# Supplementary material for: Crystal structure and Hirshfeld-surface analysis of 1-(4-fluoro­phen­yl)-3,3-bis­(methyl­sulfan­yl)prop-2-en-1-one
Source: Acta Crystallogr E Crystallogr Commun. 2025 May 13;81(Pt 6):516–9. doi: 10.1107/S2056989025004189 (PMC12142414; doi:10.1107/S2056989025004189)
Supplement: Supplementary file 1 [file e-81-00516-sup1.cif]

##############################################################################
#                                                                            #
# This CIF contains the data in a paper accepted for publication in          #
# Acta Crystallographica Section E. It conforms to the requirements of       #
# Notes for Authors for Acta Crystallographica Section E, and has been       #
# peer reviewed under the auspices of the IUCr Commission on Journals.       #
#                                                                            #
# Full details of the Crystallographic Information File format               #
# are given in the paper "The Crystallographic Information File (CIF):       #
# a New Standard Archive File for Crystallography" by S. R. Hall, F. H.      #
# Allen and I. D. Brown [Acta Cryst. (1991), A47, 655-685].                  #
#                                                                            #
# The current version of the core CIF dictionary is obtainable from          #
# ftp://ftp.iucr.org/pub/cif_core.dic.                                       #
#                                                                            #
# Software is freely available for graphical display of the structure(s)     #
# in this CIF. For information consult the CIF software page                 #
# http://www.iucr.org/resources/cif/software.                                #
#                                                                            #
# This file may be used for bona fide research purposes within the           #
# scientific community so long as proper attribution is given to the journal # 
# article from which it was obtained.                                        #
#                                                                            #
##############################################################################
data_I
_audit_creation_method     'SHELXL-2019/3 and CIFFIX'
_chemical_name_systematic
;
1-(4-Fluorophenyl)-3,3-bis(methylsulfanyl)prop-2-en-1-one
;
_chemical_name_common     ?
_chemical_formula_moiety     'C11 H11 F O S2'
_chemical_formula_sum     'C11 H11 F O S2'
_chemical_formula_iupac     'C11 H11 F O S2'
_chemical_formula_weight     242.32
_chemical_melting_point     ?
_space_group_crystal_system     triclinic
_space_group_name_H-M_alt     'P -1'
_space_group_name_Hall     '-P 1'
loop_
    _space_group_symop_operation_xyz
    'x, y, z'
    '-x, -y, -z'
_cell_length_a     7.6956(3)
_cell_length_b     8.6895(4)
_cell_length_c     8.9468(4)
_cell_angle_alpha     74.633(2)
_cell_angle_beta     83.237(2)
_cell_angle_gamma     73.008(2)
_cell_volume     551.18(4)
_cell_formula_units_Z     2
_cell_measurement_reflns_used     9984
_cell_measurement_theta_min     2.52
_cell_measurement_theta_max     27.52
_cell_measurement_temperature     100.0(2)
_exptl_crystal_description     'irregular block'
_exptl_crystal_colour     'pale yellow'
_exptl_crystal_size_max     0.240
_exptl_crystal_size_mid     0.220
_exptl_crystal_size_min     0.160
_exptl_crystal_density_diffrn     1.460
_exptl_crystal_density_meas     ?
_exptl_crystal_density_method     ?
_exptl_crystal_F_000     252
_exptl_absorpt_coefficient_mu     0.465
_exptl_absorpt_correction_type     multi-scan
_exptl_absorpt_process_details
;
(<i>SADABS</i>; Krause <i>et al</i>., 2015)
;
_exptl_absorpt_correction_T_min     0.919
_exptl_absorpt_correction_T_max     0.971
_exptl_special_details
;
The crystal was mounted using polyisobutene oil on the tip of a fine glass
fibre, which was fastened in a copper mounting pin with electrical solder.
It was placed directly into the cold gas stream of a liquid-nitrogen based
cryostat (Hope, 1994; Parkin & Hope, 1998).
Diffraction data were collected with the crystal at 100K.
;
_diffrn_ambient_temperature     100.0(2)
_diffrn_source     'microsource'
_diffrn_radiation_type     MoK\a
_diffrn_radiation_wavelength     0.71073
_diffrn_measurement_device_type     'Bruker D8 Venture dual source'
_diffrn_measurement_method     '\f and \w scans'
_diffrn_detector_area_resol_mean     7.41
_diffrn_reflns_number     15392
_diffrn_reflns_av_R_equivalents     0.0295
_diffrn_reflns_av_unetI/netI     0.0202
_diffrn_reflns_theta_min     2.363
_diffrn_reflns_theta_max     27.553
_diffrn_reflns_theta_full     25.242
_diffrn_measured_fraction_theta_max     0.981
_diffrn_measured_fraction_theta_full     0.978
_diffrn_reflns_limit_h_min     -9
_diffrn_reflns_limit_h_max     9
_diffrn_reflns_limit_k_min     -11
_diffrn_reflns_limit_k_max     11
_diffrn_reflns_limit_l_min     -11
_diffrn_reflns_limit_l_max     11
_refine_special_details
;
Refinement progress was checked using <i>Platon</i> (Spek, 2020) and by
an <i>R</i>-tensor (Parkin, 2000). The final model was further checked
with the IUCr utility <i>checkCIF</i>.
;
_reflns_number_total     2490
_reflns_number_gt     2343
_reflns_threshold_expression     'I > 2\s(I)'
_refine_ls_structure_factor_coef     Fsqd
_refine_ls_matrix_type     full
_refine_ls_R_factor_all     0.0265
_refine_ls_R_factor_gt     0.0247
_refine_ls_wR_factor_gt     0.0632
_refine_ls_wR_factor_ref     0.0645
_refine_ls_goodness_of_fit_ref     1.108
_refine_ls_restrained_S_all     1.108
_refine_ls_number_reflns     2490
_refine_ls_number_parameters     138
_refine_ls_number_restraints     0
_refine_ls_hydrogen_treatment     constr
_refine_ls_weighting_scheme     calc
_refine_ls_weighting_details
              'w=1/[\s^2^(Fo^2^)+(0.0239P)^2^+0.2301P] where P=(Fo^2^+2Fc^2^)/3'
_atom_sites_solution_hydrogens     difmap
_atom_sites_solution_primary     direct
_atom_sites_solution_secondary     difmap
_refine_ls_shift/su_max     0.001
_refine_ls_shift/su_mean     0.000
_refine_diff_density_max     0.355
_refine_diff_density_min     -0.202
_refine_ls_extinction_method     none
_refine_ls_extinction_coef     .
loop_
    _atom_type_symbol
    _atom_type_description
    _atom_type_scat_dispersion_real
    _atom_type_scat_dispersion_imag
    _atom_type_scat_source
    'C' 'C' 0.0033 0.0016
                         'International Tables Vol C Tables 4.2.6.8 and 6.1.1.4'
    'H' 'H' 0.0000 0.0000
                         'International Tables Vol C Tables 4.2.6.8 and 6.1.1.4'
    'F' 'F' 0.0171 0.0103
                         'International Tables Vol C Tables 4.2.6.8 and 6.1.1.4'
    'O' 'O' 0.0106 0.0060
                         'International Tables Vol C Tables 4.2.6.8 and 6.1.1.4'
    'S' 'S' 0.1246 0.1234
                         'International Tables Vol C Tables 4.2.6.8 and 6.1.1.4'
_computing_data_collection
;
<i>APEX5</i> (Bruker, 2023)
;
_computing_cell_refinement
;
<i>APEX5</i> (Bruker, 2023)
;
_computing_data_reduction
;
<i>APEX5</i> (Bruker, 2023)
;
_computing_structure_solution
;
<i>SHELXT</i> (Sheldrick, 2015a)
;
_computing_structure_refinement
;
<i>SHELXL2019/3</i> (Sheldrick, 2015b)
;
_computing_molecular_graphics
;
<i>XP</i> in <i>SHELXTL</i> (Sheldrick, 2008)
;
_computing_publication_material
;
<i>SHELX</i> (Sheldrick, 2008) and <i>publCIF</i> (Westrip,
2010)
;
loop_
    _atom_site_type_symbol
    _atom_site_label
    _atom_site_fract_x
    _atom_site_fract_y
    _atom_site_fract_z
    _atom_site_U_iso_or_equiv
    _atom_site_adp_type
    _atom_site_calc_flag
    _atom_site_occupancy
    _atom_site_disorder_assembly
    _atom_site_disorder_group
    S S1 0.73029(4) 0.09565(3) 0.14124(4) 0.02169(9) Uani d 1 . .
    S S2 0.86839(4) 0.38315(3) 0.11708(3) 0.01940(9) Uani d 1 . .
    F F1 -0.18010(10)
                    0.82639(9) 0.51997(9) 0.02883(18) Uani d 1 . .
    O O1 0.60092(12) 0.62516(11) 0.20784(11) 0.02322(19) Uani d 1 . .
    C C1 -0.01976(16) 0.75951(14) 0.44890(14) 0.0204(2) Uani d 1 . .
    C C2 -0.01958(16) 0.65680(14) 0.35558(14) 0.0204(2) Uani d 1 . .
    H H2 -0.128882 0.636203 0.337248 0.024 Uiso calc 1 . .
    C C3 0.14619(16) 0.58411(14) 0.28895(13) 0.0179(2) Uani d 1 . .
    H H3 0.151092 0.509778 0.226525 0.022 Uiso calc 1 . .
    C C4 0.30527(15) 0.61861(13) 0.31233(13) 0.0164(2) Uani d 1 . .
    C C5 0.29726(16) 0.72591(14) 0.40625(13) 0.0189(2) Uani d 1 . .
    H H5 0.404818 0.751305 0.421626 0.023 Uiso calc 1 . .
    C C6 0.13410(17) 0.79576(14) 0.47728(13) 0.0209(2) Uani d 1 . .
    H H6 0.128543 0.866486 0.543524 0.025 Uiso calc 1 . .
    C C7 0.48552(15) 0.54676(14) 0.23854(13) 0.0170(2) Uani d 1 . .
    C C8 0.51887(15) 0.38341(14) 0.21175(13) 0.0175(2) Uani d 1 . .
    H H8 0.421370 0.333400 0.230166 0.021 Uiso calc 1 . .
    C C9 0.68359(15) 0.29796(14) 0.16136(13) 0.0162(2) Uani d 1 . .
    C C10 0.52183(19) 0.04166(18) 0.1997(2) 0.0401(4) Uani d 1 . .
    H H10A 0.427160 0.114877 0.128935 0.060 Uiso calc 1 . .
    H H10B 0.485417 0.054133 0.305480 0.060 Uiso calc 1 . .
    H H10C 0.538334 -0.073697 0.196746 0.060 Uiso calc 1 . .
    C C11 1.05048(17) 0.21702(16) 0.06748(17) 0.0281(3) Uani d 1 . .
    H H11A 1.011950 0.178453 -0.013365 0.042 Uiso calc 1 . .
    H H11B 1.080620 0.125082 0.159713 0.042 Uiso calc 1 . .
    H H11C 1.157774 0.257288 0.029136 0.042 Uiso calc 1 . .
loop_
    _atom_site_aniso_label
    _atom_site_aniso_U_11
    _atom_site_aniso_U_22
    _atom_site_aniso_U_33
    _atom_site_aniso_U_12
    _atom_site_aniso_U_13
    _atom_site_aniso_U_23
    S1 0.01867(15) 0.01518(15) 0.03124(17) -0.00221(11) 0.00121(11) -0.00935(11)
    S2 0.01558(14) 0.01870(15) 0.02352(16) -0.00553(11) 0.00205(10) -0.00475(11)
    F1 0.0243(4) 0.0261(4) 0.0333(4) -0.0021(3) 0.0106(3) -0.0129(3)
    O1 0.0202(4) 0.0196(4) 0.0332(5) -0.0087(3) 0.0035(3) -0.0104(4)
    C1 0.0199(5) 0.0162(5) 0.0199(5) -0.0001(4) 0.0050(4) -0.0036(4)
    C2 0.0182(5) 0.0189(5) 0.0235(6) -0.0045(4) -0.0002(4) -0.0051(5)
    C3 0.0200(5) 0.0165(5) 0.0182(5) -0.0048(4) 0.0001(4) -0.0064(4)
    C4 0.0188(5) 0.0133(5) 0.0164(5) -0.0037(4) -0.0001(4) -0.0033(4)
    C5 0.0217(6) 0.0154(5) 0.0206(5) -0.0053(4) -0.0018(4) -0.0054(4)
    C6 0.0288(6) 0.0156(5) 0.0181(5) -0.0036(5) -0.0005(5) -0.0067(4)
    C7 0.0175(5) 0.0158(5) 0.0180(5) -0.0039(4) -0.0013(4) -0.0051(4)
    C8 0.0168(5) 0.0158(5) 0.0213(5) -0.0058(4) 0.0007(4) -0.0062(4)
    C9 0.0170(5) 0.0153(5) 0.0165(5) -0.0043(4) -0.0016(4) -0.0039(4)
    C10 0.0246(7) 0.0231(7) 0.0798(12) -0.0105(5) 0.0089(7) -0.0250(7)
    C11 0.0165(6) 0.0223(6) 0.0380(7) -0.0008(5) 0.0055(5) -0.0024(5)
_geom_special_details
;
 All esds (except the esd in the dihedral angle between two l.s. planes)
 are estimated using the full covariance matrix.  The cell esds are taken
 into account individually in the estimation of esds in distances, angles
 and torsion angles; correlations between esds in cell parameters are only
 used when they are defined by crystal symmetry.  An approximate (isotropic)
 treatment of cell esds is used for estimating esds involving l.s. planes.
;
loop_
    _geom_bond_atom_site_label_1
    _geom_bond_atom_site_label_2
    _geom_bond_site_symmetry_2
    _geom_bond_distance
    _geom_bond_publ_flag
    S1 C9 . 1.7421(11) ?
    S1 C10 . 1.7831(14) ?
    S2 C9 . 1.7478(11) ?
    S2 C11 . 1.8043(13) ?
    F1 C1 . 1.3626(13) ?
    O1 C7 . 1.2349(14) ?
    C1 C2 . 1.3740(17) ?
    C1 C6 . 1.3772(18) ?
    C2 C3 . 1.3896(16) ?
    C2 H2 . 0.9500 ?
    C3 C4 . 1.3930(16) ?
    C3 H3 . 0.9500 ?
    C4 C5 . 1.3959(15) ?
    C4 C7 . 1.4988(15) ?
    C5 C6 . 1.3856(16) ?
    C5 H5 . 0.9500 ?
    C6 H6 . 0.9500 ?
    C7 C8 . 1.4461(15) ?
    C8 C9 . 1.3617(16) ?
    C8 H8 . 0.9500 ?
    C10 H10A . 0.9800 ?
    C10 H10B . 0.9800 ?
    C10 H10C . 0.9800 ?
    C11 H11A . 0.9800 ?
    C11 H11B . 0.9800 ?
    C11 H11C . 0.9800 ?
loop_
    _geom_angle_atom_site_label_1
    _geom_angle_atom_site_label_2
    _geom_angle_atom_site_label_3
    _geom_angle_site_symmetry_1
    _geom_angle_site_symmetry_3
    _geom_angle
    _geom_angle_publ_flag
    C9 S1 C10 . . 104.24(6) ?
    C9 S2 C11 . . 103.35(6) ?
    F1 C1 C2 . . 118.27(11) ?
    F1 C1 C6 . . 118.14(11) ?
    C2 C1 C6 . . 123.57(11) ?
    C1 C2 C3 . . 117.63(11) ?
    C1 C2 H2 . . 121.2 ?
    C3 C2 H2 . . 121.2 ?
    C2 C3 C4 . . 120.99(11) ?
    C2 C3 H3 . . 119.5 ?
    C4 C3 H3 . . 119.5 ?
    C3 C4 C5 . . 119.11(10) ?
    C3 C4 C7 . . 122.54(10) ?
    C5 C4 C7 . . 118.34(10) ?
    C6 C5 C4 . . 120.71(11) ?
    C6 C5 H5 . . 119.6 ?
    C4 C5 H5 . . 119.6 ?
    C1 C6 C5 . . 117.96(11) ?
    C1 C6 H6 . . 121.0 ?
    C5 C6 H6 . . 121.0 ?
    O1 C7 C8 . . 122.67(10) ?
    O1 C7 C4 . . 119.60(10)
                          ?
    C8 C7 C4 . . 117.69(10) ?
    C9 C8 C7 . . 123.03(10) ?
    C9 C8 H8 . . 118.5 ?
    C7 C8 H8 . . 118.5 ?
    C8 C9 S1 . . 123.59(9) ?
    C8 C9 S2 . . 121.74(9) ?
    S1 C9 S2 . . 114.64(6) ?
    S1 C10 H10A . . 109.5 ?
    S1 C10 H10B . . 109.5 ?
    H10A C10 H10B . . 109.5 ?
    S1 C10 H10C . . 109.5 ?
    H10A C10 H10C . . 109.5 ?
    H10B C10 H10C . . 109.5 ?
    S2 C11 H11A . . 109.5 ?
    S2 C11 H11B . . 109.5 ?
    H11A C11 H11B . . 109.5 ?
    S2 C11 H11C . . 109.5 ?
    H11A C11 H11C . . 109.5 ?
    H11B C11 H11C . . 109.5 ?
loop_
    _geom_torsion_atom_site_label_1
    _geom_torsion_atom_site_label_2
    _geom_torsion_atom_site_label_3
    _geom_torsion_atom_site_label_4
    _geom_torsion_site_symmetry_1
    _geom_torsion_site_symmetry_2
    _geom_torsion_site_symmetry_3
    _geom_torsion_site_symmetry_4
    _geom_torsion
    _geom_torsion_publ_flag
    F1 C1 C2 C3 . . . . -177.42(10) ?
    C6 C1 C2 C3 . . . . 1.11(18) ?
    C1 C2 C3 C4 . . . . -1.97(17) ?
    C2 C3 C4 C5 . . . . 1.02(17) ?
    C2 C3 C4 C7 . . . . -178.08(10) ?
    C3 C4 C5 C6 . . . . 0.87(17) ?
    C7 C4 C5 C6 . . . . -179.99(10) ?
    F1 C1 C6 C5 . . . . 179.24(10) ?
    C2 C1 C6 C5 . . . . 0.71(18) ?
    C4 C5 C6 C1 . . . . -1.71(17) ?
    C3 C4 C7 O1 . . . . 150.42(11) ?
    C5 C4 C7 O1 . . . . -28.68(16) ?
    C3 C4 C7 C8 . . . . -31.93(16) ?
    C5 C4 C7 C8 . . . . 148.97(11) ?
    O1 C7 C8 C9 . . . . 4.91(18) ?
    C4 C7 C8 C9 . . . . -172.66(10) ?
    C7 C8 C9 S1 . . . . 175.43(9) ?
    C7 C8 C9 S2 . . . . -2.57(16) ?
    C10 S1 C9 C8 . . . . 0.01(13) ?
    C10 S1 C9 S2 . . . . 178.14(8) ?
    C11 S2 C9 C8 . . . . 177.09(10) ?
    C11 S2 C9 S1 . . . . -1.08(8) ?
loop_
    _geom_hbond_atom_site_label_D
    _geom_hbond_atom_site_label_H
    _geom_hbond_atom_site_label_A
    _geom_hbond_site_symmetry_A
    _geom_hbond_distance_DH
    _geom_hbond_distance_HA
    _geom_hbond_distance_DA
    _geom_hbond_angle_DHA
    _geom_hbond_publ_flag
    C2 H2 O1 1_455 0.95 2.53 3.4530(15) 163.1 no
    C10 H10C O1 1_545 0.98 2.50 3.4724(16) 174.8 no
    C11 H11A S1 2_755 0.98 3.01 3.6032(14) 120.1 no
    C11 H11C S2 2_765 0.98 3.01 3.6292(13) 122.5 no
_shelx_space_group_comment
;
The symmetry employed for this shelxl refinement is uniquely defined
by the following loop, which should always be used as a source of
symmetry information in preference to the above space-group names.
They are only intended as comments.
;
_shelx_estimated_absorpt_T_min     0.897
_shelx_estimated_absorpt_T_max     0.929
_shelx_hkl_file
;
  -1   0   0 464.336 12.8823   2
   1   0   0 468.050 12.9701   2
  -2   0   0 0.63197 0.69253   5
  -2   0   0 0.51853 0.47555   6
  -2   0   0 0.27532 0.56262   6
  -2   0   0 -0.1920 0.45295   7
   2   0   0 1.39898 0.50767   3
   2   0   0 0.20812 0.41954   3
   2   0   0 0.95358 0.30778   4
   2   0   0 -0.2347 0.71301   5
   2   0   0 0.05563 0.57343   6
   2   0   0 0.56838 0.60798   7
   2   0   0 0.63227 0.62148   6
  -3   0   0 840.686 26.1936   2
   3   0   0 887.358 26.9289   2
  -4   0   0 52.1633 4.48225   5
  -4   0   0 45.0366 3.34328   6
  -4   0   0 41.3184 3.07703   6
  -4   0   0 43.2146 3.39878   7
   4   0   0 43.6205 3.41616   6
   4   0   0 49.8549 3.13378   3
   4   0   0 44.6317 1.74421   4
   4   0   0 41.1149 4.35313   5
   4   0   0 47.1750 3.54049   6
   4   0   0 47.2756 3.81880   7
   4   0   0 45.6529 2.87072   3
  -5   0   0 1056.49 31.8031   5
  -5   0   0 1052.26 28.6528   7
  -5   0   0 1021.29 27.8603   6
   5   0   0 1055.47 32.2265   5
  -6   0   0 403.796 14.9721   7
  -6   0   0 424.057 14.4781   6
  -6   0   0 428.135 20.3907   5
   6   0   0 424.973 18.5232   5
   6   0   0 417.240 13.7607   3
   6   0   0 408.661 14.8140   6
   6   0   0 425.569 16.1311   7
   6   0   0 396.882 14.5249   6
  -7   0   0 1450.65 40.5303   7
   7   0   0 1404.13 38.5582   3
   7   0   0 1511.13 39.5824   6
   7   0   0 1521.56 39.8232   3
   7   0   0 1472.00 45.8328   5
   7   0   0 1435.99 39.5820   6
   7   0   0 1494.19 42.0210   7
  -8   0   0 430.344 15.0647   6
   8   0   0 483.847 22.5526   5
   8   0   0 446.255 17.1737   3
   8   0   0 440.269 18.7418   7
   8   0   0 439.940 18.5275   3
   8   0   0 458.000 16.5557   6
   8   0   0 403.935 16.3846   6
   9   0   0 239.610 13.7406   7
   9   0   0 230.702 16.5616   5
   9   0   0 238.591 11.3405   6
   9  -1   0 249.362 12.0656   6
   9  -1   0 254.255 12.0361   6
   9  -1   0 267.717 15.4488   7
   9  -1   0 303.544 16.3549   3
   9  -1   0 290.666 18.7519   5
   8  -1   0 69.2830 10.0190   5
   8  -1   0 81.9537 6.15331   6
   8  -1   0 74.5478 6.38003   3
   8  -1   0 72.0871 7.28787   7
  -8   1   0 70.7772 5.02975   6
   7  -1   0 42.1975 6.04035   7
   7  -1   0 41.3948 4.19305   6
   7  -1   0 39.6671 4.15724   3
   7  -1   0 32.6613 7.34230   5
   7  -1   0 44.0457 4.49502   3
   7  -1   0 40.4615 4.34045   6
  -7   1   0 39.6033 3.71526   6
   6  -1   0 1135.15 31.1541   6
   6  -1   0 1171.45 37.2008   5
   6  -1   0 1062.32 32.3903   3
   6  -1   0 1066.62 30.0283   3
   6  -1   0 1185.38 31.7730   6
   6  -1   0 1168.66 34.0942   7
  -6   1   0 1124.55 32.3232   7
  -6   1   0 1222.39 32.3077   6
  -6   1   0 1097.22 30.0575   6
   5  -1   0 376.400 13.2947   6
   5  -1   0 380.113 14.6762   7
   5  -1   0 384.014 13.0755   6
   5  -1   0 364.164 12.3208   3
   5  -1   0 369.332 16.4628   5
   5  -1   0 370.505 12.0059   3
  -5   1   0 380.696 13.8420   7
  -5   1   0 372.602 12.4047   6
   4  -1   0 351.751 10.8346   3
   4  -1   0 356.266 10.9820   3
   4  -1   0 362.170 13.3630   7
   4  -1   0 359.767 14.6818   5
   4  -1   0 361.303 11.8621   6
  -4   1   0 368.842 11.5123   6
  -4   1   0 351.669 12.5083   7
  -3   1   0 1895.06 50.5785   2
  -2   1   0 756.730 23.0386   2
  -2   1   0 797.282 22.8012   2
   0   1   0 1868.85 43.8162   2
  -2  -1   0 1555.56 39.8977   2
  -3  -1   0 242.843 6.94404   3
  -3  -1   0 259.092 9.59995   6
  -3  -1   0 244.170 8.14347   6
  -3  -1   0 239.138 7.38111   4
  -3  -1   0 235.118 7.93252   7
   3   1   0 237.352 8.09517   7
   3   1   0 244.404 7.96346   3
   3   1   0 239.237 7.23814   4
   3   1   0 245.467 8.35359   6
   3   1   0 245.730 9.64118   5
   3   1   0 252.456 8.56838   6
  -4  -1   0 4492.09 107.378   2
   4   1   0 4338.52 108.698   2
  -5  -1   0 136.543 6.73150   7
  -5  -1   0 143.523 8.63103   5
  -5  -1   0 138.727 6.53815   6
  -5  -1   0 134.793 7.01713   6
   5   1   0 146.035 6.40075   3
   5   1   0 128.654 6.99305   7
   5   1   0 148.239 8.92955   5
   5   1   0 144.169 7.07611   6
   5   1   0 133.261 7.07850   6
   5   1   0 145.933 6.78367   3
   5   1   0 131.550 4.99129   4
  -7  -1   0 346.743 14.6843   6
  -7  -1   0 356.300 14.0209   7
   7   1   0 362.561 14.0813   3
   7   1   0 385.924 14.3249   6
   7   1   0 383.597 15.1211   7
   7   1   0 345.212 13.2337   3
   7   1   0 357.938 14.6305   6
   7   1   0 355.971 17.7706   5
   8   1   0 81.2219 8.85940   5
   8   1   0 77.3912 6.02701   6
   8   1   0 82.1025 6.71813   6
   8   1   0 77.8094 6.88854   7
   8   1   0 86.5668 6.78746   3
  -9  -1   0 -0.3992 1.32963   6
   9   1   0 5.32704 3.47639   7
   9   1   0 -0.3902 2.25794   5
   9   1   0 1.24419 2.03214   6
   9   1   0 3.22286 2.37780   6
   8  -2   0 23.7297 4.38717   3
   8  -2   0 15.3748 3.21360   6
   8  -2   0 11.3951 2.80931   6
   8  -2   0 6.99482 3.83004   7
   8  -2   0 7.67243 3.70411   5
  -8   2   0 16.2230 2.93712   6
   7  -2   0 239.715 11.0050   3
   7  -2   0 215.616 9.95259   6
   7  -2   0 247.709 15.3032   5
   7  -2   0 199.035 10.1201   3
   7  -2   0 219.839 10.8661   6
  -7   2   0 216.095 9.63593   6
   6  -2   0 595.156 19.4671   6
   6  -2   0 559.436 21.4497   7
   6  -2   0 574.570 18.6259   3
   6  -2   0 585.093 18.4767   6
   6  -2   0 583.230 18.3827   3
   6  -2   0 542.225 23.5378   5
  -6   2   0 584.071 18.2826   6
   4  -2   0 14.7769 2.61334   6
   4  -2   0 15.3096 3.11090   7
   4  -2   0 7.62467 2.63669   5
   4  -2   0 14.4957 1.12992   4
   4  -2   0 14.4887 2.20304   3
   4  -2   0 17.7951 2.63026   6
  -4   2   0 13.8914 2.70184   7
  -4   2   0 13.5890 2.13857   6
   3  -2   0 74.4487 3.79757   3
   3  -2   0 65.8051 3.96780   6
   3  -2   0 73.2925 3.06755   4
   3  -2   0 69.8097 4.93682   7
   3  -2   0 71.5264 3.70211   3
   3  -2   0 73.4442 6.59397   5
   3  -2   0 72.2598 4.44750   6
  -3   2   0 67.7278 3.18187   4
  -3   2   0 69.3598 3.80722   6
  -3   2   0 73.3307 4.31610   6
  -3   2   0 64.5777 4.46264   7
  -2   2   0 3560.05 85.3811   2
   1  -2   0 881.073 25.0706   2
  -1   2   0 788.210 25.7175   2
   0  -2   0 1222.95 32.5444   2
   0   2   0 1217.85 32.3885   2
  -2  -2   0 3105.76 75.9373   2
   2   2   0 3136.79 77.3012   2
  -3  -2   0 4501.03 106.816   2
   3   2   0 4377.66 107.967   2
  -4  -2   0 495.932 13.6598   3
  -4  -2   0 510.187 15.1570   6
  -4  -2   0 476.631 16.9026   5
  -4  -2   0 488.781 14.3950   4
  -4  -2   0 499.005 14.4719   7
  -4  -2   0 478.027 15.5909   6
   4   2   0 502.233 15.4953   6
   4   2   0 473.387 15.5478   6
   4   2   0 500.636 14.2899   4
   4   2   0 503.845 17.0391   5
  -5  -2   0 619.400 18.4465   6
  -5  -2   0 626.467 21.5652   5
  -5  -2   0 624.514 18.0386   7
  -5  -2   0 608.481 19.3344   6
  -5  -2   0 630.021 15.4036   3
   5   2   0 597.788 19.3918   6
   5   2   0 626.802 17.2255   4
   5   2   0 595.108 18.0812   7
   5   2   0 593.612 17.8194   3
   5   2   0 619.237 21.2554   5
  -6  -2   0 139.126 9.30797   5
  -6  -2   0 145.262 7.29376   6
  -6  -2   0 130.738 7.71815   6
  -6  -2   0 143.427 7.25945   7
   6   2   0 146.422 6.17643   4
   6   2   0 126.391 8.95560   5
   6   2   0 147.585 7.75785   3
   6   2   0 146.709 8.70414   7
   6   2   0 154.261 7.42058   3
   6   2   0 137.075 7.53233   6
   6   2   0 142.841 8.14649   6
  -7  -2   0 743.977 22.5344   6
  -7  -2   0 717.192 22.4952   7
   7   2   0 738.477 23.2142   6
   7   2   0 724.814 23.3529   3
   7   2   0 776.079 27.8286   5
   7   2   0 754.654 20.0081   4
   7   2   0 745.581 24.5868   6
   7   2   0 735.110 23.3133   7
  -8  -2   0 615.324 20.2412   6
  -8  -2   0 634.433 20.9399   7
   8   2   0 616.553 21.5264   7
   8   2   0 626.974 22.5934   6
   8   2   0 619.163 20.9916   6
   8   2   0 622.223 21.7606   3
   8   2   0 625.719 16.5164   4
   9   2   0 107.760 7.93734   7
   9   2   0 78.7113 6.79171   6
   9   2   0 85.1664 7.74618   6
   9   2   0 91.9845 10.2662   5
   8  -3   0 22.2154 6.47390   5
   8  -3   0 29.2023 4.60194   6
   8  -3   0 22.9468 5.56016   7
   8  -3   0 22.1727 3.65027   6
   7  -3   0 113.902 11.2934   5
   7  -3   0 125.296 8.20745   3
   7  -3   0 117.855 8.03649   6
   7  -3   0 121.561 9.86254   7
   7  -3   0 113.958 7.83355   6
  -7   3   0 115.274 7.01074   6
   6  -3   0 815.742 31.3598   5
   6  -3   0 785.293 27.8485   7
   6  -3   0 774.271 24.9270   6
   6  -3   0 816.537 24.3813   3
   6  -3   0 799.089 23.3818   6
   6  -3   0 732.822 25.3015   3
  -6   3   0 798.265 23.8314   6
   5  -3   0 405.802 14.1420   6
   5  -3   0 423.911 19.2619   5
   5  -3   0 420.454 15.5984   6
   5  -3   0 418.004 14.3076   3
   5  -3   0 429.128 14.5608   3
   5  -3   0 439.353 17.5929   7
  -5   3   0 397.434 13.5543   6
   4  -3   0 198.734 8.23773   3
   4  -3   0 194.918 10.3592   7
   4  -3   0 213.018 8.61141   6
   4  -3   0 204.560 6.88219   4
   4  -3   0 200.142 9.26042   6
   4  -3   0 218.474 12.0594   5
   4  -3   0 201.656 8.33956   3
  -4   3   0 201.158 9.73382   7
  -4   3   0 201.282 8.24959   6
  -4   3   0 208.332 7.27004   4
   3  -3   0 466.053 14.2118   3
   3  -3   0 465.665 14.4817   6
   3  -3   0 465.986 13.3744   4
   3  -3   0 465.724 16.3963   7
   3  -3   0 485.667 15.4306   6
  -3   3   0 446.406 15.6054   7
  -3   3   0 478.149 13.7300   4
  -3   3   0 472.517 15.2273   6
  -3   3   0 482.206 14.3182   6
   2  -3   0 560.052 17.5234   7
  -2   3   0 540.199 16.9325   7
  -2   3   0 569.111 15.8495   4
   1  -3   0 5124.65 122.118   2
   0  -3   0 723.747 24.4542   2
   0   3   0 799.410 24.8455   2
  -1  -3   0 580.914 18.7989   1
  -1  -3   0 576.046 20.5066   2
   1   3   0 566.831 18.8163   1
   1   3   0 584.222 20.6300   2
  -2  -3   0 4420.49 105.971   2
   2   3   0 4338.26 106.681   2
  -3  -3   0 216.497 7.87731   3
  -3  -3   0 203.331 8.58656   6
  -3  -3   0 213.898 9.32467   5
  -3  -3   0 221.523 8.63309   4
  -3  -3   0 212.136 7.38743   7
  -3  -3   0 213.221 8.14931   3
  -3  -3   0 207.575 8.33532   6
   3   3   0 213.540 8.69411   6
   3   3   0 222.433 8.66646   6
   3   3   0 210.601 8.10820   3
   3   3   0 204.638 8.31177   4
   3   3   0 219.931 8.46636   3
   3   3   0 217.090 9.14380   5
  -4  -3   0 28.7510 2.49898   3
  -4  -3   0 27.3825 2.44549   7
  -4  -3   0 26.2592 3.30587   6
  -4  -3   0 32.8128 3.57639   5
  -4  -3   0 31.5949 3.23734   6
  -4  -3   0 23.4892 3.15735   4
  -4  -3   0 30.2330 2.65418   3
   4   3   0 26.1176 3.44884   3
   4   3   0 26.0039 3.52333   6
   4   3   0 30.2655 3.14959   6
   4   3   0 25.2985 2.73289   4
   4   3   0 30.1636 2.51515   7
   4   3   0 26.5512 2.71360   3
  -5  -3   0 2.24963 1.87157   5
  -5  -3   0 2.39471 1.30772   4
  -5  -3   0 1.56555 1.21626   7
  -5  -3   0 3.67704 1.51402   6
  -5  -3   0 3.69412 1.19551   3
  -5  -3   0 3.09074 1.52763   6
   5   3   0 1.48094 1.15194   7
   5   3   0 2.14967 1.40187   6
   5   3   0 3.58269 2.13176   5
   5   3   0 1.83372 1.16497   4
   5   3   0 0.52713 1.29118   3
   5   3   0 1.93339 1.37878   6
  -6  -3   0 710.529 25.3564   5
  -6  -3   0 695.029 20.7656   7
  -6  -3   0 712.771 18.0423   3
  -6  -3   0 739.385 22.0933   6
  -6  -3   0 654.317 22.8243   6
  -6  -3   0 745.442 18.5461   3
   6   3   0 719.853 24.9957   5
   6   3   0 704.312 21.6056   3
   6   3   0 731.063 22.3808   6
   6   3   0 705.286 22.1793   3
   6   3   0 715.846 20.8842   4
   6   3   0 727.815 23.6263   6
   6   3   0 726.938 21.0285   7
  -7  -3   0 87.9709 6.19441   6
  -7  -3   0 98.5700 6.16747   7
   7   3   0 90.1187 8.28407   5
   7   3   0 93.5748 5.57818   4
   7   3   0 88.0225 6.70221   6
   7   3   0 101.749 7.71880   6
   7   3   0 98.7339 6.95024   3
   7   3   0 104.615 6.47598   7
   7   3   0 93.2987 6.49634   3
  -8  -3   0 446.685 16.1584   6
  -8  -3   0 433.373 17.7012   7
   8   3   0 449.188 16.9963   6
   8   3   0 412.267 17.0453   3
   8   3   0 400.177 17.6944   6
   8   3   0 420.539 14.1187   4
   8   3   0 425.727 16.0046   7
   8   3   0 412.153 20.2633   5
  -9  -3   0 1336.05 37.2341   6
   9   3   0 1317.19 39.6291   3
   9   3   0 1331.88 38.0165   7
   9   3   0 1301.76 38.2571   6
   9   3   0 1302.27 40.5504   6
   9   3   0 1320.34 44.7332   5
   7  -4   0 569.251 24.2489   7
   7  -4   0 515.377 25.8854   5
   7  -4   0 507.748 19.7379   6
   7  -4   0 497.541 17.8766   6
   7  -4   0 545.392 20.1915   3
  -7   4   0 528.035 18.4148   6
   6  -4   0 10.7504 4.06846   5
   6  -4   0 7.46029 2.55654   3
   6  -4   0 18.6350 4.26785   7
   6  -4   0 12.4079 3.21098   6
   6  -4   0 14.8486 3.21707   3
   6  -4   0 17.1979 2.99896   6
  -6   4   0 13.0518 2.95578   6
   5  -4   0 28.4159 5.49543   5
   5  -4   0 30.0729 4.54555   6
   5  -4   0 31.9430 4.74401   3
   5  -4   0 28.8326 3.85057   6
   5  -4   0 26.4717 3.94012   3
   5  -4   0 26.0157 2.22506   4
   5  -4   0 27.2102 5.01132   7
   4  -4   0 4.39143 1.69676   6
   4  -4   0 8.70406 2.62342   6
   4  -4   0 10.0113 2.36001   3
   4  -4   0 2.67241 2.22458   7
   4  -4   0 5.43502 1.92721   3
   4  -4   0 4.65193 3.06635   5
   4  -4   0 4.65552 1.44547   4
  -4   4   0 5.13076 1.60029   6
  -4   4   0 4.43115 1.93098   6
   2  -4   0 1488.53 46.1599   2
  -2   4   0 1434.60 43.4241   2
   1  -4   0 731.630 24.4591   1
   1  -4   0 700.374 26.6992   2
   0  -4   0 4122.61 101.714   2
   0   4   0 4020.56 100.872   2
  -1  -4   0 785.910 32.0106   2
   1   4   0 832.408 26.5172   1
   1   4   0 846.552 29.0590   2
  -2  -4   0 49.6852 3.80871   3
  -2  -4   0 59.4963 4.28058   6
  -2  -4   0 53.2252 4.29703   5
  -2  -4   0 56.8968 3.97808   3
  -2  -4   0 54.7920 4.16519   6
  -2  -4   0 44.9279 3.90363   4
   2   4   0 53.7203 3.88926   3
   2   4   0 55.6988 4.12288   6
   2   4   0 49.9192 4.13415   5
   2   4   0 51.8244 3.81295   3
   2   4   0 57.5832 4.24061   4
   2   4   0 57.4601 4.13565   6
  -3  -4   0 173.348 8.51375   5
  -3  -4   0 163.975 7.29077   3
  -3  -4   0 157.470 7.89530   6
  -3  -4   0 167.154 8.04468   4
  -3  -4   0 173.466 7.92191   6
  -3  -4   0 158.520 7.40011   3
  -3  -4   0 172.509 6.77327   7
   3   4   0 154.643 7.27842   3
   3   4   0 163.920 7.92735   6
   3   4   0 170.066 7.98571   4
   3   4   0 171.940 8.35697   5
   4   4   0 1459.26 38.2126   4
  -5  -4   0 837.574 23.7733   3
  -5  -4   0 839.908 24.8577   6
  -5  -4   0 793.292 25.5559   6
  -5  -4   0 837.532 22.9896   3
  -5  -4   0 843.937 23.1380   7
  -5  -4   0 845.915 24.9682   4
   5   4   0 818.512 24.5076   4
   5   4   0 874.705 26.9369   5
   5   4   0 826.747 24.8373   3
   5   4   0 849.204 25.1892   6
   5   4   0 858.303 26.1221   6
  -6  -4   0 157.892 8.45765   4
  -6  -4   0 164.608 11.9685   5
  -6  -4   0 161.446 8.63553   6
  -6  -4   0 159.790 6.76014   3
  -6  -4   0 140.335 6.85492   3
  -6  -4   0 156.046 7.42785   7
   6   4   0 163.082 8.98400   6
   6   4   0 160.247 10.1876   5
   6   4   0 159.053 8.18165   4
   6   4   0 158.256 8.89042   3
   6   4   0 151.555 7.19723   7
   6   4   0 163.404 8.49372   3
   6   4   0 151.651 9.54121   6
  -7  -4   0 451.875 13.2705   3
  -7  -4   0 468.482 12.8742   3
  -7  -4   0 485.404 17.3760   6
  -7  -4   0 436.255 15.4211   7
   7   4   0 462.207 17.7053   6
   7   4   0 452.563 16.2795   4
   7   4   0 478.646 15.7417   7
   7   4   0 467.060 19.5637   6
   7   4   0 468.095 17.8981   3
   7   4   0 497.966 20.7169   5
  -8  -4   0 279.488 12.8017   6
  -8  -4   0 281.590 11.6590   7
   8   4   0 299.401 14.3464   3
   8   4   0 272.605 13.2898   6
   8   4   0 266.167 14.7500   6
   8   4   0 281.195 11.9120   7
   8   4   0 264.186 11.6278   4
   8   4   0 288.977 16.0658   5
  -9  -4   0 32.2984 4.43362   7
  -9  -4   0 25.8203 4.38460   6
   9   4   0 28.1317 4.20675   4
   9   4   0 29.3197 5.50388   3
   9   4   0 20.0732 5.29589   5
   9   4   0 24.1972 4.12599   7
   9   4   0 16.5949 3.95114   6
   7  -5   0 5.77483 2.92170   3
   7  -5   0 11.8357 4.12248   7
   7  -5   0 5.97543 2.94592   6
   6  -5   0 196.899 11.4100   6
   6  -5   0 196.966 12.9952   7
   6  -5   0 183.632 14.5957   5
   6  -5   0 199.988 11.0009   3
   6  -5   0 172.747 9.22362   6
   5  -5   0 3.32782 2.08709   3
   5  -5   0 0.12233 2.41898   5
   5  -5   0 3.55134 1.38180   4
   5  -5   0 5.49016 3.24807   7
   5  -5   0 1.89836 1.53717   6
   5  -5   0 1.77930 2.28001   6
  -5   5   0 3.99107 1.73460   4
   4  -5   0 733.515 22.5286   3
   4  -5   0 751.126 26.1397   7
   4  -5   0 729.549 20.9090   4
   4  -5   0 685.715 21.9800   3
   4  -5   0 685.307 21.7681   6
  -4   5   0 677.905 21.1476   4
  -4   5   0 690.147 23.2351   6
   3  -5   0 1107.70 33.1885   7
   3  -5   0 1058.74 29.9275   6
   3  -5   0 1071.26 29.9016   3
  -3   5   0 1088.19 31.4548   6
  -3   5   0 1049.87 29.7322   4
   2  -5   0 1579.96 40.4780   6
  -2   5   0 1532.08 40.0696   6
   1  -5   0 166.255 7.90496   6
   1  -5   0 163.934 8.54047   7
   1  -5   0 162.347 7.80789   3
   1  -5   0 163.547 8.34884   6
   1  -5   0 168.815 8.23293   4
   1  -5   0 153.215 7.54222   3
  -1   5   0 160.378 7.19094   3
  -1   5   0 155.463 6.73224   3
  -1   5   0 147.331 7.94177   6
  -1   5   0 150.780 7.54829   6
  -1   5   0 165.036 8.20194   4
   0  -5   0 922.087 26.0159   6
   0  -5   0 919.733 27.0487   5
   0   5   0 905.414 24.8336   3
   0   5   0 895.131 26.4161   4
   0   5   0 917.068 25.9063   6
   0   5   0 949.350 26.4677   6
  -1  -5   0 1550.36 48.0011   2
   1   5   0 1501.66 47.7789   2
  -2  -5   0 285.504 11.6089   6
  -2  -5   0 287.502 11.2091   3
  -2  -5   0 271.785 11.0819   3
  -2  -5   0 280.258 12.0172   5
  -2  -5   0 303.078 12.2036   4
   2   5   0 284.198 11.6667   6
   2   5   0 294.625 11.3374   3
   2   5   0 287.729 11.0031   3
   2   5   0 290.617 11.9003   4
   2   5   0 282.873 11.5840   6
   2   5   0 301.991 12.1836   5
  -3  -5   0 2391.48 68.6914   2
   3   5   0 2424.54 70.6094   2
  -5  -5   0 230.884 11.6678   6
  -5  -5   0 234.660 11.3069   4
  -5  -5   0 232.374 9.84912   3
  -5  -5   0 228.016 10.3051   3
  -5  -5   0 239.249 11.1088   6
  -5  -5   0 223.364 12.1377   5
  -5  -5   0 229.290 9.18363   7
   5   5   0 235.479 11.0468   3
   5   5   0 234.453 11.6619   6
   5   5   0 239.183 12.0195   5
   5   5   0 227.353 11.0375   6
  -6  -5   0 676.874 21.6441   3
  -6  -5   0 698.089 20.9504   7
  -6  -5   0 725.459 23.7698   4
  -6  -5   0 713.027 21.0084   3
  -6  -5   0 721.366 23.3533   6
   6   5   0 717.656 25.3290   5
   6   5   0 727.052 23.6386   3
   6   5   0 712.917 23.5908   6
   6   5   0 706.722 24.7922   6
   6   5   0 697.458 23.1216   4
  -7  -5   0 61.3984 4.60587   3
  -7  -5   0 58.0136 5.50256   6
  -7  -5   0 55.8169 4.50389   7
   7   5   0 64.8207 6.74461   6
   7   5   0 71.6902 7.23277   5
   7   5   0 62.3389 5.93847   3
   7   5   0 57.3604 5.65512   6
   7   5   0 67.7629 5.75628   4
  -8  -5   0 114.852 6.97464   7
  -8  -5   0 130.480 8.62228   6
  -8  -5   0 129.319 4.58091   3
   8   5   0 117.890 8.59969   6
   8   5   0 110.529 10.1578   5
   8   5   0 127.291 8.25441   4
   8   5   0 148.910 9.50953   3
   8   5   0 135.807 10.3529   6
  -9  -5   0 2.97616 2.18283   7
  -9  -5   0 4.73441 2.91449   6
   9   5   0 1.34748 2.71048   6
   9   5   0 -0.6209 2.80073   5
   9   5   0 1.43629 2.24712   4
   9   5   0 1.86727 2.38755   6
   9   5   0 4.71940 3.27209   3
   6  -6   0 563.893 25.3642   7
   6  -6   0 545.020 27.4779   5
   6  -6   0 550.089 22.3286   6
   6  -6   0 546.265 21.5833   3
   5  -6   0 1276.19 41.8829   7
   5  -6   0 1299.42 45.1098   5
   5  -6   0 1283.48 39.0649   6
   5  -6   0 1251.59 39.7385   3
   5  -6   0 1210.00 35.6163   6
  -5   6   0 1232.36 34.5340   4
  -5   6   0 1323.40 38.3447   6
   4  -6   0 2.16967 1.86739   6
   4  -6   0 3.23340 1.93827   4
   4  -6   0 9.10407 3.45059   7
   4  -6   0 7.32603 2.66912   3
  -4   6   0 2.15230 1.97195   6
  -4   6   0 5.17790 2.12926   4
   3  -6   0 350.065 14.1611   6
   3  -6   0 362.507 15.7932   6
   3  -6   0 364.563 16.6869   7
   3  -6   0 377.335 14.3109   4
   3  -6   0 377.899 14.9492   3
  -3   6   0 349.831 14.2941   4
  -3   6   0 362.895 15.6004   6
   2  -6   0 196.420 9.77111   4
   2  -6   0 193.742 10.4925   6
   2  -6   0 189.757 10.8678   6
   2  -6   0 187.433 9.64969   3
   2  -6   0 190.857 10.8695   7
   2  -6   0 182.698 9.31262   3
  -2   6   0 197.267 9.91586   4
  -2   6   0 200.423 7.48298   3
  -2   6   0 184.735 7.69495   3
  -2   6   0 165.476 9.81341   6
   1  -6   0 32.2688 4.73148   7
   1  -6   0 24.3692 3.76385   3
   1  -6   0 26.3586 4.25772   4
   1  -6   0 29.8438 4.15582   6
   1  -6   0 22.9060 4.07162   6
   1  -6   0 34.6301 3.74731   3
  -1   6   0 25.2287 4.53047   4
  -1   6   0 25.0381 4.22093   6
   0  -6   0 912.400 26.7732   7
   0  -6   0 905.521 27.3623   4
   0  -6   0 846.708 25.8560   3
   0  -6   0 894.396 26.6246   6
   0  -6   0 894.735 27.7583   5
   0  -6   0 890.992 27.1823   6
   0   6   0 914.898 27.2173   6
   0   6   0 871.229 25.0189   3
   0   6   0 856.251 26.1966   6
  -1  -6   0 -0.2006 1.05152   7
  -1  -6   0 1.57149 1.50353   3
  -1  -6   0 2.67111 1.72633   4
  -1  -6   0 1.17926 1.64411   5
  -1  -6   0 -0.8482 1.18766   6
  -1  -6   0 0.84575 1.35928   6
   1   6   0 0.36272 1.23338   4
   1   6   0 1.40034 1.45279   3
   1   6   0 1.95975 1.61473   6
   1   6   0 1.96862 1.66752   3
  -3  -6   0 102.350 6.72704   3
  -3  -6   0 90.9948 6.86553   5
  -3  -6   0 94.0384 6.94302   6
  -3  -6   0 76.5363 5.94451   3
  -3  -6   0 85.5930 6.91251   4
   3   6   0 96.4155 6.43607   3
   3   6   0 83.1059 6.97457   5
   3   6   0 88.2124 6.89207   4
   3   6   0 94.8159 6.81924   6
   3   6   0 91.4320 6.74993   6
   3   6   0 105.017 6.80790   3
  -4  -6   0 663.905 20.8992   3
  -4  -6   0 651.568 23.1478   5
  -4  -6   0 677.179 22.1495   6
  -4  -6   0 591.309 21.8227   6
  -4  -6   0 618.639 21.1757   3
  -4  -6   0 640.991 22.4170   4
  -4  -6   0 664.165 19.7807   7
   4   6   0 641.459 22.4054   6
   4   6   0 658.525 21.9656   6
   4   6   0 636.888 22.4472   5
   4   6   0 638.546 22.2042   4
   4   6   0 659.208 21.6027   3
  -5  -6   0 4.70621 2.16087   6
  -5  -6   0 4.34479 2.22059   4
  -5  -6   0 3.64091 2.07358   3
  -5  -6   0 9.82000 2.71926   3
  -5  -6   0 7.55919 1.89556   7
   5   6   0 6.17373 2.37969   6
   5   6   0 1.95312 2.08982   6
   5   6   0 9.18990 2.99032   3
   5   6   0 1.33882 1.93931   5
  -6  -6   0 213.870 9.38589   7
  -6  -6   0 199.648 10.3675   3
  -6  -6   0 202.274 11.0056   6
  -6  -6   0 220.109 11.8030   4
  -6  -6   0 210.301 9.81844   3
   6   6   0 214.928 11.4795   6
   6   6   0 205.579 12.2759   5
   6   6   0 223.691 12.3735   6
   6   6   0 224.084 11.5794   3
  -7  -6   0 432.838 17.6730   6
  -7  -6   0 441.677 15.1606   7
  -7  -6   0 414.505 14.8021   3
  -7  -6   0 406.868 17.7122   4
   7   6   0 407.640 19.2905   5
   7   6   0 383.705 18.6040   6
   7   6   0 420.640 17.7815   6
   7   6   0 439.176 18.1254   3
  -8  -6   0 517.863 20.3867   6
  -8  -6   0 498.018 17.0854   7
  -8  -6   0 497.148 16.4670   3
   8   6   0 504.029 22.6794   5
   8   6   0 506.117 20.7488   6
   8   6   0 532.412 23.0612   6
   8   6   0 510.166 20.7685   3
  -9  -6   0 547.337 22.6909   6
   9   6   0 599.895 23.6206   6
   9   6   0 574.283 25.5992   5
   9   6   0 595.079 23.6579   3
   5  -7   0 16.9658 5.93240   5
   5  -7   0 18.3504 4.53995   6
   5  -7   0 25.5383 4.98996   3
   5  -7   0 22.4026 3.79986   4
   5  -7   0 16.8334 5.02896   7
  -5   7   0 14.9673 4.15536   6
   4  -7   0 2.23186 2.27430   3
   4  -7   0 0.16354 2.13133   7
   4  -7   0 -1.8706 2.03032   6
   4  -7   0 1.44971 2.10500   4
  -4   7   0 0.07187 1.79407   6
  -4   7   0 0.62822 1.77563   4
   3  -7   0 214.318 11.1892   6
   3  -7   0 217.865 12.9585   3
   3  -7   0 218.278 11.1776   4
   3  -7   0 211.681 13.0919   7
   3  -7   0 225.460 12.7685   6
  -3   7   0 213.058 11.3438   4
  -3   7   0 217.696 12.2731   6
   2  -7   0 104.862 10.2017   7
   2  -7   0 124.208 8.05917   6
   2  -7   0 127.491 8.39237   3
   2  -7   0 135.792 9.53195   6
   2  -7   0 125.896 8.27997   4
  -2   7   0 138.554 6.48503   3
  -2   7   0 119.697 8.70902   6
  -2   7   0 125.229 9.67253   4
  -2   7   0 113.028 5.79964   3
   1  -7   0 632.332 22.5998   7
   1  -7   0 599.384 21.7079   4
   1  -7   0 613.079 22.3113   6
   1  -7   0 564.442 20.7794   6
   1  -7   0 614.842 21.2665   3
  -1   7   0 602.225 18.7196   3
  -1   7   0 615.241 22.2191   6
  -1   7   0 654.583 19.8818   3
   0  -7   0 711.315 24.1382   4
   0  -7   0 697.679 23.2747   6
   0  -7   0 654.775 22.7165   3
   0  -7   0 703.675 24.2105   6
   0  -7   0 695.355 23.3549   7
   0   7   0 698.001 22.2195   3
   0   7   0 701.674 23.9925   6
   1   7   0 2165.95 54.9065   3
  -2  -7   0 796.103 29.2351   6
  -2  -7   0 864.184 27.8588   4
  -2  -7   0 849.888 26.2256   3
  -2  -7   0 810.863 24.8823   7
  -2  -7   0 830.858 27.0417   6
   2   7   0 818.260 25.9239   3
   2   7   0 821.489 26.7620   6
  -3  -7   0 207.293 11.5496   4
  -3  -7   0 203.489 11.0284   6
  -3  -7   0 202.678 10.4257   3
  -3  -7   0 194.584 10.8693   6
   3   7   0 197.516 11.0473   6
   3   7   0 209.636 10.8171   3
   3   7   0 201.720 10.9826   6
   3   7   0 208.224 11.6136   5
  -4  -7   0 39.9919 5.28091   3
  -4  -7   0 46.3660 6.49482   4
  -4  -7   0 34.2964 4.35729   7
  -4  -7   0 35.6506 5.37419   6
   4   7   0 44.1560 6.23194   6
   4   7   0 43.0609 5.76496   3
   4   7   0 53.4267 7.11142   5
   4   7   0 42.6521 5.81759   6
  -5  -7   0 35.7745 3.83047   7
  -5  -7   0 33.3961 4.65433   3
  -5  -7   0 36.2341 5.32150   6
  -5  -7   0 34.7865 5.55327   4
   5   7   0 32.7753 5.30822   6
   5   7   0 32.8763 5.01746   3
   5   7   0 29.7555 5.57478   5
   5   7   0 28.9660 5.31040   6
  -6  -7   0 1204.09 35.8820   6
  -6  -7   0 1138.85 33.0881   3
  -6  -7   0 1199.02 36.6802   4
  -6  -7   0 1078.48 31.3203   7
   6   7   0 1176.67 35.7983   6
   6   7   0 1066.06 36.4162   6
   6   7   0 1058.42 40.9963   5
   6   7   0 1158.92 35.2780   3
  -7  -7   0 2.15327 2.30014   3
  -7  -7   0 2.19638 2.87343   4
  -7  -7   0 0.22090 1.54087   7
  -7  -7   0 -0.7439 2.07712   6
   7   7   0 4.14965 3.12602   6
   7   7   0 1.31390 2.82259   3
   7   7   0 4.06494 3.48725   5
   7   7   0 4.85384 3.47719   6
  -8  -7   0 839.978 28.5729   6
  -8  -7   0 715.175 26.7090   3
  -8  -7   0 782.943 23.7444   7
  -8  -7   0 788.478 23.7573   3
   8   7   0 775.788 28.3269   6
   8   7   0 804.042 28.5748   3
   8   7   0 757.651 30.3021   6
  -9  -7   0 34.0914 5.80884   6
   9   7   0 22.1163 5.60834   5
   9   7   0 16.6674 5.42335   3
   9   7   0 32.1174 5.72087   6
   4  -8   0 90.8664 7.24920   4
   4  -8   0 75.5780 11.2144   7
   4  -8   0 87.9322 8.82009   6
   4  -8   0 77.9538 7.69053   3
  -4   8   0 93.1203 8.38988   6
   3  -8   0 240.762 12.7220   4
   3  -8   0 254.515 13.5732   3
   3  -8   0 257.694 14.7856   6
   3  -8   0 212.965 14.3238   7
   3  -8   0 240.886 12.7952   6
  -3   8   0 232.073 13.7559   6
   2  -8   0 15.4708 4.31613   7
   2  -8   0 11.0131 3.31616   6
   2  -8   0 11.7449 3.57591   4
   2  -8   0 15.1409 3.88500   3
   2  -8   0 19.6930 4.65047   6
  -2   8   0 13.3562 2.61630   3
  -2   8   0 10.2315 3.74936   6
  -2   8   0 12.6111 2.74849   3
   1  -8   0 93.5893 8.12385   6
   1  -8   0 102.960 8.15146   4
   1  -8   0 91.7330 7.64906   6
   1  -8   0 114.536 8.17538   3
   1  -8   0 100.623 8.55493   7
  -1   8   0 101.100 6.69702   3
  -1   8   0 109.705 8.64857   6
   0  -8   0 341.529 16.9426   3
   0  -8   0 324.261 15.4030   4
   0  -8   0 287.016 14.8939   6
   0  -8   0 251.588 15.1696   6
   0  -8   0 285.008 14.1248   7
   0   8   0 297.563 14.7375   6
   0   8   0 310.240 13.5220   3
  -1  -8   0 1.32607 1.94451   7
  -1  -8   0 2.22887 2.25933   6
  -1  -8   0 -0.8704 1.58369   4
  -1  -8   0 1.16127 1.92641   6
   1   8   0 0.98469 2.01288   3
   1   8   0 4.24435 2.50642   6
  -2  -8   0 56.8938 5.30188   7
  -2  -8   0 71.6440 6.97107   4
  -2  -8   0 50.2174 6.71952   6
   2   8   0 55.9324 6.25691   6
   2   8   0 60.5610 5.96831   3
  -3  -8   0 690.956 22.2118   7
  -3  -8   0 669.530 24.7030   6
   3   8   0 671.730 23.6371   3
   3   8   0 656.546 24.4014   6
  -4  -8   0 34.9651 4.76692   7
  -4  -8   0 39.2588 6.43451   4
  -4  -8   0 49.9101 6.78994   6
   4   8   0 42.8705 6.37560   6
   4   8   0 35.9771 5.75317   3
  -5  -8   0 204.851 12.7580   4
  -5  -8   0 210.422 12.4058   6
  -5  -8   0 202.631 10.3179   7
   5   8   0 191.314 12.4776   5
   5   8   0 216.032 12.0152   3
   5   8   0 198.648 12.1107   6
  -6  -8   0 23.3093 5.40500   4
  -6  -8   0 23.1786 5.07235   6
  -6  -8   0 20.9032 4.93589   3
   6   8   0 17.4519 4.45920   3
   6   8   0 20.2641 4.46254   6
   6   8   0 10.1453 4.04657   5
  -7  -8   0 909.855 31.3760   6
  -7  -8   0 956.605 32.9974   4
   7   8   0 856.982 31.1894   6
   7   8   0 891.972 32.7104   5
   7   8   0 836.236 30.3566   3
  -8  -8   0 109.688 9.40702   6
  -8  -8   0 103.390 7.29419   3
  -8  -8   0 99.2018 9.30363   4
   8   8   0 99.3862 9.47743   5
   8   8   0 90.7473 8.76159   3
   8   8   0 96.2159 10.1598   6
   3  -9   0 45.1244 6.84439   4
   3  -9   0 34.6520 7.84517   7
   3  -9   0 46.8181 7.46601   3
   2  -9   0 2.13442 2.98901   6
   2  -9   0 -1.4908 2.01512   7
   2  -9   0 -0.0710 1.99235   3
   2  -9   0 -0.0980 2.34262   4
  -2   9   0 2.83933 3.09649   6
   1  -9   0 269.495 15.2094   6
   1  -9   0 246.007 13.8985   6
   1  -9   0 292.027 15.4974   7
   1  -9   0 282.299 15.0199   4
   1  -9   0 246.815 13.7659   3
  -1   9   0 287.886 15.8692   6
  -1   9   0 253.161 11.4805   3
  -1   9   0 273.850 12.0476   3
   0  -9   0 141.175 9.91870   3
   0  -9   0 124.435 10.0140   6
   0  -9   0 123.202 9.80954   4
   0  -9   0 120.616 9.50533   6
   0  -9   0 121.853 9.69012   7
   0   9   0 142.552 10.4777   6
   0   9   0 136.677 8.73399   3
  -1  -9   0 91.7949 8.13079   3
  -1  -9   0 94.7378 7.92550   7
  -1  -9   0 97.4601 8.59973   4
  -1  -9   0 101.470 8.69658   6
   1   9   0 105.994 7.99150   3
   1   9   0 109.315 8.81773   6
  -2  -9   0 82.7958 8.28844   6
  -2  -9   0 86.5530 8.54743   4
  -2  -9   0 76.1286 7.00287   3
  -2  -9   0 79.9794 6.86484   7
   2   9   0 96.8587 8.18287   3
   2   9   0 84.2231 8.20477   6
  -3  -9   0 606.158 21.2449   7
  -3  -9   0 599.951 23.9998   6
  -3  -9   0 587.771 24.4807   4
  -3  -9   0 557.996 22.3279   3
   3   9   0 598.421 23.7736   6
   3   9   0 570.128 22.3940   3
  -4  -9   0 220.077 11.0558   7
  -4  -9   0 237.881 14.6729   4
  -4  -9   0 216.976 13.3930   6
  -4  -9   0 232.061 12.9839   3
   4   9   0 269.677 14.1982   3
   4   9   0 240.035 13.9645   6
  -5  -9   0 10.3259 3.75520   4
  -5  -9   0 18.6034 4.63774   6
  -5  -9   0 17.4900 4.16361   3
   5   9   0 12.1157 3.82532   3
   5   9   0 19.7586 4.43527   5
   5   9   0 10.4971 3.83087   6
  -6  -9   0 127.916 10.4498   6
  -6  -9   0 133.756 9.37381   3
  -6  -9   0 134.904 10.7671   4
  -6  -9   0 101.982 7.62714   7
   6   9   0 129.785 10.3887   5
   6   9   0 132.224 10.3141   3
   6   9   0 143.000 10.8527   6
  -7  -9   0 0.04877 2.54052   4
  -7  -9   0 4.12091 3.37335   6
  -7  -9   0 -0.3087 1.97476   3
   7   9   0 3.90872 3.43032   3
   7   9   0 -3.0022 1.61489   5
   7   9   0 4.35442 3.06271   6
   1 -10   0 164.221 12.1405   4
   1 -10   0 198.947 16.3035   6
   1 -10   0 172.513 12.5397   7
  -1  10   0 165.460 9.18411   3
  -1  10   0 154.402 12.2033   6
   0 -10   0 344.183 17.2066   3
   0 -10   0 344.481 17.9744   4
   0 -10   0 329.802 18.1471   6
   0 -10   0 315.590 17.2416   7
   0  10   0 359.230 18.5449   6
   0  10   0 269.313 15.3355   3
  -1 -10   0 52.5477 7.49629   7
  -1 -10   0 57.5602 8.40599   4
  -1 -10   0 40.8613 7.26016   6
  -1 -10   0 55.3567 7.78247   3
   1  10   0 64.1067 6.90620   3
   1  10   0 39.8413 7.06147   6
  -2 -10   0 830.488 31.4154   4
  -2 -10   0 793.991 29.1922   3
  -2 -10   0 828.760 31.1970   6
  -2 -10   0 797.291 28.1923   7
   2  10   0 776.878 28.1078   3
  -3 -10   0 3.68539 2.77810   6
  -3 -10   0 -0.1155 2.13849   7
  -3 -10   0 0.84813 2.31407   4
  -3 -10   0 3.91577 3.03903   3
   3  10   0 -0.6111 2.86542   6
   3  10   0 1.58897 3.03376   3
  -4 -10   0 423.282 21.7999   4
  -4 -10   0 490.189 22.0522   6
  -4 -10   0 479.378 20.5352   3
   4  10   0 453.582 20.3012   3
   4  10   0 441.951 21.1256   6
  -5 -10   0 303.076 17.6111   4
  -5 -10   0 285.317 15.2421   3
  -5 -10   0 287.799 13.4932   7
  -5 -10   0 312.363 17.3447   6
   5  10   0 298.348 16.6261   6
   5  10   0 297.049 16.1224   3
  -6 -10   0 72.5405 7.40276   3
  -6 -10   0 67.6187 5.86186   7
  -6 -10   0 52.8168 8.33186   6
   6  10   0 47.3284 8.12426   3
   6  10   0 61.3559 8.93724   6
   6  10   0 69.1467 9.83655   5
   5  10  -1 24.1627 5.55185   6
   5  10  -1 36.8568 6.78825   3
  -5 -10   1 28.5682 5.75979   3
  -5 -10   1 44.9091 7.26724   6
   4  10  -1 148.418 11.3900   3
   4  10  -1 176.563 12.6202   6
  -4 -10   1 170.876 10.5711   7
  -4 -10   1 154.578 11.4724   3
  -4 -10   1 178.388 13.0609   4
  -4 -10   1 160.183 12.2592   6
   3  10  -1 441.620 21.4016   6
  -3 -10   1 486.488 21.0244   3
  -3 -10   1 469.853 22.4814   4
  -3 -10   1 438.499 19.2161   7
   2  10  -1 230.617 12.9180   3
   2  10  -1 253.155 17.7348   6
  -2 -10   1 196.173 12.5747   7
  -2 -10   1 221.087 15.0437   4
  -2 -10   1 227.979 13.7872   3
   1  10  -1 567.833 24.5076   6
   1  10  -1 552.231 21.0471   3
  -1 -10   1 577.256 23.6572   3
  -1 -10   1 508.954 22.6702   7
  -1 -10   1 537.425 24.6341   4
  -1 -10   1 592.914 25.2195   6
   0  10  -1 73.3594 6.38218   3
   0  10  -1 59.8521 8.29386   6
   0 -10   1 62.1349 8.44552   7
   0 -10   1 69.9839 9.71497   3
   0 -10   1 69.3583 7.73308   4
   7   9  -1 45.1004 6.81080   3
  -7  -9   1 42.9027 6.00134   3
  -7  -9   1 35.0855 6.40560   6
  -7  -9   1 36.1930 6.81638   4
   6   9  -1 5.65803 4.33538   5
   6   9  -1 6.90582 3.47024   6
   6   9  -1 11.2404 3.50779   3
  -6  -9   1 13.4642 4.11037   6
  -6  -9   1 8.13934 4.11316   4
  -6  -9   1 7.64926 3.42558   3
   5   9  -1 150.140 12.0604   5
   5   9  -1 168.787 11.1033   3
   5   9  -1 181.777 12.2512   6
  -5  -9   1 171.740 11.0848   3
  -5  -9   1 174.118 12.4170   6
  -5  -9   1 170.695 12.1968   4
   4   9  -1 187.499 11.7638   3
   4   9  -1 190.058 12.3913   6
  -4  -9   1 173.716 11.0303   3
  -4  -9   1 181.604 12.0545   6
  -4  -9   1 177.583 12.7067   4
   3   9  -1 632.492 23.9562   3
   3   9  -1 634.197 25.3684   6
  -3  -9   1 630.716 25.9091   4
  -3  -9   1 621.243 23.9666   3
  -3  -9   1 666.026 25.7692   6
   2   9  -1 246.927 12.5127   3
   2   9  -1 231.883 13.8132   6
  -2  -9   1 203.060 13.6211   4
  -2  -9   1 212.583 12.3113   7
  -2  -9   1 210.994 12.6257   3
  -2  -9   1 241.516 14.0195   6
   1   9  -1 77.1953 6.78012   3
   1   9  -1 83.5506 7.96923   6
  -1  -9   1 78.8081 7.37413   7
  -1  -9   1 80.2682 7.91714   4
  -1  -9   1 78.3112 7.62115   3
  -1  -9   1 94.2717 8.33495   6
   0   9  -1 131.484 8.16850   3
   0   9  -1 124.648 10.0399   6
   0  -9   1 124.572 9.33502   3
   0  -9   1 122.484 9.78322   7
   0  -9   1 138.195 10.4985   4
   0  -9   1 132.391 10.1817   6
   0  -9   1 115.619 9.37832   6
  -1   9  -1 36.7408 3.91442   3
  -1   9  -1 25.9854 5.48107   6
  -1   9  -1 22.3213 4.00873   3
   1  -9   1 34.5243 6.54397   7
   1  -9   1 26.8359 5.30478   6
   1  -9   1 33.6370 5.86479   6
   1  -9   1 23.3263 4.93273   3
   1  -9   1 36.2382 6.15049   4
   2  -9   1 355.516 17.5333   4
   2  -9   1 340.875 16.9169   3
   2  -9   1 354.461 18.8149   7
   2  -9   1 346.201 17.7663   6
   8   8  -1 3.92182 3.15103   3
   8   8  -1 -0.2393 3.40010   6
  -8  -8   1 0.32793 2.87693   6
  -8  -8   1 2.40400 2.60809   3
  -8  -8   1 -0.0870 2.45628   4
   7   8  -1 124.718 11.1986   5
   7   8  -1 138.581 10.3432   6
   7   8  -1 129.248 10.1627   3
  -7  -8   1 131.223 9.08040   3
  -7  -8   1 133.095 10.5045   6
  -7  -8   1 136.486 10.7416   4
   6   8  -1 518.731 21.4477   3
   6   8  -1 505.247 22.7811   5
   6   8  -1 528.653 22.2917   6
  -6  -8   1 481.160 21.5563   6
  -6  -8   1 536.467 20.4101   3
  -6  -8   1 515.387 22.3923   4
   5   8  -1 47.9402 6.87877   6
   5   8  -1 66.6753 6.81689   3
   5   8  -1 49.4344 7.67256   5
  -5  -8   1 65.6277 6.32963   3
  -5  -8   1 56.4344 7.92530   4
  -5  -8   1 65.4901 6.64205   6
   4   8  -1 347.100 16.4429   6
   4   8  -1 320.116 15.3324   3
   4   8  -1 316.233 16.4192   5
  -4  -8   1 339.316 15.3933   3
  -4  -8   1 332.850 16.2770   6
  -4  -8   1 345.289 16.9572   4
   3   8  -1 991.916 32.1778   6
  -3  -8   1 943.077 32.5799   4
  -3  -8   1 975.459 32.1885   6
  -3  -8   1 965.106 30.9725   3
   2   8  -1 379.984 16.9062   6
   2   8  -1 356.930 15.6973   3
  -2  -8   1 388.520 16.4657   3
  -2  -8   1 371.044 17.5318   4
   1   8  -1 25.5944 4.28132   3
   1   8  -1 36.3361 5.37986   6
  -1  -8   1 29.1093 5.03570   3
  -1  -8   1 34.2814 5.45065   6
  -1  -8   1 24.5294 5.23064   4
  -1  -8   1 26.8770 4.67955   7
  -1  -8   1 21.0411 4.47432   6
   0   8  -1 68.6640 5.54455   3
   0   8  -1 83.5722 7.31572   6
   0   8  -1 79.0094 6.18210   3
   0  -8   1 70.4443 6.66026   7
   0  -8   1 52.8191 8.50140   4
   0  -8   1 71.5329 6.32855   3
   0  -8   1 72.2891 6.65889   6
   0  -8   1 65.3179 6.59364   6
  -1   8  -1 250.778 10.4615   3
  -1   8  -1 247.948 10.1503   3
  -1   8  -1 261.411 16.4859   6
   1  -8   1 263.459 13.1838   3
   1  -8   1 254.784 13.2884   6
   1  -8   1 250.313 13.6680   6
   1  -8   1 244.377 13.6391   7
  -2   8  -1 188.104 11.6944   6
   2  -8   1 209.092 13.1513   7
   2  -8   1 199.352 12.2348   6
   2  -8   1 200.744 11.4869   3
   2  -8   1 180.341 10.9818   6
  -3   8  -1 692.701 25.4753   6
   3  -8   1 632.591 26.7264   7
   3  -8   1 649.527 25.3064   6
   3  -8   1 667.588 24.3141   3
   3  -8   1 631.832 23.4528   6
   4  -8   1 335.892 17.0119   6
   4  -8   1 296.976 15.5422   3
   4  -8   1 349.821 22.2011   7
   8   7  -1 239.231 15.7479   5
   8   7  -1 272.910 15.1496   6
   8   7  -1 234.939 14.5101   3
  -8  -7   1 277.132 14.8477   4
  -8  -7   1 262.609 12.0703   3
  -8  -7   1 261.883 14.7114   6
   7   7  -1 9.28843 4.37765   5
   7   7  -1 11.9568 4.32304   6
   7   7  -1 6.38119 3.77078   3
  -7  -7   1 13.5801 3.96063   4
  -7  -7   1 14.4738 4.24620   6
  -7  -7   1 9.24045 3.32179   3
  -7  -7   1 13.9071 3.21799   7
   6   7  -1 251.450 13.5495   3
   6   7  -1 246.911 13.8960   6
   6   7  -1 258.692 15.1616   5
  -6  -7   1 256.689 12.3714   3
  -6  -7   1 261.654 13.7539   6
  -6  -7   1 261.752 12.1572   7
  -6  -7   1 247.129 15.9402   4
   5   7  -1 399.653 17.6785   6
   5   7  -1 411.071 17.3425   3
  -5  -7   1 413.044 15.9470   7
  -5  -7   1 395.050 17.8027   4
  -5  -7   1 397.598 16.4466   3
  -5  -7   1 427.295 18.0265   6
   4   7  -1 443.418 19.0223   5
   4   7  -1 431.405 17.8527   6
   4   7  -1 438.150 17.5928   3
  -4  -7   1 457.527 17.5612   3
  -4  -7   1 424.077 16.3252   7
  -4  -7   1 433.113 18.0148   6
  -4  -7   1 422.782 18.4105   4
   3   7  -1 322.359 15.4960   5
   3   7  -1 333.238 14.3353   3
   3   7  -1 355.573 15.3159   6
  -3  -7   1 322.080 14.1924   3
  -3  -7   1 335.459 15.1951   6
  -3  -7   1 325.841 15.3077   6
  -3  -7   1 337.106 15.6546   4
   2   7  -1 11.1124 3.16208   3
   2   7  -1 14.6202 3.40271   6
  -2  -7   1 12.3728 3.21226   6
  -2  -7   1 6.06720 2.86291   6
  -2  -7   1 10.6915 2.86143   3
  -2  -7   1 11.6423 3.46334   4
   1   7  -1 0.99577 1.95078   3
   1   7  -1 -0.3031 2.06192   6
   1   7  -1 1.54868 1.71544   3
  -1  -7   1 -0.8891 1.49007   7
  -1  -7   1 2.60274 2.32875   6
  -1  -7   1 2.89932 2.24935   4
  -1  -7   1 3.53669 2.19720   6
  -1  -7   1 -0.4548 1.83095   3
   0   7  -1 649.684 20.4969   3
   0   7  -1 609.680 24.2396   6
   0  -7   1 652.675 22.7424   6
   0  -7   1 636.439 21.7486   3
   0  -7   1 615.869 22.7648   4
   0  -7   1 646.079 22.3963   6
   0  -7   1 604.690 22.0662   7
  -1   7  -1 107.356 5.80737   3
  -1   7  -1 87.1746 7.23464   6
   1  -7   1 101.027 7.32146   6
   1  -7   1 82.3290 6.70650   3
   1  -7   1 107.231 7.94683   4
   1  -7   1 106.322 8.09780   7
   1  -7   1 96.5581 7.74368   6
  -2   7  -1 213.188 11.4720   6
  -2   7  -1 208.066 6.82098   3
  -2   7  -1 193.495 6.54352   3
   2  -7   1 209.799 11.6827   6
   2  -7   1 209.518 11.3764   4
   2  -7   1 196.592 10.6023   6
   2  -7   1 206.019 12.3753   7
   2  -7   1 208.778 10.8856   3
  -3   7  -1 122.037 8.86001   6
   3  -7   1 110.688 8.94207   3
   3  -7   1 108.704 7.88898   4
   3  -7   1 109.189 9.23314   7
   3  -7   1 122.512 8.18643   6
  -4   7  -1 -0.1320 1.80775   6
   4  -7   1 -2.1108 1.80108   6
   4  -7   1 -1.1024 2.25142   7
   4  -7   1 1.90121 2.17194   4
   4  -7   1 1.62313 2.48051   3
   4  -7   1 -1.0039 1.72652   6
   5  -7   1 175.098 10.7871   3
   5  -7   1 166.151 9.36860   4
   5  -7   1 164.070 15.3133   7
   5  -7   1 145.905 10.6564   6
   5  -7   1 205.249 18.7162   5
   9   6  -1 343.457 17.7889   3
   9   6  -1 364.233 19.9981   5
  -9  -6   1 361.167 17.3566   6
   8   6  -1 95.7990 8.72446   3
   8   6  -1 91.6592 9.68237   6
   8   6  -1 88.0412 8.11214   6
   8   6  -1 89.3149 8.98324   5
  -8  -6   1 94.2572 8.07527   3
  -8  -6   1 90.1025 6.96035   7
  -8  -6   1 77.2506 7.88455   6
  -8  -6   1 97.6328 6.45241   3
  -8  -6   1 100.323 7.97970   4
   7   6  -1 485.569 22.1057   5
   7   6  -1 495.563 22.0627   6
   7   6  -1 504.235 20.4236   3
   7   6  -1 527.963 20.8740   6
  -7  -6   1 458.009 17.7072   7
  -7  -6   1 481.058 17.4342   3
  -7  -6   1 518.300 20.4240   6
  -7  -6   1 523.188 20.2408   4
   6   6  -1 1.33190 2.13491   6
  -6  -6   1 0.70358 1.78627   3
  -6  -6   1 1.02677 1.90919   4
  -6  -6   1 0.37538 1.50935   6
  -6  -6   1 0.45033 1.25151   7
   5   6  -1 271.360 13.1530   6
   5   6  -1 256.799 13.4573   5
   5   6  -1 235.139 13.1919   6
   5   6  -1 225.722 11.8618   3
  -5  -6   1 248.461 12.2576   6
  -5  -6   1 257.196 11.5850   3
  -5  -6   1 246.059 12.4233   4
  -5  -6   1 216.210 10.5522   7
   4   6  -1 105.461 8.16886   6
   4   6  -1 121.375 7.72732   3
   4   6  -1 112.725 7.93899   6
   4   6  -1 99.0833 8.08523   5
  -4  -6   1 108.838 7.64906   6
  -4  -6   1 117.222 8.40097   6
  -4  -6   1 91.0312 6.78809   3
  -4  -6   1 109.886 6.85441   7
  -4  -6   1 110.220 7.87810   4
   3   6  -1 728.175 24.5887   4
   3   6  -1 720.353 23.2830   3
   3   6  -1 720.050 22.9612   3
   3   6  -1 724.639 24.6814   5
   3   6  -1 719.109 24.3002   6
   3   6  -1 757.698 24.1327   6
  -3  -6   1 731.933 27.1911   6
  -3  -6   1 768.714 24.3768   6
  -3  -6   1 720.596 24.4267   4
  -3  -6   1 698.163 24.8421   5
  -3  -6   1 708.006 23.6005   3
  -3  -6   1 763.206 23.5364   3
   2   6  -1 2293.49 59.7318   4
  -2  -6   1 2294.33 58.2378   3
   1   6  -1 72.3935 5.19942   3
   1   6  -1 80.6495 5.83133   3
   1   6  -1 67.8264 6.11732   4
   1   6  -1 77.0926 6.11639   6
   1   6  -1 74.1214 5.75851   6
  -1  -6   1 83.2177 6.71058   4
  -1  -6   1 67.5942 5.29935   3
  -1  -6   1 80.1482 6.66073   5
  -1  -6   1 67.6129 5.66503   3
  -1  -6   1 81.3117 6.17293   6
  -1  -6   1 81.3889 6.17986   6
   0   6  -1 254.306 10.0076   3
   0   6  -1 250.720 11.2598   6
   0   6  -1 242.499 10.1941   3
   0   6  -1 255.971 11.4321   6
   0   6  -1 240.919 11.8615   4
   0  -6   1 250.416 11.3547   6
   0  -6   1 227.651 10.5995   3
   0  -6   1 260.685 12.1246   4
   0  -6   1 245.924 11.5184   7
   0  -6   1 251.676 11.0606   3
   0  -6   1 243.873 11.4639   6
  -1   6  -1 158.335 7.37439   3
  -1   6  -1 178.907 9.30812   6
  -1   6  -1 164.230 7.12152   3
  -1   6  -1 162.297 9.43711   4
   1  -6   1 157.482 8.63569   6
   1  -6   1 159.609 9.49399   7
   1  -6   1 164.732 9.20613   6
   1  -6   1 150.272 8.23228   3
   1  -6   1 169.827 8.78418   3
   1  -6   1 163.978 9.23416   4
  -2   6  -1 430.565 11.6964   3
  -2   6  -1 438.945 17.1632   4
  -2   6  -1 422.432 16.3751   6
  -2   6  -1 448.268 12.0010   3
   2  -6   1 428.221 15.9316   6
   2  -6   1 415.141 15.6413   3
   2  -6   1 440.527 17.9265   7
   2  -6   1 440.878 16.7317   4
   2  -6   1 447.194 16.9839   6
   2  -6   1 407.385 15.3762   3
  -3   6  -1 260.514 12.1506   6
  -3   6  -1 234.620 11.7379   4
   3  -6   1 252.694 12.2545   6
   3  -6   1 245.898 12.5235   3
   3  -6   1 241.642 11.2925   3
   3  -6   1 239.652 11.4776   4
   3  -6   1 234.492 10.8602   6
  -4   6  -1 0.73036 1.95782   4
  -4   6  -1 2.48017 2.04159   6
   4  -6   1 2.71107 2.17771   6
   4  -6   1 0.27352 1.47774   3
   4  -6   1 -0.8499 1.91568   7
   4  -6   1 0.62082 1.49808   4
   4  -6   1 1.76103 1.73161   6
  -5   6  -1 22.8387 4.18763   4
   5  -6   1 19.3308 4.27521   6
   5  -6   1 29.1215 4.24128   6
   5  -6   1 28.2663 4.50695   3
   5  -6   1 29.2925 4.20861   4
   5  -6   1 32.7415 6.95881   5
   5  -6   1 28.1754 6.24733   7
   6  -6   1 493.631 19.8793   6
   6  -6   1 507.355 19.6276   3
   6  -6   1 479.250 23.1125   7
   6  -6   1 488.667 26.1971   5
   9   5  -1 14.5492 4.88487   5
   9   5  -1 11.5911 3.87220   3
   9   5  -1 6.96250 3.10858   6
  -9  -5   1 13.9116 3.88877   6
   8   5  -1 21.8106 4.76018   4
   8   5  -1 11.3104 3.59158   3
   8   5  -1 18.4444 4.10166   6
   8   5  -1 21.6346 5.46468   5
   8   5  -1 11.6634 4.22662   6
  -8  -5   1 17.9957 3.13397   3
  -8  -5   1 17.1538 3.16574   3
  -8  -5   1 20.3014 4.30826   6
  -8  -5   1 14.2505 3.33299   7
   7   5  -1 8.50159 3.47251   3
   7   5  -1 11.0837 3.64889   6
   7   5  -1 5.29022 2.95770   5
   7   5  -1 6.93389 2.99530   6
   7   5  -1 13.1933 3.35482   4
  -7  -5   1 10.9605 3.13943   4
  -7  -5   1 11.2639 2.56006   3
  -7  -5   1 6.45131 2.48420   6
  -7  -5   1 12.2931 3.51936   7
   6   5  -1 0.96275 1.91444   6
   6   5  -1 10.1776 2.95204   4
   6   5  -1 2.03430 1.96510   3
   6   5  -1 8.77236 3.01594   5
   6   5  -1 1.54852 2.10783   6
  -6  -5   1 -0.0078 1.68215   4
  -6  -5   1 2.37412 1.72384   3
  -6  -5   1 1.53142 1.97017   6
  -6  -5   1 1.73805 1.67269   7
  -6  -5   1 7.43930 2.39708   3
   5   5  -1 1088.44 31.8394   3
   5   5  -1 1028.78 31.5845   4
   5   5  -1 1075.77 33.2996   6
   5   5  -1 1042.54 33.3548   5
   5   5  -1 1122.69 32.4634   6
  -5  -5   1 1100.08 31.9896   4
  -5  -5   1 1097.26 30.5226   3
  -5  -5   1 1021.94 31.0341   3
  -5  -5   1 1134.92 32.3729   6
  -5  -5   1 1067.03 30.1008   7
   4   5  -1 340.375 13.8900   6
   4   5  -1 327.329 13.2352   3
   4   5  -1 327.161 14.2641   6
   4   5  -1 340.835 13.6502   3
   4   5  -1 329.896 14.5347   5
  -4  -5   1 357.261 14.2742   4
  -4  -5   1 338.683 15.0544   5
  -4  -5   1 306.438 14.6070   3
  -4  -5   1 345.213 14.5978   6
  -4  -5   1 338.376 13.8079   6
  -4  -5   1 327.072 12.4449   7
  -4  -5   1 332.181 12.9670   3
   3   5  -1 370.893 14.0283   3
   3   5  -1 370.208 14.4531   6
   3   5  -1 359.687 14.7397   6
   3   5  -1 390.574 15.0464   4
   3   5  -1 396.917 15.5361   5
  -3  -5   1 413.595 17.8492   5
  -3  -5   1 392.428 15.0182   4
  -3  -5   1 377.931 14.4223   3
  -3  -5   1 375.282 13.8815   3
  -3  -5   1 397.044 14.7963   6
  -3  -5   1 385.221 13.5547   7
  -3  -5   1 348.169 14.5503   6
   2   5  -1 2.11827 1.24675   3
   2   5  -1 2.86019 1.63450   3
   2   5  -1 2.88912 1.72355   4
   2   5  -1 2.56268 1.38995   6
   2   5  -1 3.53807 1.61607   6
   2   5  -1 0.60265 1.59086   5
  -2  -5   1 1.48140 1.35352   3
  -2  -5   1 -0.2021 0.94229   6
  -2  -5   1 2.38762 1.58504   4
  -2  -5   1 1.57986 1.44827   3
  -2  -5   1 2.39208 1.51769   6
  -2  -5   1 2.29519 1.79905   5
   1   5  -1 0.69564 1.25007   6
   1   5  -1 2.19269 1.55920   4
   1   5  -1 0.55572 1.18337   3
   1   5  -1 0.76680 1.15630   3
   1   5  -1 6.33755 1.83419   6
  -1  -5   1 -0.5917 0.91082   4
  -1  -5   1 2.02282 1.28173   6
  -1  -5   1 0.51999 1.23887   6
  -1  -5   1 2.73301 1.50147   3
  -1  -5   1 1.68461 1.55270   5
  -1  -5   1 2.63657 1.50535   3
   0   5  -1 192.074 8.89103   6
   0   5  -1 191.645 8.20722   3
   0   5  -1 190.095 7.89921   3
   0   5  -1 184.512 9.41526   4
   0   5  -1 196.835 9.03502   6
   0  -5   1 211.833 10.7326   6
   0  -5   1 189.242 8.57556   3
   0  -5   1 192.119 9.47717   4
   0  -5   1 201.140 9.22935   6
   0  -5   1 192.475 8.70467   3
   0  -5   1 190.992 9.66521   5
  -1   5  -1 0.00219 0.98283   4
  -1   5  -1 -0.6446 1.16540   6
  -1   5  -1 0.71835 1.12745   3
  -1   5  -1 0.32207 1.10590   6
   1  -5   1 1.78660 1.36371   3
   1  -5   1 0.02101 0.91091   4
   1  -5   1 -1.6773 0.59987   6
   1  -5   1 0.30022 1.13839   3
   1  -5   1 2.69107 1.68800   5
   1  -5   1 0.44581 1.26698   6
   1  -5   1 1.88275 1.72641   7
  -3   5  -1 1637.08 43.6886   4
   3  -5   1 1658.11 42.3987   3
  -4   5  -1 798.231 24.7607   4
   4  -5   1 813.371 23.8145   6
   4  -5   1 818.244 28.7725   7
   4  -5   1 810.916 23.9534   4
   4  -5   1 816.094 24.3032   3
   4  -5   1 801.190 25.4191   6
  -5   5  -1 115.679 7.34895   6
  -5   5  -1 112.102 6.95414   4
   5  -5   1 113.821 10.5111   5
   5  -5   1 110.866 7.83501   6
   5  -5   1 126.936 7.61922   3
   5  -5   1 109.695 6.54140   6
   5  -5   1 109.964 9.38859   7
   5  -5   1 125.243 7.44840   3
  -6   5  -1 27.0295 4.04267   6
   6  -5   1 30.5385 4.71580   3
   6  -5   1 21.3916 5.09408   7
   6  -5   1 27.5524 2.97051   4
   6  -5   1 25.4798 4.26988   6
   6  -5   1 42.3117 8.65570   5
   7  -5   1 17.3840 4.75403   7
   7  -5   1 13.3400 3.82178   3
   7  -5   1 18.6616 3.66987   6
   9   4  -1 147.096 8.31321   4
   9   4  -1 146.069 11.8677   6
   9   4  -1 165.463 11.1118   3
   9   4  -1 158.767 9.47522   7
   9   4  -1 161.615 10.5744   6
   9   4  -1 147.559 12.7130   5
  -9  -4   1 143.718 9.86010   6
   8   4  -1 8.00167 2.57360   4
   8   4  -1 3.59760 3.60072   5
   8   4  -1 6.84797 2.75882   7
   8   4  -1 3.45544 2.88019   6
   8   4  -1 0.72998 2.24077   6
   8   4  -1 -0.3785 2.20823   3
  -8  -4   1 1.63973 1.19568   3
  -8  -4   1 5.51931 3.03090   6
  -8  -4   1 2.77319 1.85952   7
   7   4  -1 1466.04 40.6236   4
   7   4  -1 1535.71 40.6431   7
   7   4  -1 1475.04 49.9056   5
   7   4  -1 1460.91 44.7796   6
   7   4  -1 1547.09 43.2907   3
   7   4  -1 1427.51 46.0366   6
  -7  -4   1 1616.16 43.0236   6
  -7  -4   1 1519.17 41.1400   7
  -7  -4   1 1557.06 41.1275   4
  -7  -4   1 1541.43 39.2978   3
   6   4  -1 129.548 8.26065   3
   6   4  -1 128.982 8.36012   6
   6   4  -1 133.284 9.47309   5
   6   4  -1 137.173 7.74044   4
   6   4  -1 125.207 8.89872   6
   6   4  -1 122.389 7.09460   7
  -6  -4   1 134.308 7.72053   4
  -6  -4   1 128.585 8.19107   6
  -6  -4   1 132.374 7.55166   7
  -6  -4   1 140.056 7.00965   3
  -6  -4   1 118.943 7.12035   3
   5   4  -1 201.500 10.9982   6
   5   4  -1 219.164 10.3181   3
   5   4  -1 209.065 10.4662   6
   5   4  -1 195.914 9.68756   3
   5   4  -1 230.714 11.8523   5
   5   4  -1 209.250 9.80289   4
  -5  -4   1 210.114 9.71837   3
  -5  -4   1 214.623 11.0744   6
  -5  -4   1 220.495 10.5045   6
  -5  -4   1 212.878 9.36513   7
  -5  -4   1 216.350 9.94885   4
  -5  -4   1 213.738 11.8462   5
  -5  -4   1 214.233 9.26819   3
   4   4  -1 970.284 27.9255   3
   4   4  -1 1045.95 29.1572   6
   4   4  -1 975.197 28.3507   4
   4   4  -1 973.313 29.3800   6
  -4  -4   1 994.535 28.1499   3
  -4  -4   1 999.536 30.5565   5
  -4  -4   1 1033.60 27.4419   7
  -4  -4   1 975.834 29.4477   6
   3   4  -1 105.949 6.35583   4
   3   4  -1 108.332 6.83665   5
   3   4  -1 107.893 6.63171   6
   3   4  -1 108.783 6.61336   6
   3   4  -1 108.599 6.11564   3
   3   4  -1 107.934 6.31520   3
  -3  -4   1 104.707 6.36843   4
  -3  -4   1 99.4299 5.79845   3
  -3  -4   1 113.925 5.92078   7
  -3  -4   1 98.9280 6.15068   3
  -3  -4   1 106.714 6.59456   6
  -3  -4   1 120.339 6.71792   6
   2   4  -1 12.0028 2.14998   3
   2   4  -1 9.85288 2.24353   4
   2   4  -1 12.2191 2.36670   6
   2   4  -1 18.3787 3.23402   3
   2   4  -1 14.0429 2.52089   6
  -2  -4   1 10.1492 2.31807   6
  -2  -4   1 15.7138 2.54912   3
  -2  -4   1 11.8541 2.37569   6
  -2  -4   1 12.0439 2.49996   5
   1   4  -1 75.4481 4.40245   3
   1   4  -1 71.9839 4.99078   4
   1   4  -1 67.0975 4.66334   6
   1   4  -1 78.9489 5.40612   5
   1   4  -1 73.7333 4.55801   3
   1   4  -1 72.7914 4.68073   6
  -1  -4   1 74.9078 4.71225   3
  -1  -4   1 79.3055 5.32008   4
  -1  -4   1 68.9083 5.13632   5
  -1  -4   1 74.1324 4.69014   3
  -1  -4   1 74.9253 4.87181   6
   0   4  -1 21.6954 2.90677   6
   0   4  -1 24.0642 3.14850   6
   0   4  -1 23.3642 2.36855   3
   0   4  -1 22.9807 3.36774   4
   0   4  -1 22.4360 2.45623   3
   0  -4   1 23.4903 3.54561   5
   0  -4   1 22.9410 2.95220   3
   0  -4   1 24.1135 2.66113   3
   0  -4   1 28.3596 3.43681   6
   0  -4   1 24.0141 3.44106   4
  -1   4  -1 3215.85 82.9078   2
   1  -4   1 3281.83 83.6952   2
  -2   4  -1 3.14141 1.17967   6
  -2   4  -1 2.95673 1.46096   6
  -2   4  -1 2.40253 1.52406   4
   2  -4   1 3.75865 1.32416   6
   2  -4   1 5.21282 1.56695   3
   2  -4   1 2.39816 1.53267   7
   2  -4   1 5.44989 1.81902   4
   2  -4   1 2.19828 1.44649   6
  -3   4  -1 61.3984 4.68060   4
   3  -4   1 57.0958 4.10563   3
   3  -4   1 57.3126 4.54230   6
   3  -4   1 55.8789 4.03855   6
   3  -4   1 58.4125 4.05272   3
   3  -4   1 60.8722 5.58444   7
   3  -4   1 55.1907 4.23096   4
  -4   4  -1 12.2661 2.15409   6
  -4   4  -1 13.1180 2.73410   4
   4  -4   1 14.2673 2.53206   6
   4  -4   1 15.8172 2.64167   3
   4  -4   1 15.8843 3.80267   7
   4  -4   1 15.8714 2.72902   3
   4  -4   1 16.2642 2.64326   4
  -5   4  -1 286.087 11.4360   6
   5  -4   1 287.137 11.2887   3
   5  -4   1 292.528 12.3179   6
   5  -4   1 304.793 16.8527   5
   5  -4   1 283.013 10.7342   6
   5  -4   1 266.530 11.0998   3
   5  -4   1 279.999 14.4326   7
   5  -4   1 276.874 10.0444   4
  -6   4  -1 323.288 12.2366   6
   6  -4   1 329.879 10.1722   4
   6  -4   1 309.643 11.7514   6
   6  -4   1 336.495 18.5750   5
   6  -4   1 330.098 16.7368   7
   6  -4   1 342.332 13.2638   3
   6  -4   1 333.644 13.2237   3
  -7   4  -1 3.64896 1.73951   6
   7  -4   1 4.34530 4.10315   5
   7  -4   1 5.65448 2.53929   3
   7  -4   1 8.53291 2.77519   6
   7  -4   1 0.00906 2.70270   7
   7  -4   1 7.33968 2.05346   6
   9   3  -1 8.64208 3.33742   7
   9   3  -1 7.01300 2.83813   6
   9   3  -1 8.66816 4.50430   5
   9   3  -1 3.12332 3.68508   6
   9   3  -1 3.25317 3.15247   3
  -9  -3   1 10.1920 3.11055   6
   8   3  -1 911.579 31.9520   6
   8   3  -1 961.143 34.7228   5
   8   3  -1 944.907 26.1640   4
   8   3  -1 924.199 29.0632   7
   8   3  -1 985.235 30.5916   6
  -8  -3   1 958.244 29.7259   6
  -8  -3   1 913.365 31.6989   7
   7   3  -1 6.24920 3.01668   6
   7   3  -1 1.93108 1.55475   4
   7   3  -1 6.09302 2.76338   3
   7   3  -1 0.88701 1.88745   6
   7   3  -1 1.86846 2.45934   5
   7   3  -1 0.65161 1.86025   7
  -7  -3   1 0.48222 1.77966   6
  -7  -3   1 2.48378 1.25364   3
   6   3  -1 285.295 12.6885   3
   6   3  -1 293.252 11.9385   7
   6   3  -1 295.467 12.9430   6
   6   3  -1 287.421 12.2426   3
   6   3  -1 284.719 11.1037   4
   6   3  -1 284.287 13.7681   6
   6   3  -1 308.806 14.8544   5
  -6  -3   1 308.921 12.8805   6
  -6  -3   1 295.198 10.8905   3
  -6  -3   1 312.779 10.5199   3
  -6  -3   1 288.510 11.2497   4
  -6  -3   1 294.220 12.0358   7
   5   3  -1 113.983 7.90575   5
   5   3  -1 121.035 6.79543   3
   5   3  -1 134.211 7.51492   6
   5   3  -1 119.570 6.34491   4
   5   3  -1 124.954 7.28023   3
   5   3  -1 114.944 7.51471   6
   5   3  -1 119.526 6.50692   7
  -5  -3   1 122.424 6.45771   4
  -5  -3   1 125.974 6.72410   7
  -5  -3   1 116.620 9.56454   5
  -5  -3   1 116.134 7.04036   6
  -5  -3   1 118.509 5.92746   3
  -5  -3   1 101.236 7.25554   6
  -5  -3   1 119.039 6.46460   3
   4   3  -1 152.914 7.19900   4
   4   3  -1 146.862 7.64153   6
   4   3  -1 147.126 8.29693   5
   4   3  -1 133.810 8.93921   6
   4   3  -1 137.729 7.26285   3
   4   3  -1 144.983 6.70875   7
   4   3  -1 133.697 6.93088   3
  -4  -3   1 148.831 6.79829   3
  -4  -3   1 145.138 6.80525   7
  -4  -3   1 153.369 7.14978   4
  -4  -3   1 150.040 8.57837   5
  -4  -3   1 136.640 6.90137   3
  -4  -3   1 149.934 7.59759   6
  -4  -3   1 138.397 7.80467   6
   3   3  -1 8178.92 194.664   2
  -3  -3   1 8147.25 192.433   2
   2   3  -1 185.978 8.03551   6
   2   3  -1 196.296 7.79842   3
   2   3  -1 189.992 8.18723   4
   2   3  -1 201.222 9.56341   6
   2   3  -1 209.868 8.09160   3
   2   3  -1 207.561 8.73016   5
  -2  -3   1 208.851 7.94621   7
  -2  -3   1 204.755 8.48694   6
  -2  -3   1 202.421 7.91947   3
  -2  -3   1 201.378 8.04543   3
  -2  -3   1 213.268 8.92991   5
  -2  -3   1 199.135 8.27723   4
  -2  -3   1 210.704 8.41556   6
   1   3  -1 1173.78 35.5012   2
   1   3  -1 1108.77 32.5297   1
  -1  -3   1 1136.14 34.3712   2
   0   3  -1 2358.91 60.7252   2
   0  -3   1 2305.97 60.1646   2
  -1   3  -1 33.8531 2.70702   6
  -1   3  -1 31.5589 2.62825   6
  -1   3  -1 39.7889 3.21767   4
  -1   3  -1 32.8840 2.12243   3
  -1   3  -1 33.3203 2.23600   3
   1  -3   1 33.1267 2.62764   6
   1  -3   1 35.1931 2.71212   3
   1  -3   1 33.7906 2.97480   4
   1  -3   1 38.7417 2.76336   3
   1  -3   1 34.3518 2.83483   6
   1  -3   1 36.6486 3.27686   7
  -2   3  -1 1030.13 30.8121   2
   2  -3   1 1045.47 32.0856   2
  -3   3  -1 162.915 6.36239   6
   3  -3   1 168.074 7.22769   3
   3  -3   1 169.351 6.98787   4
   3  -3   1 155.459 8.40147   7
   3  -3   1 161.092 6.56706   6
   3  -3   1 160.547 6.33633   3
   3  -3   1 164.861 7.18832   6
  -4   3  -1 512.294 15.0538   6
  -4   3  -1 535.480 17.7086   4
  -4   3  -1 532.328 16.2625   6
   4  -3   1 534.564 16.8982   6
   4  -3   1 534.664 15.6694   6
   4  -3   1 513.769 15.5630   3
   4  -3   1 538.649 19.1998   7
   4  -3   1 558.660 21.2215   5
   4  -3   1 566.435 15.6852   3
   4  -3   1 548.581 15.6709   4
  -5   3  -1 408.314 12.5412   6
  -5   3  -1 422.720 13.7478   6
   5  -3   1 438.225 12.5218   4
   5  -3   1 418.755 13.6664   3
   5  -3   1 419.550 14.6554   6
   5  -3   1 400.663 17.0127   7
   5  -3   1 421.874 19.2703   5
   5  -3   1 423.794 13.6130   3
  -6   3  -1 341.113 11.7324   6
   6  -3   1 345.915 12.7074   3
   6  -3   1 358.715 16.4544   7
   6  -3   1 339.950 13.0778   6
   6  -3   1 290.536 20.0327   5
   6  -3   1 345.238 9.32324   4
   6  -3   1 330.540 12.4902   3
   6  -3   1 339.949 11.6986   6
   7  -3   1 773.689 24.3644   3
   7  -3   1 770.995 22.1157   6
   7  -3   1 780.806 28.9143   7
   7  -3   1 821.716 32.4829   5
   7  -3   1 810.718 26.1100   3
   8  -3   1 65.6434 4.50233   6
   8  -3   1 68.1459 6.27277   3
   8  -3   1 64.5469 10.5683   5
   8  -3   1 61.5308 8.84717   7
   8  -3   1 61.4076 4.98313   6
   9   2  -1 924.370 30.7133   3
   9   2  -1 897.886 35.2838   5
   9   2  -1 922.805 29.7889   6
   9   2  -1 861.587 31.0153   6
   8   2  -1 48.8159 6.22249   7
   8   2  -1 48.5986 8.03032   5
   8   2  -1 61.9044 6.23089   6
   8   2  -1 65.7107 6.32224   3
   8   2  -1 56.7328 7.36710   6
   8   2  -1 52.0255 2.96997   4
  -8  -2   1 50.2742 5.28936   6
   7   2  -1 669.720 26.4219   5
   7   2  -1 692.027 24.5513   6
   7   2  -1 696.031 19.0764   4
   7   2  -1 705.007 23.4464   3
   7   2  -1 692.526 23.0460   7
   7   2  -1 732.480 23.7213   6
  -7  -2   1 682.429 22.5972   7
  -7  -2   1 695.597 22.6429   6
   6   2  -1 64.1542 5.47655   7
   6   2  -1 58.9355 6.38859   5
   6   2  -1 63.6447 5.50083   3
   6   2  -1 70.6462 4.23020   4
   6   2  -1 62.1484 5.87431   6
   6   2  -1 57.7893 5.46829   6
  -6  -2   1 65.1372 5.41416   6
  -6  -2   1 66.4179 5.24730   7
  -6  -2   1 63.7584 3.58391   3
   5   2  -1 251.669 10.3163   3
   5   2  -1 271.529 11.3820   6
   5   2  -1 280.070 10.8366   7
   5   2  -1 256.751 11.6896   6
   5   2  -1 257.582 9.20123   4
   5   2  -1 243.809 12.3410   5
   5   2  -1 271.089 10.9892   3
  -5  -2   1 270.133 9.07713   3
  -5  -2   1 261.130 10.8591   6
  -5  -2   1 256.958 9.37451   3
  -5  -2   1 230.424 12.5033   6
  -5  -2   1 238.511 10.2255   7
  -5  -2   1 275.743 9.44239   4
  -5  -2   1 266.221 13.0072   5
   4   2  -1 801.568 23.2407   6
   4   2  -1 785.622 23.6113   6
   4   2  -1 830.757 22.3792   7
   4   2  -1 792.741 24.5946   5
   4   2  -1 776.908 22.1491   3
  -4  -2   1 799.979 21.8729   3
  -4  -2   1 791.394 22.3129   7
  -4  -2   1 794.498 23.7423   6
   3   2  -1 301.906 10.0104   7
   3   2  -1 289.704 10.1199   3
   3   2  -1 305.638 10.8925   6
   3   2  -1 305.226 11.5272   5
   3   2  -1 293.714 11.0362   6
   3   2  -1 303.163 10.5029   3
   3   2  -1 290.994 9.86146   4
  -3  -2   1 285.714 9.72573   4
  -3  -2   1 295.177 9.78592   3
  -3  -2   1 307.920 10.7888   6
  -3  -2   1 310.819 11.2424   6
  -3  -2   1 295.573 10.2682   3
  -3  -2   1 289.478 9.98355   7
  -3  -2   1 292.571 11.5602   5
  -2  -2   1 3743.18 92.0276   2
   1   2  -1 2.19522 0.95936   3
   1   2  -1 1.73369 0.74359   3
   1   2  -1 0.53429 0.94118   5
   1   2  -1 2.21988 0.96662   4
   1   2  -1 1.98650 0.94659   6
   1   2  -1 0.76726 0.71188   6
  -1  -2   1 4.93907 1.22625   3
  -1  -2   1 1.94971 0.87403   6
  -1  -2   1 1.58409 0.91777   6
  -1  -2   1 1.98500 0.94174   4
  -1  -2   1 2.65446 1.09084   5
  -1   2  -1 232.938 7.34598   6
  -1   2  -1 242.978 8.33943   4
   1  -2   1 243.628 7.53724   6
   1  -2   1 237.972 8.19023   4
   1  -2   1 241.533 7.14006   3
  -2   2  -1 3.88193 0.95759   6
  -2   2  -1 3.84882 1.18538   4
   2  -2   1 3.94147 1.14731   4
   2  -2   1 3.94355 0.90099   3
   2  -2   1 3.27933 0.86354   6
   2  -2   1 3.22580 0.94590   6
   2  -2   1 3.32849 1.34123   7
   2  -2   1 6.14334 1.00637   3
  -3   2  -1 2533.33 64.4633   2
  -3   2  -1 2585.06 62.4912   2
  -5   2  -1 4.55422 1.17038   6
  -5   2  -1 3.88554 1.40214   6
   5  -2   1 1.95653 2.05249   7
   5  -2   1 7.49449 1.30244   4
   5  -2   1 8.55671 3.31536   5
   5  -2   1 5.14443 1.83696   6
   5  -2   1 6.64448 1.54282   6
   5  -2   1 6.62085 1.65201   3
  -6   2  -1 240.912 8.18508   6
  -6   2  -1 247.181 8.85613   6
   6  -2   1 256.957 10.2055   6
   6  -2   1 236.804 14.4107   5
   6  -2   1 243.386 12.6425   7
   6  -2   1 258.211 9.85533   3
   6  -2   1 269.345 9.43187   6
   6  -2   1 243.548 9.61865   3
   7  -2   1 113.508 6.91353   3
   7  -2   1 120.002 6.90990   3
   7  -2   1 135.452 10.9933   5
   7  -2   1 124.151 6.70400   6
   7  -2   1 113.920 5.92893   6
   7  -2   1 123.347 9.46649   7
  -8   2  -1 3.01121 1.16921   6
   8  -2   1 8.25697 3.48766   7
   8  -2   1 5.17600 1.87553   6
   8  -2   1 7.09366 4.01669   5
   8  -2   1 2.26365 2.15031   3
   8  -2   1 1.65061 1.84456   3
   8  -2   1 3.02956 1.52921   6
   9   1  -1 0.48482 1.80154   6
   9   1  -1 -0.7633 2.26903   6
   9   1  -1 -0.3497 2.56421   5
   9   1  -1 -0.1907 1.89690   7
   9   1  -1 2.97078 2.95583   3
  -9  -1   1 1.86902 1.97926   6
   8   1  -1 26.8315 6.24041   5
   8   1  -1 28.6360 4.98982   3
   8   1  -1 26.1448 4.52515   6
   8   1  -1 25.2314 4.82329   6
   8   1  -1 27.7190 5.10773   7
  -8  -1   1 26.9455 4.17954   6
   7   1  -1 1.58424 1.94944   6
   7   1  -1 3.65922 2.46941   3
   7   1  -1 2.09144 2.03727   7
   7   1  -1 4.39932 2.17732   3
   7   1  -1 -0.2530 2.10948   6
   7   1  -1 2.16255 3.11003   5
  -7  -1   1 6.48624 2.31176   7
  -7  -1   1 2.62485 1.66571   6
   6   1  -1 52.8883 2.75763   4
   6   1  -1 52.0426 5.20253   3
   6   1  -1 61.8323 5.50915   7
   6   1  -1 57.0128 6.37873   5
   6   1  -1 52.5407 4.63026   3
   6   1  -1 72.0649 6.21604   6
   6   1  -1 61.0900 5.62991   6
  -6  -1   1 52.7988 4.81711   6
  -6  -1   1 47.3026 4.73567   7
  -6  -1   1 57.7276 5.43995   6
   4   1  -1 283.280 10.3267   3
   4   1  -1 309.239 11.1902   7
   4   1  -1 314.842 13.2556   6
   4   1  -1 306.315 9.10220   4
   4   1  -1 290.088 11.5306   6
   4   1  -1 253.836 13.9191   5
   4   1  -1 318.163 11.0997   3
  -4  -1   1 319.921 11.8273   6
  -4  -1   1 304.845 11.0710   7
  -4  -1   1 306.889 8.98981   4
  -4  -1   1 299.492 9.39202   3
  -4  -1   1 284.432 12.5553   5
  -4  -1   1 312.261 9.89514   3
  -4  -1   1 323.156 11.4118   6
   3   1  -1 1463.59 44.1892   2
  -3  -1   1 1503.48 43.6124   2
   2   1  -1 103.301 5.03778   6
   2   1  -1 112.561 4.82656   3
   2   1  -1 110.688 4.35633   4
   2   1  -1 107.325 4.66469   7
   2   1  -1 106.808 4.60042   3
   2   1  -1 111.277 5.39366   5
   2   1  -1 112.651 5.13160   6
  -2  -1   1 108.899 5.42011   5
  -2  -1   1 111.415 4.28742   4
  -2  -1   1 107.639 4.66889   3
  -2  -1   1 105.485 4.65361   7
  -2  -1   1 113.918 5.29811   6
  -2  -1   1 115.521 5.11715   6
   1   1  -1 247.435 7.56191   4
  -1  -1   1 246.803 7.89907   6
   0   1  -1 84.0751 3.01355   3
   0   1  -1 81.3295 3.62938   4
   0   1  -1 83.8132 2.98321   3
   0   1  -1 90.9426 3.42207   6
   0   1  -1 84.9360 3.48799   5
   0   1  -1 90.6235 3.31838   6
   0  -1   1 92.1108 3.43151   6
   0  -1   1 84.0471 3.50202   5
   0  -1   1 81.9964 3.09947   3
   0  -1   1 86.0005 3.30716   6
   0  -1   1 84.4225 3.65918   4
   0  -1   1 84.7328 3.10736   3
  -1   1  -1 293.303 8.79179   4
  -2   1  -1 2648.52 61.1205   2
  -3   1  -1 95.0235 4.92593   7
  -3   1  -1 93.2250 3.50667   6
  -3   1  -1 97.3919 3.79849   6
   3  -1   1 99.5191 4.11642   6
   3  -1   1 97.2236 5.19619   7
   3  -1   1 98.2305 3.81004   6
   3  -1   1 96.5740 5.94460   5
   3  -1   1 97.4918 4.15132   4
  -4   1  -1 3080.95 75.4015   2
  -4   1  -1 3121.73 74.4631   2
  -5   1  -1 6.79346 1.23249   6
  -5   1  -1 8.04036 2.11113   7
  -5   1  -1 3.85666 1.05280   6
   5  -1   1 3.97285 0.90144   4
   5  -1   1 5.48513 1.92565   7
   5  -1   1 3.83485 1.17514   3
   5  -1   1 6.33387 1.31264   3
   5  -1   1 5.91655 1.53744   6
   5  -1   1 4.39249 2.53596   5
   5  -1   1 6.67013 1.47602   6
  -6   1  -1 406.359 12.1855   6
  -6   1  -1 395.489 15.1504   7
   6  -1   1 416.016 18.8418   5
   6  -1   1 419.425 13.1999   6
   6  -1   1 406.460 12.9153   3
   6  -1   1 421.185 16.4866   7
   6  -1   1 428.104 13.6352   6
   6  -1   1 405.888 13.1879   3
  -7   1  -1 10.3437 1.87172   6
  -7   1  -1 11.8419 1.88571   6
   7  -1   1 11.6572 2.37959   3
   7  -1   1 11.4144 2.24979   6
   7  -1   1 8.38603 2.30684   3
   7  -1   1 11.6404 2.33883   6
   7  -1   1 10.5220 3.15296   7
  -8   1  -1 0.23046 0.87141   6
   8  -1   1 0.24207 1.20644   6
   8  -1   1 -0.1866 1.50907   3
   8  -1   1 0.59189 2.93497   5
   9  -1   1 218.268 9.15045   6
   9  -1   1 224.900 9.29180   6
   9  -1   1 227.083 13.8147   7
   9  -1   1 218.831 11.4854   3
   9  -1   1 257.324 17.3518   5
   9   0  -1 358.659 17.9246   7
   9   0  -1 330.615 18.2629   6
   9   0  -1 366.049 17.0773   3
   9   0  -1 377.513 16.3252   6
   9   0  -1 396.283 21.9913   5
   8   0  -1 25.0247 4.85324   6
   8   0  -1 29.7385 6.24717   7
   8   0  -1 38.2782 7.04209   5
   8   0  -1 21.9926 4.25661   6
   8   0  -1 21.8841 4.40211   3
  -8   0   1 27.7208 4.34743   6
   7   0  -1 416.108 16.6985   6
   7   0  -1 420.651 17.5435   7
   7   0  -1 431.243 16.5744   6
   7   0  -1 433.209 16.5713   3
   7   0  -1 366.240 15.0398   3
  -7   0   1 415.497 15.5668   6
   6   0  -1 46.9495 4.17121   3
   6   0  -1 36.3602 4.82995   6
   6   0  -1 40.0761 5.12084   6
   6   0  -1 30.4508 5.64503   5
   6   0  -1 33.7815 4.56041   3
   6   0  -1 38.4181 5.27774   7
  -6   0   1 39.1193 4.94830   7
  -6   0   1 40.9338 5.55960   6
  -6   0   1 36.9196 4.04939   6
  -5   0   1 1459.17 39.4294   6
  -5   0   1 1538.62 39.6976   7
   4   0  -1 3.74518 1.52550   6
   4   0  -1 7.29713 1.60515   3
   4   0  -1 6.07111 2.19372   5
   4   0  -1 5.79901 1.76924   6
   4   0  -1 3.45226 1.46242   3
   4   0  -1 5.07653 1.72011   7
  -4   0   1 5.20361 1.70923   7
  -4   0   1 4.06930 0.90678   3
  -4   0   1 2.67718 1.47031   6
  -4   0   1 7.35670 1.19219   3
  -4   0   1 4.41681 1.68189   5
  -4   0   1 5.12716 1.55411   6
   3   0  -1 104.050 4.77194   3
   3   0  -1 103.948 5.01057   3
   3   0  -1 101.450 5.45371   6
   3   0  -1 101.797 6.10248   5
   3   0  -1 100.410 3.20418   4
   3   0  -1 107.654 5.62477   6
   3   0  -1 102.897 5.43689   7
  -3   0   1 99.3124 4.28245   3
  -3   0   1 97.4846 5.32185   6
  -3   0   1 101.907 4.13872   3
  -3   0   1 94.4093 5.17787   6
  -3   0   1 106.372 6.18004   5
  -3   0   1 101.658 5.30075   7
  -3   0   1 103.073 3.07910   4
   2   0  -1 248.568 9.10959   5
   2   0  -1 248.198 8.61104   6
   2   0  -1 253.202 8.47728   7
   2   0  -1 243.239 8.54568   6
   2   0  -1 250.613 7.79545   3
  -2   0   1 247.983 9.07073   5
  -2   0   1 247.367 7.72917   3
  -2   0   1 244.611 8.46957   6
  -2   0   1 257.848 8.69305   6
  -2   0   1 252.237 8.36891   7
   0   0   1 184.429 6.87889   2
  -2   0  -1 225.274 6.76238   7
   2   0   1 223.806 6.86542   7
   2   0   1 211.725 7.63975   5
  -3   0  -1 58.4772 2.39588   6
  -3   0  -1 58.2507 2.51859   6
  -3   0  -1 60.8122 3.29972   7
   3   0   1 53.6956 3.32948   7
   3   0   1 58.3375 2.67023   6
   3   0   1 54.9003 2.65728   6
   3   0   1 56.5706 4.18737   5
  -4   0  -1 17.3616 2.31527   7
  -4   0  -1 13.5891 1.38853   6
   4   0   1 15.7972 1.93607   6
   4   0   1 21.7641 3.73611   5
   4   0   1 16.8470 2.47182   7
   4   0   1 15.3167 1.20595   3
   4   0   1 10.4625 1.59605   6
   4   0   1 11.9940 1.17764   3
  -5   0  -1 252.203 8.21982   6
  -5   0  -1 242.412 9.73402   7
   5   0   1 254.506 7.76914   4
   5   0   1 259.560 8.43874   3
   5   0   1 260.345 8.11161   3
   5   0   1 266.560 12.5736   5
   5   0   1 256.232 8.11941   4
   5   0   1 261.245 9.13593   6
   5   0   1 268.628 9.06435   6
   5   0   1 263.495 10.6584   7
  -6   0  -1 1127.93 29.0038   6
  -6   0  -1 1128.48 31.4644   7
   6   0   1 1128.59 30.1213   6
   6   0   1 1227.58 36.7922   5
   6   0   1 1178.59 32.9880   7
  -7   0  -1 92.7834 4.71006   6
  -7   0  -1 107.713 6.74035   7
  -7   0  -1 96.2173 4.93234   6
   7   0   1 80.6775 6.23485   3
   7   0   1 85.9532 5.48987   6
   7   0   1 79.5756 8.39720   5
   7   0   1 89.4897 5.39855   3
   7   0   1 111.119 7.72521   7
   7   0   1 90.4389 5.61957   6
   8   0   1 524.350 17.1302   6
   8   0   1 540.620 16.8246   6
   8   0   1 549.971 20.7856   7
   8   0   1 504.835 17.9969   3
   8   0   1 495.340 23.2156   5
   9   0   1 92.3790 6.01052   6
   9   0   1 90.9107 10.2179   5
   9   0   1 91.2746 8.42040   7
   9   0   1 98.7337 5.94952   6
   9   0   1 103.456 7.77536   3
   9  -1  -1 188.547 11.1794   6
   9  -1  -1 202.595 13.4456   7
   9  -1  -1 208.034 12.2588   3
   8  -1  -1 220.962 11.7290   6
   8  -1  -1 235.049 12.5128   3
   8  -1  -1 224.066 11.9115   6
   8  -1  -1 250.339 14.1696   7
   8  -1  -1 218.315 15.6019   5
   7  -1  -1 42.1087 4.60917   3
   7  -1  -1 46.2090 6.49114   7
   7  -1  -1 46.8058 5.01368   6
   7  -1  -1 42.9969 6.49837   6
   7  -1  -1 53.3561 4.96274   3
   7  -1  -1 52.7520 8.01769   5
  -7   1   1 43.7036 4.61376   6
   6  -1  -1 43.7708 4.78828   6
   6  -1  -1 57.8547 4.71490   3
   6  -1  -1 40.6262 6.91393   5
   6  -1  -1 42.7206 5.94520   7
   6  -1  -1 42.7699 4.42911   3
   6  -1  -1 48.1833 4.70622   6
  -6   1   1 46.8614 4.51622   6
  -6   1   1 47.7759 4.67446   7
   5  -1  -1 5.35282 2.28429   7
   5  -1  -1 13.0219 3.34699   5
   5  -1  -1 5.29494 1.82480   6
   5  -1  -1 4.26608 1.68400   3
   5  -1  -1 5.89252 2.05512   6
  -5   1   1 2.33441 1.47859   6
  -5   1   1 7.75588 2.06693   7
  -4   1   1 1006.18 27.9465   7
   2  -1  -1 0.78735 0.72737   3
   2  -1  -1 1.95204 1.09612   6
   2  -1  -1 1.50053 0.95742   7
   2  -1  -1 -0.2309 0.84362   5
   2  -1  -1 0.83310 0.81212   6
   2  -1  -1 0.50713 0.67314   3
  -2   1   1 1.97732 0.91955   6
  -2   1   1 0.06249 0.92558   5
  -2   1   1 2.12595 0.77529   3
  -2   1   1 1.49785 0.32609   4
  -2   1   1 2.12401 0.95636   7
  -2   1   1 2.77414 0.83919   3
  -2   1   1 1.19802 0.88993   6
   1  -1  -1 3323.06 80.1088   2
  -1   1   1 3370.93 80.4841   2
   0  -1  -1 355.327 11.8932   2
   0   1   1 352.203 11.7322   2
  -1  -1  -1 782.728 20.2596   2
   1   1   1 787.830 20.1815   2
  -2  -1  -1 257.929 8.26303   5
   2   1   1 266.343 8.28949   5
  -3  -1  -1 17.7037 1.52645   7
  -3  -1  -1 18.0129 1.64728   6
  -3  -1  -1 20.4939 2.74711   5
   3   1   1 18.5455 1.24554   3
   3   1   1 20.3153 2.80481   5
   3   1   1 18.0377 1.77399   4
   3   1   1 22.3781 1.71765   6
   3   1   1 20.3344 1.74299   6
   3   1   1 20.4928 1.73208   7
   3   1   1 19.3863 1.37504   3
  -4  -1  -1 871.793 25.9551   2
   4   1   1 905.381 27.7082   2
  -5  -1  -1 974.011 25.9052   7
  -5  -1  -1 997.596 29.5562   5
  -6  -1  -1 659.587 19.1713   6
  -6  -1  -1 650.262 19.6199   7
  -6  -1  -1 675.156 18.3595   6
  -6  -1  -1 681.191 23.7398   5
   6   1   1 675.767 19.1608   6
   6   1   1 667.519 19.2007   3
   6   1   1 659.077 18.4945   3
   6   1   1 664.423 19.8887   6
   6   1   1 670.804 23.9593   5
   6   1   1 640.368 17.4110   4
   6   1   1 645.820 23.0894   7
  -7  -1  -1 12.5555 2.08993   6
  -7  -1  -1 11.2772 2.61412   7
  -7  -1  -1 11.5030 2.40439   6
   7   1   1 13.1320 2.57297   3
   7   1   1 11.9332 1.60314   4
   7   1   1 7.93758 2.14190   3
   7   1   1 16.6342 3.34629   7
   7   1   1 9.61116 1.66514   4
   7   1   1 9.55330 2.25327   6
   7   1   1 12.1618 3.81089   5
  -8  -1  -1 6.38216 2.13014   7
  -8  -1  -1 5.43063 1.65680   6
   8   1   1 7.76560 3.45830   5
   8   1   1 9.00073 2.97128   7
   8   1   1 8.89128 2.32494   6
   8   1   1 7.04434 2.23170   6
   8   1   1 5.55323 2.22598   3
   9   1   1 8.00894 2.41045   6
   9   1   1 11.4498 3.20221   3
   9   1   1 9.43907 4.36871   5
   9   1   1 5.42642 2.65599   7
   9   1   1 8.80177 2.21291   6
   8  -2  -1 5.27103 2.48335   6
   8  -2  -1 -0.4088 2.40255   7
   8  -2  -1 2.26438 3.00953   5
   8  -2  -1 0.98057 2.08863   6
   7  -2  -1 67.4093 9.44076   5
   7  -2  -1 57.5250 7.82289   7
   7  -2  -1 61.0340 5.91449   3
   7  -2  -1 63.9499 6.05046   6
   7  -2  -1 68.1751 5.91886   6
   6  -2  -1 244.878 11.3578   3
   6  -2  -1 224.208 12.6289   7
   6  -2  -1 256.962 11.9977   6
   6  -2  -1 239.112 11.1185   6
   6  -2  -1 260.034 15.3148   5
  -6   2   1 257.507 11.5711   6
   5  -2  -1 851.033 26.7713   7
   5  -2  -1 834.598 28.8238   5
   5  -2  -1 824.199 24.2182   3
   5  -2  -1 822.484 25.3762   6
   5  -2  -1 803.209 24.3892   6
   5  -2  -1 813.810 23.6709   3
  -5   2   1 792.945 25.1582   7
  -5   2   1 795.232 24.5267   6
  -5   2   1 784.827 23.6699   6
   4  -2  -1 234.136 12.1824   5
   4  -2  -1 247.660 10.7168   6
   4  -2  -1 232.930 9.96467   6
   4  -2  -1 243.186 11.1343   7
   4  -2  -1 229.272 9.48811   3
   4  -2  -1 263.481 9.75656   3
  -4   2   1 234.746 10.1704   6
  -4   2   1 239.226 9.75412   6
  -4   2   1 250.167 10.6183   7
   3  -2  -1 59.7758 3.87709   3
   3  -2  -1 56.5978 3.90591   3
   3  -2  -1 68.4063 4.87575   6
   3  -2  -1 67.2136 4.46242   6
   3  -2  -1 61.3226 4.78024   7
  -3   2   1 56.3982 4.01324   6
  -3   2   1 62.9661 4.54457   7
  -3   2   1 64.7123 2.39068   4
  -3   2   1 69.5217 3.06162   3
  -3   2   1 67.3800 4.57688   6
  -3   2   1 65.6777 3.12166   3
  -2   2   1 1691.40 48.2336   2
   1  -2  -1 0.50861 0.54020   4
   1  -2  -1 1.38419 0.91083   6
   1  -2  -1 0.74915 0.78452   6
   1  -2  -1 1.35491 0.88492   7
   1  -2  -1 0.76538 0.72662   3
   1  -2  -1 0.22749 0.65572   3
  -1   2   1 0.29163 0.71197   3
  -1   2   1 0.48799 0.62511   7
  -1   2   1 1.12770 0.58268   4
  -1   2   1 -0.0100 0.52297   3
  -1   2   1 0.84410 0.76910   6
  -1   2   1 1.69396 0.89490   6
   0  -2  -1 146.136 5.56958   6
   0  -2  -1 142.546 5.16832   3
   0  -2  -1 136.745 5.02058   7
   0  -2  -1 147.110 5.41059   6
   0  -2  -1 143.262 5.31826   4
   0  -2  -1 137.752 5.14247   3
   0   2   1 152.554 5.64923   6
   0   2   1 140.522 5.18853   4
   0   2   1 145.361 5.12807   3
   0   2   1 146.723 5.44725   6
   0   2   1 147.608 5.03859   7
   0   2   1 138.473 5.23016   3
  -1  -2  -1 3150.99 74.0025   2
   1   2   1 3047.29 73.5808   2
  -2  -2  -1 1202.15 31.9912   2
   2   2   1 1160.70 32.0230   2
  -4  -2  -1 531.267 17.6313   5
  -4  -2  -1 550.445 15.9703   6
   4   2   1 555.100 14.8015   7
   4   2   1 545.733 14.9171   3
   4   2   1 573.495 17.8945   5
   4   2   1 534.363 15.5936   4
  -5  -2  -1 532.490 16.4762   6
  -5  -2  -1 533.072 15.6310   6
  -5  -2  -1 516.357 18.7088   5
  -5  -2  -1 542.944 15.2734   7
   5   2   1 536.720 15.3156   3
   5   2   1 552.254 16.7734   6
   5   2   1 531.991 16.8495   4
   5   2   1 553.300 19.0252   5
   5   2   1 504.828 15.6556   3
   5   2   1 534.580 15.6705   7
   5   2   1 551.526 16.0074   6
  -6  -2  -1 588.688 18.6017   6
  -6  -2  -1 582.418 17.4069   7
  -6  -2  -1 595.490 21.7971   5
   6   2   1 603.426 18.3716   4
   6   2   1 604.749 21.8789   5
   6   2   1 607.219 18.0023   6
   6   2   1 600.880 18.1637   7
   6   2   1 572.403 18.7304   6
   6   2   1 582.161 18.0255   3
  -7  -2  -1 1.53648 1.44516   7
   7   2   1 4.26707 2.69545   5
   7   2   1 2.36562 1.61358   3
   7   2   1 2.11746 1.73506   7
   7   2   1 4.64991 1.85413   3
   7   2   1 0.62072 1.60933   6
   7   2   1 1.69555 1.58953   6
  -8  -2  -1 269.973 10.4552   6
   8   2   1 280.414 12.3255   3
   8   2   1 275.808 12.5175   6
   8   2   1 269.278 11.5974   3
   8   2   1 288.398 12.4498   7
   8   2   1 276.276 9.43803   4
   8   2   1 281.837 13.0456   6
   8   2   1 249.149 17.6560   5
  -9  -2  -1 11.0516 2.52614   6
   9   2   1 15.2232 4.01481   3
   9   2   1 18.7485 5.37436   5
   9   2   1 15.3872 3.87542   7
   9   2   1 12.5233 3.01798   6
   8  -3  -1 253.407 13.6019   3
   8  -3  -1 248.704 15.5414   6
   8  -3  -1 254.045 15.8273   7
   8  -3  -1 256.739 13.4724   6
   7  -3  -1 3.21661 3.76760   5
   7  -3  -1 -0.9745 1.58273   6
   7  -3  -1 0.22696 1.98866   6
   7  -3  -1 0.43981 1.92316   3
   7  -3  -1 0.83531 2.76752   7
   6  -3  -1 1569.16 43.4299   3
   6  -3  -1 1634.41 50.9020   5
   6  -3  -1 1646.02 43.7511   6
   6  -3  -1 1642.58 48.4954   7
   6  -3  -1 1662.13 44.5977   3
   6  -3  -1 1629.88 45.4929   6
  -6   3   1 1612.81 44.1933   6
   5  -3  -1 413.755 15.0540   6
   5  -3  -1 389.924 14.5431   3
   5  -3  -1 395.400 17.0143   7
   5  -3  -1 420.598 15.1893   3
   5  -3  -1 403.665 19.0461   5
   5  -3  -1 419.034 16.2875   6
  -5   3   1 383.066 15.2940   6
   4  -3  -1 1252.70 35.7740   7
   4  -3  -1 1189.78 32.6169   3
   4  -3  -1 1289.48 38.0059   5
  -4   3   1 1236.39 32.9796   6
  -4   3   1 1222.99 34.4073   7
  -3   3   1 2443.20 70.0174   2
  -3   3   1 2502.54 67.7620   2
   2  -3  -1 707.353 21.2042   7
  -2   3   1 703.289 20.5619   7
  -2   3   1 729.426 20.2346   6
   1  -3  -1 2908.28 75.1608   2
  -1   3   1 2871.96 73.5397   2
   0  -3  -1 83.4275 4.45067   4
   0  -3  -1 81.0545 4.31515   3
   0  -3  -1 90.5566 4.51428   3
   0  -3  -1 88.6841 4.39196   7
   0  -3  -1 91.9455 4.83148   6
   0  -3  -1 92.0612 4.61591   6
   0   3   1 89.7268 4.30453   3
   0   3   1 93.9326 4.85830   6
   0   3   1 98.5918 4.67883   4
   0   3   1 99.7916 4.79000   6
   0   3   1 94.1403 4.33167   7
   0   3   1 93.0452 4.62115   3
  -1  -3  -1 4046.78 99.3066   2
   1   3   1 4131.29 98.3962   2
  -2  -3  -1 913.862 28.3360   2
   2   3   1 905.454 28.3649   2
  -3  -3  -1 2.51350 1.16578   6
  -3  -3  -1 2.05029 0.66411   7
  -3  -3  -1 0.38545 0.91125   4
  -3  -3  -1 0.71722 1.15059   5
  -3  -3  -1 -0.1650 0.76686   3
  -3  -3  -1 0.19117 0.76216   6
  -3  -3  -1 0.96749 0.95710   3
   3   3   1 1.16365 1.07218   6
   3   3   1 2.51379 1.42199   5
   3   3   1 1.01452 0.87014   3
   3   3   1 1.59603 1.04967   6
   3   3   1 -0.0121 0.88137   4
   3   3   1 1.56528 1.09724   3
  -4  -3  -1 3539.24 88.2598   2
   4   3   1 3521.86 90.1948   2
  -5  -3  -1 451.644 15.2597   6
  -5  -3  -1 427.400 16.6824   5
  -5  -3  -1 452.727 11.1947   3
  -5  -3  -1 464.138 14.4988   6
  -5  -3  -1 470.502 13.0871   7
  -5  -3  -1 456.946 11.3081   3
   5   3   1 456.923 16.6716   5
   5   3   1 456.484 13.0485   7
   5   3   1 465.804 14.8108   6
   5   3   1 427.438 14.4857   3
   5   3   1 464.361 14.3290   3
   5   3   1 452.430 14.6616   4
   5   3   1 444.037 15.2838   6
  -6  -3  -1 67.1143 5.26131   6
  -6  -3  -1 69.7667 6.36242   5
  -6  -3  -1 71.2411 4.69661   6
  -6  -3  -1 71.7710 4.14545   7
   6   3   1 60.8865 4.41101   4
   6   3   1 76.4991 5.19965   6
   6   3   1 70.7710 5.04273   3
   6   3   1 63.9506 5.28012   6
   6   3   1 73.4177 4.83214   3
   6   3   1 67.4713 4.26247   7
   6   3   1 69.0712 6.18343   5
  -7  -3  -1 278.904 10.7606   6
  -7  -3  -1 265.756 9.93008   7
   7   3   1 250.804 10.2216   4
   7   3   1 269.623 11.5496   3
   7   3   1 250.974 11.9317   3
   7   3   1 260.867 13.7833   5
   7   3   1 262.161 11.0369   6
   7   3   1 252.897 10.1826   7
   7   3   1 244.848 11.8630   6
  -8  -3  -1 12.4446 2.53447   7
   8   3   1 14.2962 2.80450   4
   8   3   1 14.1964 3.46966   6
   8   3   1 15.3153 3.39871   3
   8   3   1 14.6134 3.25445   6
   8   3   1 14.0652 3.08311   7
  -9  -3  -1 769.360 23.2453   7
   9   3   1 771.664 25.9165   3
   9   3   1 758.768 30.5954   5
   9   3   1 747.854 21.4606   4
   9   3   1 761.417 24.1675   6
   9   3   1 776.127 24.2483   7
   9   3   1 733.848 25.8794   6
   7  -4  -1 725.362 24.4936   6
   7  -4  -1 781.058 33.0980   5
   7  -4  -1 767.620 29.9856   3
   7  -4  -1 764.493 27.0286   6
   6  -4  -1 7.06261 2.73294   3
   6  -4  -1 7.22984 3.70478   5
   6  -4  -1 13.4891 4.16131   7
   6  -4  -1 2.91538 1.95167   6
   6  -4  -1 3.73077 2.61617   6
  -6   4   1 8.14537 2.82603   6
   5  -4  -1 322.108 17.3036   5
   5  -4  -1 335.049 13.6105   3
   5  -4  -1 343.046 13.9164   3
   5  -4  -1 325.251 14.8135   6
   5  -4  -1 324.943 13.3344   6
   5  -4  -1 318.194 15.7711   7
  -5   4   1 344.499 14.6373   6
   4  -4  -1 643.496 20.7257   3
   4  -4  -1 661.068 20.7124   6
   4  -4  -1 650.882 20.4207   3
   4  -4  -1 667.457 25.0816   5
   4  -4  -1 639.671 22.1281   6
   4  -4  -1 637.067 22.9829   7
  -4   4   1 646.049 17.6577   4
  -4   4   1 667.124 21.9960   6
   3  -4  -1 316.553 12.0342   3
   3  -4  -1 329.605 13.9625   7
   3  -4  -1 312.134 12.2094   6
   3  -4  -1 332.953 10.8077   4
   3  -4  -1 309.024 12.0178   3
  -3   4   1 330.164 13.0894   7
  -3   4   1 315.094 13.0893   6
  -3   4   1 322.996 9.72773   3
  -3   4   1 329.740 10.0559   3
  -3   4   1 315.335 10.6721   4
  -3   4   1 333.303 12.3915   6
   2  -4  -1 906.810 25.4318   6
   2  -4  -1 925.216 26.6238   6
  -2   4   1 893.975 25.2384   6
  -2   4   1 922.193 26.1298   7
   1  -4  -1 1878.93 55.6933   2
  -1   4   1 1905.71 53.7640   2
   0  -4  -1 5101.04 125.250   2
   0   4   1 5126.54 124.018   2
  -1  -4  -1 42.1838 3.36348   6
  -1  -4  -1 42.2826 3.30494   3
  -1  -4  -1 44.5230 3.57419   6
  -1  -4  -1 39.2063 3.57081   4
  -1  -4  -1 45.8587 3.47060   3
  -1  -4  -1 38.5702 2.85340   7
  -1  -4  -1 38.0626 3.35182   5
   1   4   1 38.9501 3.16227   3
   1   4   1 45.3582 3.63139   6
   1   4   1 41.1417 3.34184   6
   1   4   1 48.0899 3.66256   3
   1   4   1 37.7575 3.30296   4
  -2  -4  -1 100.374 5.52454   5
  -2  -4  -1 96.4682 5.07680   3
  -2  -4  -1 87.6464 5.47549   4
  -2  -4  -1 91.3975 5.31304   6
  -2  -4  -1 93.8881 4.99162   3
  -2  -4  -1 87.8092 5.14560   6
   2   4   1 96.3121 5.56469   4
   2   4   1 91.2173 5.15848   3
   2   4   1 100.699 5.54006   5
   2   4   1 94.3476 5.39429   6
   2   4   1 91.7796 4.99161   3
  -3  -4  -1 1.89203 1.20132   4
  -3  -4  -1 1.08755 0.69172   7
  -3  -4  -1 0.58081 0.99541   5
  -3  -4  -1 0.16960 0.78716   3
  -3  -4  -1 0.70121 0.92397   6
  -3  -4  -1 1.10491 1.06535   3
  -3  -4  -1 1.82397 1.17650   6
   3   4   1 0.74328 0.92512   3
   3   4   1 1.68863 1.16553   4
   3   4   1 -0.5351 0.98119   5
   3   4   1 -0.1770 0.74789   3
   3   4   1 0.86427 1.11499   6
   3   4   1 0.07655 0.95575   6
  -4  -4  -1 438.877 15.7709   5
  -4  -4  -1 414.779 13.5394   3
  -4  -4  -1 447.258 14.6079   6
  -4  -4  -1 446.236 12.1461   7
  -4  -4  -1 423.231 14.7494   6
  -4  -4  -1 425.430 13.2351   3
   4   4   1 434.150 14.1151   3
   4   4   1 408.348 15.5274   3
   4   4   1 449.138 15.0015   4
   4   4   1 433.430 14.5748   6
   4   4   1 432.570 17.3130   5
   4   4   1 439.965 14.9645   6
   5   4   1 1580.36 40.4160   3
  -6  -4  -1 158.362 5.57334   3
  -6  -4  -1 163.473 6.54337   7
  -6  -4  -1 142.345 9.57044   5
  -6  -4  -1 179.265 8.44931   6
   6   4   1 179.769 9.40456   6
   6   4   1 165.847 8.49846   6
   6   4   1 145.358 7.92670   4
   6   4   1 147.832 9.57614   5
   6   4   1 148.528 7.97245   3
   6   4   1 164.898 8.53952   3
  -7  -4  -1 139.602 7.77536   6
  -7  -4  -1 141.509 6.42259   7
   7   4   1 136.106 9.66435   5
   7   4   1 139.623 8.09383   6
   7   4   1 142.990 6.61207   7
   7   4   1 137.251 7.74249   4
   7   4   1 135.992 8.30990   3
   7   4   1 148.530 9.14490   6
  -8  -4  -1 1026.00 29.5831   6
  -8  -4  -1 956.667 27.1288   7
   8   4   1 1030.47 30.4066   6
   8   4   1 1035.87 31.2013   3
   8   4   1 963.445 28.8991   4
   8   4   1 1112.48 40.3185   5
   8   4   1 991.603 32.2424   6
  -9  -4  -1 0.43896 1.69625   6
  -9  -4  -1 -0.9421 1.20869   7
   9   4   1 0.14239 2.44032   3
   9   4   1 1.22101 1.88455   6
   9   4   1 -1.1626 1.51042   7
   9   4   1 0.11685 2.95818   5
   9   4   1 0.41328 2.45519   6
   9   4   1 0.67688 1.83894   4
   7  -5  -1 1.94081 2.78252   6
   7  -5  -1 -1.7327 1.85399   3
   7  -5  -1 -1.3376 2.45866   7
   6  -5  -1 8.87199 2.95275   6
   6  -5  -1 9.36214 2.78843   6
   6  -5  -1 13.3844 3.95213   7
   6  -5  -1 2.78196 3.70699   5
  -6   5   1 8.57285 2.98297   6
   5  -5  -1 23.8407 4.76597   6
   5  -5  -1 30.7657 4.78803   3
   5  -5  -1 31.2925 6.60321   5
   5  -5  -1 22.4607 5.08158   7
   5  -5  -1 26.0538 4.11295   6
  -5   5   1 32.5600 5.26242   6
  -5   5   1 33.6138 2.77393   4
   4  -5  -1 45.1542 3.66119   4
   4  -5  -1 45.4675 4.56469   3
   4  -5  -1 49.2393 6.51837   6
   4  -5  -1 39.3288 4.30387   6
   4  -5  -1 48.5143 4.87090   3
   4  -5  -1 57.8952 7.41744   7
   4  -5  -1 44.3706 7.23862   5
  -4   5   1 39.3622 3.52441   4
  -4   5   1 41.8967 5.63896   6
   2  -5  -1 1105.75 31.7898   7
   2  -5  -1 1078.99 30.2619   6
   2  -5  -1 1052.23 29.6050   3
  -2   5   1 1076.06 31.3322   6
  -2   5   1 1077.00 29.2985   4
  -2   5   1 1037.90 29.6664   6
   1  -5  -1 1860.54 57.9508   2
  -1   5   1 1847.61 55.2412   2
   0  -5  -1 113.054 6.06447   3
   0  -5  -1 104.772 6.06233   6
   0  -5  -1 105.671 6.12199   3
   0  -5  -1 102.214 6.53196   6
   0   5   1 104.440 5.64256   3
   0   5   1 108.832 6.28330   4
   0   5   1 101.845 6.35652   6
   0   5   1 90.7256 5.82867   6
  -1  -5  -1 596.784 19.0364   6
  -1  -5  -1 599.359 18.7517   3
  -1  -5  -1 654.263 19.8281   5
   1   5   1 621.799 19.2946   6
   1   5   1 616.217 19.5285   6
   1   5   1 642.329 18.7432   3
   1   5   1 629.218 19.1314   3
   1   5   1 641.128 19.7770   4
  -2  -5  -1 201.631 9.46747   4
  -2  -5  -1 189.521 8.41707   3
  -2  -5  -1 199.544 9.07595   5
  -2  -5  -1 194.831 8.82354   6
  -2  -5  -1 184.746 7.31713   7
  -2  -5  -1 202.714 8.66451   3
  -2  -5  -1 193.851 8.96852   6
   2   5   1 181.834 8.22961   3
   2   5   1 174.042 8.69741   4
   2   5   1 196.094 8.71613   3
   2   5   1 182.887 10.1674   5
  -3  -5  -1 40.6901 3.81135   6
  -3  -5  -1 38.6911 3.68895   3
  -3  -5  -1 48.3976 4.70735   4
  -3  -5  -1 51.0695 4.06730   3
  -3  -5  -1 45.8564 4.10341   6
  -3  -5  -1 42.3216 4.13477   5
   3   5   1 49.1514 4.37460   6
   3   5   1 44.2693 3.77761   3
   3   5   1 52.5826 4.63670   4
   3   5   1 47.4977 4.06168   3
   3   5   1 42.3024 4.28942   5
   3   5   1 41.7602 4.15692   6
  -5  -5  -1 182.343 9.58518   6
  -5  -5  -1 194.468 9.43234   6
  -5  -5  -1 191.692 8.58937   3
  -5  -5  -1 187.788 9.98776   4
  -5  -5  -1 200.558 7.30876   7
   5   5   1 195.726 9.62888   6
   5   5   1 196.453 10.3553   5
   5   5   1 183.286 9.74325   6
   5   5   1 189.880 9.69066   4
   5   5   1 192.725 9.48934   3
   5   5   1 180.509 8.99852   3
  -6  -5  -1 285.553 10.4958   3
  -6  -5  -1 279.550 9.96499   3
  -6  -5  -1 277.801 9.45962   7
  -6  -5  -1 257.900 13.6054   5
  -6  -5  -1 271.327 11.9400   6
   6   5   1 264.333 13.3279   5
   6   5   1 285.933 13.1426   6
   6   5   1 271.279 12.2036   4
   6   5   1 270.238 11.8698   3
   6   5   1 283.911 12.3605   3
   6   5   1 287.330 12.3776   6
  -7  -5  -1 48.0725 4.72609   6
  -7  -5  -1 53.3590 3.02621   3
  -7  -5  -1 56.6429 3.75974   7
  -7  -5  -1 50.5871 2.84199   3
   7   5   1 55.4165 6.07297   5
   7   5   1 51.8429 6.71157   6
   7   5   1 54.2380 5.24680   3
   7   5   1 54.7346 5.17848   4
  -8  -5  -1 5.86748 1.78126   7
  -8  -5  -1 3.30410 2.34229   6
   8   5   1 3.93442 3.04072   6
   8   5   1 7.34763 2.71949   6
   8   5   1 6.60488 2.72615   4
   8   5   1 7.70931 3.07657   5
  -9  -5  -1 131.229 6.55121   7
  -9  -5  -1 140.111 8.84119   6
   9   5   1 133.670 8.89550   6
   9   5   1 123.860 10.4170   5
   9   5   1 126.400 9.26093   3
   6  -6  -1 59.5196 7.95081   6
   6  -6  -1 56.5554 7.68383   3
   6  -6  -1 43.4470 7.64174   7
   6  -6  -1 51.8259 9.05115   5
  -6   6   1 36.1446 6.01270   6
   5  -6  -1 871.461 30.4967   6
   5  -6  -1 907.002 35.2278   5
   5  -6  -1 850.199 31.8817   3
   5  -6  -1 860.798 32.0002   7
   5  -6  -1 857.904 27.3839   6
  -5   6   1 840.015 24.1458   4
  -5   6   1 848.222 29.5165   6
   4  -6  -1 81.8544 7.69801   6
   4  -6  -1 91.5447 7.32023   3
   4  -6  -1 107.941 9.73648   5
   4  -6  -1 94.5566 6.88365   4
  -4   6   1 86.3140 7.55913   6
  -4   6   1 88.6422 5.97231   4
   3  -6  -1 466.882 17.1314   6
   3  -6  -1 469.106 19.4515   7
   3  -6  -1 450.608 18.5824   6
   3  -6  -1 459.555 17.3937   3
   3  -6  -1 451.155 16.0423   4
  -3   6   1 450.851 18.4493   6
  -3   6   1 436.478 16.0151   4
  -3   6   1 467.202 13.8592   3
   2  -6  -1 441.563 16.0394   4
   2  -6  -1 411.983 15.9617   6
   2  -6  -1 456.248 16.6967   3
   2  -6  -1 416.131 15.8637   3
   2  -6  -1 452.017 17.8774   7
   2  -6  -1 451.914 17.8438   6
  -2   6   1 457.050 17.7818   6
  -2   6   1 436.629 14.1073   3
  -2   6   1 441.682 15.9507   4
   1  -6  -1 4.55213 2.01851   4
   1  -6  -1 6.84268 2.07076   3
   1  -6  -1 8.70855 2.37697   6
   1  -6  -1 6.73593 2.21731   3
   1  -6  -1 0.70507 1.61901   6
   1  -6  -1 2.81592 1.90172   7
  -1   6   1 5.69130 2.03252   3
  -1   6   1 5.14568 1.93509   4
  -1   6   1 6.29094 1.97672   6
  -1   6   1 2.81886 1.49772   3
  -1   6   1 9.22828 2.75017   6
   0  -6  -1 743.482 23.0460   6
   0  -6  -1 728.279 23.3955   4
   0  -6  -1 768.857 24.1921   6
   0  -6  -1 728.010 22.5574   3
   0  -6  -1 711.392 23.7536   5
   0  -6  -1 746.003 23.0040   3
   0  -6  -1 765.445 23.2220   7
   0   6   1 732.068 23.2054   4
   0   6   1 696.572 22.6182   6
   0   6   1 732.129 21.8147   3
   0   6   1 752.481 22.7329   3
   0   6   1 754.505 23.8894   6
  -1  -6  -1 352.282 13.7417   6
  -1  -6  -1 354.635 13.6230   3
  -1  -6  -1 351.770 14.9633   3
  -1  -6  -1 373.797 14.6795   4
  -1  -6  -1 358.654 14.3020   5
  -1  -6  -1 348.208 14.2512   6
  -1  -6  -1 355.077 13.0026   7
   1   6   1 337.149 12.9057   3
   1   6   1 388.220 14.6626   6
   1   6   1 352.709 13.7616   6
   1   6   1 356.195 14.2710   4
   1   6   1 356.362 13.5473   3
  -2  -6  -1 95.9888 6.42159   6
  -2  -6  -1 97.0989 5.53293   7
  -2  -6  -1 106.371 7.38055   4
  -2  -6  -1 96.3189 6.33863   3
  -2  -6  -1 103.724 6.81349   5
  -2  -6  -1 105.792 6.96274   6
   2   6   1 85.0329 7.40820   4
   2   6   1 105.580 6.66254   6
   2   6   1 95.7100 6.56327   3
   2   6   1 104.733 6.89319   6
  -4  -6  -1 246.144 12.0503   4
  -4  -6  -1 234.932 11.3981   6
  -4  -6  -1 251.708 11.9610   6
  -4  -6  -1 247.827 12.2292   5
  -4  -6  -1 267.374 9.42078   7
  -4  -6  -1 245.536 10.6558   3
   4   6   1 243.595 11.8003   5
   4   6   1 223.515 11.3173   4
   4   6   1 236.478 11.6125   6
   4   6   1 246.299 11.3485   3
   4   6   1 249.670 11.0397   3
   4   6   1 243.439 11.4642   6
  -5  -6  -1 19.8939 3.60834   6
  -5  -6  -1 24.8652 3.71298   3
  -5  -6  -1 27.0355 4.67309   4
  -5  -6  -1 23.6811 4.60160   5
  -5  -6  -1 23.8780 4.24372   3
   5   6   1 20.9904 3.83891   6
   5   6   1 32.5972 5.29039   5
   5   6   1 19.5534 3.66809   4
   5   6   1 26.3372 4.41531   6
   5   6   1 29.1824 4.55593   3
  -6  -6  -1 182.641 9.06244   3
  -6  -6  -1 194.462 10.4041   6
  -6  -6  -1 173.472 8.43455   3
  -6  -6  -1 197.133 11.2157   4
   6   6   1 193.560 10.4105   3
   6   6   1 180.906 10.8475   6
   6   6   1 191.783 10.4751   6
   6   6   1 194.680 11.2604   5
  -7  -6  -1 119.381 6.60520   3
  -7  -6  -1 128.932 8.47796   6
  -7  -6  -1 119.000 6.52020   7
   7   6   1 111.729 9.32892   3
   7   6   1 132.322 8.81455   6
   7   6   1 118.164 9.28377   5
   7   6   1 123.860 9.44798   6
  -8  -6  -1 499.114 19.6906   6
  -8  -6  -1 520.136 15.4685   7
   8   6   1 513.190 22.4564   5
   8   6   1 529.762 20.3921   6
   8   6   1 526.303 22.1571   6
   8   6   1 531.313 21.0483   3
  -9  -6  -1 63.5873 6.62233   6
   9   6   1 74.6653 8.42521   5
   9   6   1 74.4632 7.01905   6
   9   6   1 57.7165 7.71254   3
   5  -7  -1 2.42566 2.60334   3
   5  -7  -1 3.87784 3.60685   7
   5  -7  -1 4.48284 4.26953   5
   5  -7  -1 2.82263 3.43393   6
  -5   7   1 2.20578 2.65317   6
   4  -7  -1 34.8262 4.74727   4
   4  -7  -1 46.8340 6.09360   6
   4  -7  -1 38.1048 5.99296   3
   4  -7  -1 32.9330 6.31121   7
  -4   7   1 36.3703 6.05816   6
   3  -7  -1 17.2875 4.40736   7
   3  -7  -1 22.0985 4.75988   6
   3  -7  -1 19.5103 3.71736   6
   3  -7  -1 26.4134 4.28897   4
  -3   7   1 16.9064 2.53768   3
  -3   7   1 15.5560 3.95027   6
  -3   7   1 17.4393 2.45179   3
  -3   7   1 20.3879 3.73369   4
   2  -7  -1 239.697 11.8652   6
   2  -7  -1 255.256 12.5578   3
   2  -7  -1 244.008 13.6305   7
   2  -7  -1 235.379 11.7031   4
  -2   7   1 256.781 12.0986   4
  -2   7   1 240.450 12.9899   6
  -2   7   1 232.646 9.68760   3
  -2   7   1 252.902 10.4857   3
   1  -7  -1 949.709 29.1484   3
   1  -7  -1 959.908 30.1251   7
   1  -7  -1 897.624 28.6023   6
   1  -7  -1 961.814 30.6599   6
   1  -7  -1 948.317 29.3787   4
  -1   7   1 959.652 27.8276   3
  -1   7   1 885.930 28.7606   4
   0  -7  -1 2.06150 1.78148   6
   0  -7  -1 3.96622 2.15569   7
   0  -7  -1 0.39346 1.29995   6
   0  -7  -1 3.03249 2.33357   4
   0  -7  -1 2.05961 1.82413   3
   0   7   1 0.21541 1.34833   3
   0   7   1 2.16805 2.01847   3
   0   7   1 1.62821 1.85738   4
   0   7   1 7.69579 2.78868   6
  -1  -7  -1 202.766 10.3540   3
  -1  -7  -1 197.129 10.9178   4
  -1  -7  -1 190.531 9.57508   7
  -1  -7  -1 186.954 10.0521   6
  -1  -7  -1 200.775 12.3552   5
  -1  -7  -1 190.157 10.8106   6
   1   7   1 206.245 11.8867   6
   1   7   1 192.709 10.7862   6
   1   7   1 184.995 9.31138   3
   1   7   1 189.379 10.0558   3
  -2  -7  -1 103.012 7.63947   5
  -2  -7  -1 100.418 7.43876   6
  -2  -7  -1 102.757 7.18042   3
  -2  -7  -1 94.9585 7.51308   4
  -2  -7  -1 110.917 6.62838   7
  -2  -7  -1 93.4618 6.88826   6
   2   7   1 109.976 7.50929   6
   2   7   1 86.4758 6.88592   3
   2   7   1 101.244 7.46250   6
  -3  -7  -1 246.946 12.8343   4
  -3  -7  -1 239.254 11.3639   3
  -3  -7  -1 258.086 12.5567   6
  -3  -7  -1 260.686 10.3247   7
  -3  -7  -1 246.300 12.4775   5
  -3  -7  -1 246.829 12.1513   6
   3   7   1 244.443 12.0913   6
   3   7   1 267.507 12.6789   6
   3   7   1 244.657 11.9285   3
  -4  -7  -1 81.8439 5.29103   7
  -4  -7  -1 99.5561 7.51688   6
  -4  -7  -1 89.8412 7.53162   4
  -4  -7  -1 74.4817 6.05112   3
   4   7   1 92.7130 7.50276   6
   4   7   1 92.9820 7.17996   3
   4   7   1 90.9024 7.26836   5
  -5  -7  -1 149.351 8.49459   3
  -5  -7  -1 140.607 7.02914   7
  -5  -7  -1 155.725 10.1337   4
  -5  -7  -1 146.945 9.37915   6
   5   7   1 150.581 9.47657   3
   5   7   1 164.069 10.1887   5
   5   7   1 137.100 11.0290   6
   5   7   1 154.138 9.52035   6
  -6  -7  -1 780.234 26.2614   6
  -6  -7  -1 763.451 27.3050   4
  -6  -7  -1 713.385 24.4080   3
  -6  -7  -1 714.157 21.3027   7
  -6  -7  -1 767.530 23.8547   3
   6   7   1 799.277 27.5100   5
   6   7   1 720.367 26.7112   6
   6   7   1 850.060 29.8305   3
   6   7   1 774.419 26.4706   6
  -7  -7  -1 710.233 19.9224   7
  -7  -7  -1 727.410 25.1565   6
  -7  -7  -1 668.102 22.3025   3
  -7  -7  -1 719.924 21.8373   3
   7   7   1 708.883 25.3130   6
   7   7   1 687.938 25.0741   3
   7   7   1 662.507 26.1622   6
   7   7   1 670.123 26.2401   5
  -8  -7  -1 -0.9829 2.10512   6
  -8  -7  -1 -0.7460 1.66622   3
   8   7   1 -0.8593 2.71858   3
   8   7   1 3.04140 3.45928   5
   8   7   1 0.02697 2.43166   6
   8   7   1 0.01878 2.94074   6
  -9  -7  -1 489.401 20.4384   6
   9   7   1 513.229 23.7019   5
   9   7   1 493.646 21.1975   3
   4  -8  -1 90.3914 9.36320   7
   4  -8  -1 72.1386 7.50431   3
  -4   8   1 87.7085 8.79439   6
   3  -8  -1 1233.41 36.2900   4
   3  -8  -1 1261.98 40.1915   6
   3  -8  -1 1149.91 36.2635   6
   3  -8  -1 1174.39 40.0803   7
   3  -8  -1 1192.16 37.7721   3
  -3   8   1 1140.16 41.9635   6
  -3   8   1 1212.38 29.7332   3
   2  -8  -1 2322.88 64.1014   7
   2  -8  -1 2242.98 61.0735   6
  -2   8   1 2369.44 64.2526   6
   1  -8  -1 33.8111 5.62694   4
   1  -8  -1 37.9074 6.13507   7
   1  -8  -1 40.6483 5.76249   3
   1  -8  -1 42.0011 5.83284   6
   1  -8  -1 44.4982 6.86699   6
  -1   8   1 38.5557 6.20270   6
  -1   8   1 45.0919 4.32370   3
  -1   8   1 43.5508 4.69379   3
   0  -8  -1 277.951 14.0982   4
   0  -8  -1 261.872 13.1662   7
   0  -8  -1 257.061 13.2946   6
   0   8   1 269.271 14.0291   6
   0   8   1 276.570 12.6803   3
  -1  -8  -1 182.226 10.5705   6
  -1  -8  -1 165.101 10.7541   6
  -1  -8  -1 182.904 10.6374   3
  -1  -8  -1 171.558 9.82952   7
  -1  -8  -1 165.774 10.7060   4
   1   8   1 174.111 10.9855   6
   1   8   1 177.397 10.1370   3
  -2  -8  -1 17.9336 3.71061   3
  -2  -8  -1 17.3202 3.96572   6
  -2  -8  -1 18.2698 3.57652   7
  -2  -8  -1 9.67987 3.38327   4
   2   8   1 16.6585 4.10667   6
   2   8   1 18.2351 4.10005   3
  -3  -8  -1 503.302 20.7669   6
  -3  -8  -1 522.882 21.5683   4
  -3  -8  -1 520.332 17.9595   7
  -3  -8  -1 562.946 20.3712   3
   3   8   1 565.150 21.2936   6
   3   8   1 534.719 20.3763   3
  -4  -8  -1 1467.47 42.3040   3
  -4  -8  -1 1522.55 44.2646   6
  -4  -8  -1 1519.89 39.4572   7
   4   8   1 1520.32 44.1095   6
  -5  -8  -1 601.247 21.0408   3
  -5  -8  -1 565.346 23.2694   4
  -5  -8  -1 559.470 18.3355   7
  -5  -8  -1 560.397 17.7356   7
  -5  -8  -1 552.408 22.1162   6
   5   8   1 591.817 23.2009   5
   5   8   1 584.809 22.5123   6
   5   8   1 584.477 21.9474   3
  -6  -8  -1 280.910 13.0270   3
  -6  -8  -1 291.235 15.6220   4
  -6  -8  -1 312.233 15.2134   6
  -6  -8  -1 270.379 10.9866   7
   6   8   1 290.200 15.0575   6
   6   8   1 292.604 14.6049   3
   6   8   1 260.436 14.8501   5
  -7  -8  -1 161.956 9.11902   3
  -7  -8  -1 170.919 11.7799   4
  -7  -8  -1 149.613 10.5054   6
  -7  -8  -1 151.023 7.39506   7
   7   8   1 143.236 10.3389   6
   7   8   1 165.270 11.8099   5
   7   8   1 150.227 10.6659   3
  -8  -8  -1 20.8701 3.46781   3
  -8  -8  -1 30.6486 5.79162   6
   8   8   1 23.1749 5.19853   6
   8   8   1 33.7683 6.55100   5
   8   8   1 30.7143 5.86188   3
   3  -9  -1 688.012 25.5189   4
   3  -9  -1 650.966 32.4071   7
   3  -9  -1 689.201 26.9875   3
  -3   9   1 687.815 28.2201   6
   2  -9  -1 541.942 22.4888   3
   2  -9  -1 552.325 23.9567   7
   2  -9  -1 528.839 23.8075   6
   2  -9  -1 551.025 22.2031   4
  -2   9   1 512.933 23.5301   6
  -2   9   1 538.299 18.1577   3
   1  -9  -1 67.2914 6.95753   4
   1  -9  -1 63.8141 6.74423   6
   1  -9  -1 66.1263 6.94344   7
   1  -9  -1 81.4700 8.44599   6
   1  -9  -1 75.3214 7.39925   3
  -1   9   1 70.3580 7.63496   6
  -1   9   1 62.3930 5.93639   3
   0  -9  -1 110.352 8.77121   3
   0  -9  -1 121.933 9.87689   6
   0  -9  -1 123.746 9.24176   7
   0  -9  -1 97.7907 8.84900   4
   0   9   1 105.215 9.41856   6
   0   9   1 121.281 8.30225   3
  -1  -9  -1 262.141 14.6833   4
  -1  -9  -1 276.190 15.2727   6
  -1  -9  -1 273.959 14.1604   3
  -1  -9  -1 277.263 14.1457   7
   1   9   1 286.666 15.2938   6
   1   9   1 269.893 15.3231   3
  -2  -9  -1 391.270 16.1588   7
  -2  -9  -1 357.598 17.7359   6
  -2  -9  -1 377.008 18.4134   4
  -2  -9  -1 384.305 17.1640   3
   2   9   1 395.678 17.1172   3
   2   9   1 394.259 18.5226   6
  -3  -9  -1 421.029 16.6375   7
  -3  -9  -1 458.334 20.7179   4
  -3  -9  -1 448.498 18.8345   3
   3   9   1 441.530 19.6184   6
   3   9   1 464.825 19.3065   3
  -4  -9  -1 1447.41 44.7889   4
  -4  -9  -1 1417.23 38.3841   7
  -4  -9  -1 1436.54 41.8718   3
  -4  -9  -1 1363.50 43.1503   6
   4   9   1 1350.73 42.7818   6
  -5  -9  -1 8.57900 2.44361   7
  -5  -9  -1 9.58721 3.19397   6
  -5  -9  -1 11.6420 3.96674   4
  -5  -9  -1 5.56970 2.89519   3
  -5  -9  -1 4.14963 2.29179   7
   5   9   1 2.67681 3.08845   3
   5   9   1 5.21326 2.89209   6
  -6  -9  -1 59.4183 4.60050   7
  -6  -9  -1 77.1993 7.76124   6
  -6  -9  -1 65.4197 6.55661   3
  -6  -9  -1 51.6120 4.80427   7
  -6  -9  -1 69.1383 9.19646   4
   6   9   1 55.5244 7.88978   6
   6   9   1 64.7384 6.96509   5
   6   9   1 54.9740 7.37329   3
  -7  -9  -1 3.32021 3.21759   6
  -7  -9  -1 -1.0137 2.55388   4
  -7  -9  -1 -0.9690 2.02533   3
   7   9   1 0.45090 2.65839   3
   7   9   1 1.46722 2.48254   6
   7   9   1 3.30530 3.43247   5
   1 -10  -1 99.9111 9.23168   3
   1 -10  -1 103.057 9.66449   4
   1 -10  -1 116.780 10.2043   7
  -1  10   1 98.2217 7.61244   3
  -1  10   1 98.9282 10.1382   6
   0 -10  -1 441.814 21.6753   6
   0 -10  -1 447.817 20.5917   3
   0 -10  -1 451.711 21.0709   4
   0 -10  -1 440.067 20.4099   7
   0  10   1 445.823 21.4378   6
   0  10   1 456.477 18.6644   3
  -1 -10  -1 351.276 17.1892   3
  -1 -10  -1 321.166 18.1199   6
  -1 -10  -1 320.276 17.4096   4
  -1 -10  -1 322.867 16.2914   7
   1  10   1 349.426 16.4286   3
   1  10   1 343.505 18.0320   6
  -2 -10  -1 591.319 23.5069   3
  -2 -10  -1 571.364 24.7705   6
  -2 -10  -1 555.436 24.4012   4
  -2 -10  -1 546.231 21.8444   7
   2  10   1 557.044 22.5919   3
   2  10   1 586.406 24.6528   6
  -3 -10  -1 287.904 16.6578   6
  -3 -10  -1 359.666 18.6198   4
  -3 -10  -1 328.557 14.8785   7
  -3 -10  -1 315.943 16.2893   3
   3  10   1 342.314 17.0653   3
   3  10   1 321.062 17.7411   6
  -4 -10  -1 224.373 13.1034   3
  -4 -10  -1 249.100 14.8320   6
  -4 -10  -1 207.556 14.2101   4
  -4 -10  -1 237.019 11.6819   7
   4  10   1 272.052 15.4474   6
   4  10   1 218.367 13.7138   3
  -5 -10  -1 14.6473 4.10619   3
  -5 -10  -1 18.5014 5.22853   4
  -5 -10  -1 11.5801 2.88440   7
  -5 -10  -1 14.0644 4.36750   6
   5  10   1 9.11941 3.97207   6
   5  10   1 8.22325 4.34902   3
  -6 -10  -1 7.04080 2.53603   7
  -6 -10  -1 10.7768 5.01765   4
  -6 -10  -1 17.2704 4.54377   3
  -6 -10  -1 4.53991 3.59567   6
   6  10   1 6.71582 3.86241   6
  -2 -11  -1 3.71356 2.86509   7
  -2 -11  -1 4.94387 3.16308   3
   2  11   1 2.05204 3.67656   6
   2  11   1 -0.4913 2.69912   3
  -3 -11  -1 18.7765 5.16531   6
  -3 -11  -1 25.9853 4.79007   7
   3  11   1 18.9660 5.31470   6
   3  11   1 18.0186 4.96227   3
  -4 -11  -1 0.21096 3.19372   6
  -4 -11  -1 -0.4911 1.92170   7
  -4 -11  -1 2.22841 3.63266   4
   4  10  -2 32.5438 6.50584   6
   4  10  -2 22.6581 4.72464   3
  -4 -10   2 23.3430 5.70413   6
  -4 -10   2 16.8831 4.82587   3
  -4 -10   2 33.0147 6.47425   4
   3  10  -2 5.19472 3.43236   3
   3  10  -2 3.64060 3.70232   6
  -3 -10   2 4.21665 3.87544   6
  -3 -10   2 3.97394 3.12554   7
   2  10  -2 200.986 13.4312   6
   2  10  -2 192.491 11.8071   3
  -2 -10   2 177.628 12.1831   7
   1  10  -2 392.302 19.5657   6
  -1 -10   2 367.690 18.6074   7
  -1 -10   2 371.983 22.3999   6
   6   9  -2 2.12102 3.13468   6
  -6  -9   2 2.15392 2.82822   6
  -6  -9   2 2.09868 3.12748   4
  -6  -9   2 -1.3670 2.19987   3
   5   9  -2 119.701 10.5846   6
   5   9  -2 130.270 11.2282   5
   5   9  -2 143.974 10.4556   3
  -5  -9   2 117.773 10.2609   4
  -5  -9   2 122.808 10.7430   6
   4   9  -2 22.3612 5.09271   6
   4   9  -2 33.0507 5.76551   3
  -4  -9   2 37.2252 6.92179   4
  -4  -9   2 34.8366 6.40095   6
  -4  -9   2 34.4867 5.73339   3
   3   9  -2 190.377 11.7259   3
  -3  -9   2 186.989 12.0136   3
  -3  -9   2 201.597 13.5828   4
  -3  -9   2 203.050 13.0987   6
   2   9  -2 795.423 27.0425   3
   2   9  -2 790.798 29.2729   6
  -2  -9   2 811.756 28.5818   7
  -2  -9   2 785.158 30.3328   4
  -2  -9   2 823.752 29.0147   3
  -2  -9   2 823.836 30.1286   6
   1   9  -2 344.584 16.8715   6
   1   9  -2 334.918 14.4016   3
  -1  -9   2 317.338 17.2369   4
  -1  -9   2 312.724 16.7669   6
  -1  -9   2 351.305 16.5707   3
  -1  -9   2 296.820 15.6950   7
   0   9  -2 17.4487 4.61258   6
   0   9  -2 6.94144 2.71297   3
   0   9  -2 10.2180 2.98059   3
   0  -9   2 15.6875 4.50118   7
   0  -9   2 14.3973 4.04112   6
   0  -9   2 9.30980 3.72798   4
   0  -9   2 4.76277 3.06909   3
   0  -9   2 11.9873 3.74763   6
  -1   9  -2 77.8465 7.91901   6
  -1   9  -2 87.7299 4.61629   3
   1  -9   2 71.1167 7.95526   6
   1  -9   2 92.3569 8.18752   3
   1  -9   2 65.7185 8.87321   4
   1  -9   2 90.3801 9.16364   7
  -2   9  -2 66.8798 7.49215   6
   2  -9   2 79.9810 7.79844   3
   7   8  -2 7.64523 4.17591   6
   7   8  -2 7.80961 4.16954   5
   7   8  -2 7.42901 3.70380   3
  -7  -8   2 9.38724 3.86502   6
  -7  -8   2 6.06596 3.56191   3
  -7  -8   2 15.3543 4.35057   4
   6   8  -2 945.360 32.7963   3
   6   8  -2 964.059 35.4550   5
   6   8  -2 960.946 34.0482   6
  -6  -8   2 947.162 33.7414   6
  -6  -8   2 1003.21 34.7878   4
  -6  -8   2 1016.93 32.4305   3
   5   8  -2 43.1082 6.53715   3
   5   8  -2 53.3904 8.10991   5
   5   8  -2 41.4018 6.67797   6
  -5  -8   2 56.0041 7.93590   4
  -5  -8   2 41.2591 6.03984   3
  -5  -8   2 49.9408 7.14135   6
   4   8  -2 25.3462 5.73581   5
   4   8  -2 20.4047 4.81017   6
   4   8  -2 18.2954 4.26169   3
  -4  -8   2 13.4277 3.65949   4
  -4  -8   2 18.6822 4.29199   3
  -4  -8   2 15.2850 4.01118   6
   3   8  -2 438.862 18.1268   3
   3   8  -2 413.627 18.5961   6
  -3  -8   2 431.624 19.6805   4
  -3  -8   2 409.541 17.8612   3
  -3  -8   2 399.263 18.6476   6
   2   8  -2 10.3261 3.37673   3
   2   8  -2 10.2674 3.61948   6
  -2  -8   2 14.6014 4.48496   4
  -2  -8   2 12.3701 3.52176   3
   1   8  -2 265.452 12.5157   3
   1   8  -2 285.439 14.2172   6
  -1  -8   2 244.950 13.8819   6
  -1  -8   2 277.975 14.9703   4
  -1  -8   2 252.168 13.3204   3
  -1  -8   2 254.518 14.0110   6
  -1  -8   2 272.107 13.8403   7
   0   8  -2 125.547 8.85556   6
   0   8  -2 122.843 7.47926   3
   0   8  -2 121.192 7.21731   3
   0  -8   2 123.340 9.48857   7
   0  -8   2 123.918 9.76524   4
   0  -8   2 127.990 9.01076   3
   0  -8   2 125.183 9.19756   6
   0  -8   2 118.547 8.96477   6
  -1   8  -2 140.821 6.36738   3
  -1   8  -2 152.113 9.85968   6
  -1   8  -2 135.654 6.40867   3
   1  -8   2 134.724 9.85570   4
   1  -8   2 131.578 10.2963   7
   1  -8   2 146.458 9.53510   3
   1  -8   2 132.151 9.68853   6
   1  -8   2 132.259 9.48043   6
  -2   8  -2 355.686 16.8356   6
   2  -8   2 354.110 16.9666   6
   2  -8   2 367.010 18.3395   7
   2  -8   2 362.471 17.2343   4
   2  -8   2 377.230 16.4912   3
   2  -8   2 352.652 16.3297   6
  -3   8  -2 -1.1110 2.51276   6
   3  -8   2 1.24023 2.49109   7
   3  -8   2 -1.9160 1.70043   3
   3  -8   2 3.63020 2.93286   4
   3  -8   2 1.90810 2.82526   6
   8   7  -2 102.890 10.3488   5
   8   7  -2 97.2405 10.4855   6
  -8  -7   2 102.749 9.33974   6
  -8  -7   2 104.329 7.53323   3
  -8  -7   2 102.536 8.96575   4
   7   7  -2 1230.76 39.7374   6
   7   7  -2 1200.34 41.3408   5
   7   7  -2 1173.53 38.5987   3
  -7  -7   2 1199.70 36.3677   3
  -7  -7   2 1218.23 39.4087   6
  -7  -7   2 1258.33 39.3648   4
   6   7  -2 311.136 15.3492   3
   6   7  -2 285.073 15.2693   6
   6   7  -2 287.971 16.4000   5
  -6  -7   2 291.167 14.0496   3
  -6  -7   2 302.486 15.5184   6
  -6  -7   2 299.875 15.5212   4
   5   7  -2 569.546 21.8153   3
   5   7  -2 554.846 23.4141   5
  -5  -7   2 574.843 22.7453   4
  -5  -7   2 598.422 21.6788   3
  -5  -7   2 580.841 22.7838   6
   4   7  -2 68.1601 7.56341   5
   4   7  -2 59.9341 7.52620   6
  -4  -7   2 66.6884 6.96561   6
   3   7  -2 65.9819 6.82248   5
   3   7  -2 56.6959 5.94241   3
   3   7  -2 57.4547 7.09635   6
  -3  -7   2 61.5147 6.43161   6
  -3  -7   2 58.1405 6.34758   4
  -3  -7   2 59.0150 6.03453   3
   2   7  -2 350.614 15.2424   6
   2   7  -2 342.136 14.2848   3
  -2  -7   2 329.944 15.8167   4
  -2  -7   2 364.926 15.2276   3
  -2  -7   2 320.899 15.5490   6
  -2  -7   2 319.032 15.1669   6
   1   7  -2 224.719 11.6627   6
   1   7  -2 207.223 9.96348   3
   1   7  -2 195.764  9.9999   3
  -1  -7   2 209.840 12.0981   4
  -1  -7   2 222.771 11.8706   6
  -1  -7   2 208.936 11.0536   3
  -1  -7   2 194.673 11.3302   6
   0   7  -2 1257.00 36.8391   6
   0   7  -2 1224.11 33.7411   3
   0   7  -2 1337.38 37.9816   3
   0  -7   2 1204.71 36.2342   3
   0  -7   2 1243.31 37.2561   6
   0  -7   2 1306.27 38.0205   7
   0  -7   2 1261.45 38.2833   4
  -1   7  -2 582.919 17.5856   3
  -1   7  -2 636.117 22.3602   6
  -1   7  -2 636.450 18.1605   3
   1  -7   2 648.423 23.7169   7
   1  -7   2 655.604 22.1323   3
   1  -7   2 635.196 22.6955   6
   1  -7   2 598.354 21.9679   6
   1  -7   2 633.471 23.3022   4
  -2   7  -2 87.8789 7.29990   6
   2  -7   2 71.7949 7.29793   7
   2  -7   2 95.6988 7.86606   4
   2  -7   2 70.9480 6.74576   6
   2  -7   2 83.8066 6.91373   6
   2  -7   2 96.8281 6.92824   3
  -3   7  -2 214.924 11.7783   6
   3  -7   2 238.442 14.2860   7
   3  -7   2 216.636 11.3460   6
   3  -7   2 217.099 11.9109   6
   3  -7   2 226.832 12.2704   4
   4  -7   2 -0.0402 2.46297   7
   4  -7   2 3.66227 2.53520   6
   4  -7   2 4.36990 2.65670   4
   4  -7   2 5.21407 2.56464   3
   4  -7   2 -0.5579 1.57286   6
   5  -7   2 196.525 11.1240   3
   5  -7   2 178.131 13.5536   7
   5  -7   2 167.720 10.2506   4
   8   6  -2 760.589 28.6377   6
   8   6  -2 794.735 28.8396   3
   8   6  -2 715.099 30.5000   5
  -8  -6   2 792.885 24.7967   3
  -8  -6   2 776.757 28.2853   6
   7   6  -2 213.041 13.0989   6
   7   6  -2 206.067 12.6217   3
   7   6  -2 195.153 13.8213   5
  -7  -6   2 215.510 12.1671   4
  -7  -6   2 216.139 12.7759   6
  -7  -6   2 212.709 10.9489   3
   6   6  -2 4.02013 2.93159   5
   6   6  -2 2.68108 2.74264   6
   6   6  -2 4.54919 2.71340   3
  -6  -6   2 4.52480 2.77164   4
  -6  -6   2 8.70748 2.94705   3
  -6  -6   2 11.1620 3.25740   6
  -6  -6   2 7.28788 2.50497   7
   5   6  -2 126.146 10.9751   6
   5   6  -2 97.7723 8.80071   5
   5   6  -2 117.473 8.49785   3
   5   6  -2 111.444 8.55606   6
  -5  -6   2 96.9267 7.68841   4
  -5  -6   2 110.596 7.61073   7
  -5  -6   2 104.939 7.46861   3
  -5  -6   2 122.301 8.78223   6
   4   6  -2 297.107 13.9526   6
   4   6  -2 279.912 14.4882   6
   4   6  -2 307.644 13.5422   3
   4   6  -2 286.086 14.6345   5
  -4  -6   2 272.993 12.7562   3
  -4  -6   2 284.008 13.8964   4
  -4  -6   2 281.588 13.5727   6
  -4  -6   2 293.948 12.9015   7
   3   6  -2 2142.75 54.7007   6
  -3  -6   2 2003.81 53.3401   7
  -3  -6   2 2017.21 55.6826   6
   2   6  -2 40.9417 6.11252   6
   2   6  -2 45.2386 5.70560   6
   2   6  -2 41.1068 4.58933   3
   2   6  -2 43.3989 4.35341   3
  -2  -6   2 42.9231 5.66138   6
  -2  -6   2 46.1635 5.68548   3
  -2  -6   2 46.7502 6.00205   6
  -2  -6   2 45.9924 6.13611   4
   1   6  -2 2020.00 51.8567   3
  -1  -6   2 2027.41 54.0171   6
  -1  -6   2 2110.76 55.8365   3
   0   6  -2 580.812 17.9292   3
   0   6  -2 544.012 17.2922   3
   0   6  -2 577.777 19.5113   6
   0  -6   2 569.514 19.6462   6
   0  -6   2 533.871 19.4490   6
   0  -6   2 564.953 19.0352   3
   0  -6   2 541.003 20.3725   4
   0  -6   2 542.183 18.9062   3
  -1   6  -2 94.6222 4.97041   3
  -1   6  -2 85.8278 6.29432   6
  -1   6  -2 99.7973 4.91807   3
   1  -6   2 85.3954 6.98062   4
   1  -6   2 101.049 6.49301   3
   1  -6   2 89.9300 7.29677   7
   1  -6   2 92.7069 6.50732   3
   1  -6   2 85.6320 7.52606   6
   1  -6   2 92.0418 6.69632   6
  -2   6  -2 47.9321 4.69529   6
   2  -6   2 38.0457 5.18660   6
   2  -6   2 48.5355 4.56222   3
   2  -6   2 34.6872 4.68717   6
   2  -6   2 38.8180 4.27174   3
   2  -6   2 43.4627 6.39266   7
   2  -6   2 48.1057 5.32894   4
  -3   6  -2 605.777 20.5554   6
   3  -6   2 589.542 21.0502   4
   3  -6   2 578.011 19.8174   6
   3  -6   2 592.921 19.8724   3
   3  -6   2 585.672 23.1717   7
  -4   6  -2 289.970 16.3062   4
   4  -6   2 333.073 13.5958   3
   4  -6   2 317.807 13.9005   4
   4  -6   2 294.841 12.6577   6
   4  -6   2 348.253 17.1306   7
   4  -6   2 285.246 13.6648   6
  -5   6  -2 36.1614 4.80809   6
   5  -6   2 37.2350 6.89584   7
   5  -6   2 36.0619 4.93281   4
   5  -6   2 31.0026 4.44521   6
   5  -6   2 35.2002 4.87534   3
   6  -6   2 573.847 19.4044   4
   6  -6   2 568.918 20.8420   6
   6  -6   2 593.544 21.4188   3
   9   5  -2 543.575 23.2769   3
  -9  -5   2 560.523 22.8850   6
  -9  -5   2 546.737 17.1414   3
   8   5  -2 40.2391 7.52993   6
   8   5  -2 36.1067 6.31013   3
   8   5  -2 34.0977 6.65167   5
   8   5  -2 23.3380 5.04921   6
  -8  -5   2 46.5845 6.93786   6
  -8  -5   2 40.6955 4.19450   3
  -8  -5   2 34.2201 5.15484   4
   7   5  -2 -0.2254 2.66494   6
   7   5  -2 -2.5647 1.19960   6
   7   5  -2 2.00383 3.20308   5
   7   5  -2 -0.0202 2.30688   3
  -7  -5   2 0.61826 1.81529   4
  -7  -5   2 -1.5954 1.38245   3
  -7  -5   2 -0.9044 1.82728   6
   6   5  -2 1.66576 1.88085   6
   6   5  -2 -0.4771 1.24657   4
   6   5  -2 0.18616 2.12459   3
   6   5  -2 0.00209 2.20656   6
  -6  -5   2 1.83929 1.85595   3
  -6  -5   2 0.82731 1.87846   6
  -6  -5   2 3.13000 1.95014   4
  -6  -5   2 -0.6640 1.28023   7
   5   5  -2 995.737 30.5504   6
   5   5  -2 888.489 29.2718   4
   5   5  -2 951.965 31.4854   5
   5   5  -2 921.249 29.2000   3
  -5  -5   2 979.897 28.5254   3
  -5  -5   2 955.529 29.4194   4
  -5  -5   2 951.409 29.9688   6
   4   5  -2 1135.88 34.4753   5
   4   5  -2 1144.48 33.5295   6
   4   5  -2 1050.85 34.1901   6
   4   5  -2 1153.58 32.7915   3
   4   5  -2 1104.54 33.3924   4
  -4  -5   2 1154.30 33.3384   4
  -4  -5   2 1159.60 32.2757   3
  -4  -5   2 1158.92 33.4560   6
  -4  -5   2 1079.80 31.7859   7
  -4  -5   2 1113.80 32.7688   3
  -4  -5   2 1100.58 34.3389   6
   3   5  -2 1896.57 52.2002   6
   3   5  -2 1988.79 50.4238   3
   3   5  -2 1989.90 52.1252   4
  -3  -5   2 1948.52 52.2436   6
  -3  -5   2 1942.77 52.8313   5
   2   5  -2 1206.67 38.3794   6
   2   5  -2 1294.56 37.0143   4
   2   5  -2 1287.78 34.6305   3
  -2  -5   2 1286.90 36.9535   5
  -2  -5   2 1328.13 36.6274   6
  -2  -5   2 1274.79 35.4454   3
   1   5  -2 262.258 10.4484   3
   1   5  -2 270.454 11.2189   6
   1   5  -2 253.294 10.3231   3
  -1  -5   2 256.560 11.0268   3
  -1  -5   2 248.958 10.8032   3
  -1  -5   2 290.515 12.0661   6
  -1  -5   2 263.762 12.0850   4
  -1  -5   2 255.245 11.1916   6
   0   5  -2 49.5305 3.98820   3
   0   5  -2 56.3416 3.86736   3
   0   5  -2 53.6593 4.60653   6
   0   5  -2 52.6956 4.47435   6
   0  -5   2 52.9813 4.70696   6
   0  -5   2 40.8267 4.71950   5
   0  -5   2 52.3248 4.89459   4
   0  -5   2 51.7491 4.46394   3
   0  -5   2 65.9372 4.81585   3
  -1   5  -2 1.90513 1.16568   3
  -1   5  -2 1.14113 1.11247   3
  -1   5  -2 1.92535 1.50743   6
  -1   5  -2 2.97553 1.52358   6
   1  -5   2 1.10482 1.34119   3
   1  -5   2 3.54683 1.62335   3
   1  -5   2 0.60163 1.58536   5
   1  -5   2 1.34825 1.54969   4
   1  -5   2 1.84990 1.49291   6
   1  -5   2 4.09106 1.73435   6
   1  -5   2 1.92036 1.66581   7
  -2   5  -2 142.540 7.35774   6
  -2   5  -2 149.196 7.66261   6
   2  -5   2 146.866 7.53008   3
   2  -5   2 135.264 7.43456   6
   2  -5   2 134.850 7.65800   6
   2  -5   2 159.907 8.75099   4
   2  -5   2 162.216 9.47395   7
   2  -5   2 146.380 7.50188   3
  -3   5  -2 2123.19 58.4642   4
   3  -5   2 2040.02 51.7175   3
  -4   5  -2 114.218 9.08607   4
  -4   5  -2 133.198 7.48570   6
   4  -5   2 135.669 7.10121   6
   4  -5   2 130.584 7.86237   6
   4  -5   2 135.813 7.31874   3
   4  -5   2 133.818 7.85941   4
   4  -5   2 115.121 9.32482   7
  -5   5  -2 196.625 10.3871   4
  -5   5  -2 196.126 9.23327   6
   5  -5   2 203.815 9.66128   3
   5  -5   2 197.713 9.63147   4
   5  -5   2 220.942 13.3807   7
   5  -5   2 200.208 9.05481   6
   5  -5   2 204.451 10.4668   6
   5  -5   2 208.169 9.75751   3
   6  -5   2 43.6191 8.65112   5
   6  -5   2 44.3458 4.10528   4
   6  -5   2 35.0126 4.77026   6
   6  -5   2 52.1508 5.24038   3
   6  -5   2 49.9100 4.09721   6
   6  -5   2 33.3851 6.60766   7
   9   4  -2 16.5208 5.60075   5
   9   4  -2 19.2177 4.81187   7
   9   4  -2 28.1995 5.82756   3
   9   4  -2 25.2635 4.92323   6
  -9  -4   2 17.3406 2.64825   3
  -9  -4   2 22.1875 4.89474   6
   8   4  -2 332.033 18.1124   6
   8   4  -2 341.486 15.0337   7
   8   4  -2 332.439 18.8350   5
   8   4  -2 336.244 16.3407   6
   8   4  -2 347.770 16.7361   3
  -8  -4   2 310.461 13.1261   3
  -8  -4   2 371.674 14.3653   4
  -8  -4   2 353.651 12.4633   3
  -8  -4   2 374.161 16.7193   6
   7   4  -2 65.2416 6.17950   7
   7   4  -2 74.7548 7.26648   6
   7   4  -2 73.2898 7.20412   4
   7   4  -2 66.7716 7.34592   5
   7   4  -2 78.9758 8.09260   3
   7   4  -2 60.0897 8.26088   6
  -7  -4   2 73.1594 5.43712   3
  -7  -4   2 78.0369 6.59851   7
  -7  -4   2 64.8057 5.63529   3
  -7  -4   2 72.9463 6.67969   6
  -7  -4   2 78.3338 5.93803   4
   6   4  -2 382.132 16.4046   6
   6   4  -2 406.377 18.1343   5
   6   4  -2 360.190 14.7561   4
   6   4  -2 381.299 16.1549   3
   6   4  -2 367.854 17.3224   6
  -6  -4   2 387.643 15.6979   7
  -6  -4   2 359.775 14.8093   3
  -6  -4   2 400.244 15.0755   4
  -6  -4   2 356.734 13.9267   3
  -6  -4   2 401.336 16.3920   6
   5   4  -2 90.6818 6.97612   3
   5   4  -2 96.6497 7.68381   5
   5   4  -2 94.9220 7.49085   6
   5   4  -2 106.785 7.45968   6
   5   4  -2 95.7364 6.55999   4
  -5  -4   2 101.069 6.73617   4
  -5  -4   2 97.9254 6.54778   7
  -5  -4   2 112.576 7.56510   6
  -5  -4   2 98.0335 6.40436   3
  -5  -4   2 89.8644 6.58113   3
   4   4  -2 237.853 11.8465   6
   4   4  -2 238.336 11.2692   6
   4   4  -2 247.250 12.2148   5
   4   4  -2 227.905 10.5491   3
   4   4  -2 244.728 11.0871   4
   4   4  -2 244.626 11.0032   3
  -4  -4   2 252.611 10.6328   3
  -4  -4   2 239.457 10.7410   4
  -4  -4   2 243.116 12.1879   3
  -4  -4   2 248.726 11.4123   6
  -4  -4   2 222.814 10.2843   7
  -4  -4   2 242.061 12.3195   5
  -3  -4   2 1779.83 47.3377   6
   2   4  -2 276.681 10.7229   3
   2   4  -2 278.844 11.7633   4
   2   4  -2 284.039 10.8057   3
   2   4  -2 262.918 11.4253   6
   2   4  -2 276.465 11.9217   5
   2   4  -2 273.977 11.1682   6
  -2  -4   2 268.384 11.4784   4
  -2  -4   2 267.079 11.1394   6
  -2  -4   2 274.870 11.9039   5
  -2  -4   2 278.907 10.8819   3
  -2  -4   2 267.175 10.9460   3
  -2  -4   2 279.206 11.7499   6
   1   4  -2 1109.81 30.9247   4
   1   4  -2 1050.49 29.7923   6
  -1  -4   2 1086.14 29.2626   3
   0  -4   2 2799.11 74.3341   2
  -1   4  -2 3104.21 81.6141   2
   1  -4   2 3139.55 81.0261   2
  -2   4  -2 1371.16 37.3946   4
  -3   4  -2 385.744 14.9428   4
  -3   4  -2 378.793 12.6423   6
   3  -4   2 392.652 12.8697   3
   3  -4   2 394.392 13.0727   6
   3  -4   2 418.196 14.6711   4
   3  -4   2 407.788 13.7704   6
   3  -4   2 409.569 12.9816   3
   3  -4   2 396.986 15.8189   7
  -4   4  -2 824.063 22.9265   6
  -4   4  -2 766.363 21.5839   6
  -4   4  -2 803.587 24.8877   4
   4  -4   2 768.494 23.8311   6
   4  -4   2 819.288 23.9759   4
   4  -4   2 811.919 23.4844   6
   4  -4   2 861.592 27.5394   7
   4  -4   2 805.604 22.5048   3
  -5   4  -2 15.2433 2.44976   6
   5  -4   2 16.9054 3.44641   4
   5  -4   2 17.8442 3.11023   6
   5  -4   2 15.8523 2.95390   3
   5  -4   2 18.8784 2.91293   3
   5  -4   2 15.9786 2.50402   6
  -6   4  -2 58.9385 3.54450   6
   6  -4   2 63.9550 4.76091   6
   6  -4   2 52.0312 8.68924   5
   6  -4   2 55.4364 7.93927   7
   6  -4   2 60.9004 4.09308   6
   6  -4   2 54.1035 4.73093   3
   6  -4   2 54.6604 4.20766   4
   6  -4   2 59.8521 4.96715   3
   7  -4   2 177.157 9.41824   3
   7  -4   2 190.397 14.5492   5
   7  -4   2 187.778 8.27896   6
   7  -4   2 186.133 6.67504   4
   7  -4   2 174.529 7.19148   6
   7  -4   2 155.313 10.0206   3
   7  -4   2 188.806 12.9206   7
   9   3  -2 72.6056 10.3380   5
   9   3  -2 65.3799 7.01432   6
   9   3  -2 55.4127 7.87849   3
  -9  -3   2 68.6585 6.98691   6
   8   3  -2 1068.58 29.4801   4
   8   3  -2 1045.22 36.2341   6
   8   3  -2 1051.02 37.6435   5
   8   3  -2 1058.19 33.1206   7
   8   3  -2 1054.29 34.1969   6
   8   3  -2 1032.87 34.1936   3
  -8  -3   2 1049.29 27.6280   3
  -8  -3   2 1043.29 33.3494   6
  -8  -3   2 1125.82 27.3441   3
   7   3  -2 261.270 15.1906   5
   7   3  -2 241.904 10.6369   4
   7   3  -2 273.118 13.4655   3
   7   3  -2 258.682 14.3358   6
   7   3  -2 266.777 12.5546   7
   7   3  -2 250.035 13.2455   6
  -7  -3   2 253.594 10.1809   3
  -7  -3   2 275.046 13.2015   6
  -7  -3   2 260.722 10.7891   3
  -7  -3   2 239.275 12.2302   7
   6   3  -2 517.256 20.9944   5
   6   3  -2 520.872 18.1999   7
   6   3  -2 505.971 19.3160   6
   6   3  -2 483.947 18.6121   3
   6   3  -2 518.501 17.1347   4
   6   3  -2 485.260 20.0426   6
  -6  -3   2 539.851 19.3925   6
  -6  -3   2 490.073 17.2324   3
  -6  -3   2 487.689 16.3665   3
   5   3  -2 467.176 18.6706   5
   5   3  -2 468.142 16.9677   3
   5   3  -2 487.540 16.4916   7
   5   3  -2 452.667 16.4698   3
   5   3  -2 446.176 15.6236   4
   5   3  -2 442.809 17.1158   6
   5   3  -2 428.256 17.7722   6
  -5  -3   2 454.951 16.4367   7
  -5  -3   2 469.667 15.4901   3
  -5  -3   2 477.414 17.4188   6
  -5  -3   2 443.068 18.0280   6
  -5  -3   2 445.246 16.1037   3
  -5  -3   2 468.073 19.0477   5
  -5  -3   2 471.308 17.1592   4
   4   3  -2 39.6154 4.90376   6
   4   3  -2 32.1703 4.76926   5
   4   3  -2 43.1259 4.22645   3
   4   3  -2 36.3350 4.93443   6
   4   3  -2 33.8090 3.45245   4
   4   3  -2 32.3563 3.65900   3
  -4  -3   2 38.0814 4.77594   6
  -4  -3   2 36.0831 3.54876   3
  -4  -3   2 36.7438 3.84214   3
  -4  -3   2 43.1236 5.73736   5
  -4  -3   2 43.0332 4.42101   6
  -4  -3   2 39.3861 3.71173   7
  -4  -3   2 33.1617 3.40647   4
   3   3  -2 629.226 19.0531   3
   3   3  -2 602.438 20.0553   6
   3   3  -2 619.516 19.8662   6
   3   3  -2 637.869 20.2569   5
   3   3  -2 608.397 19.0770   4
   3   3  -2 590.828 18.6536   3
  -3  -3   2 607.967 20.1121   6
  -3  -3   2 610.079 20.4319   5
  -3  -3   2 603.193 18.8020   4
  -3  -3   2 607.863 19.0391   3
  -3  -3   2 626.560 18.7722   3
  -3  -3   2 628.332 18.9241   7
   2   3  -2 822.528 23.7844   4
   1   3  -2 708.338 19.5434   3
   1   3  -2 687.009 20.4413   6
   1   3  -2 704.648 21.0495   4
  -1  -3   2 715.120 19.9635   3
  -1  -3   2 698.988 20.9714   5
  -1  -3   2 711.008 20.8556   4
   0   3  -2 84.7474 4.66962   6
   0   3  -2 78.2028 4.10071   3
   0   3  -2 90.7127 4.25893   3
   0   3  -2 84.8778 4.83286   6
   0   3  -2 87.2265 5.47013   4
   0  -3   2 79.6482 5.10399   5
   0  -3   2 89.9153 4.68803   3
   0  -3   2 89.1886 5.44508   4
   0  -3   2 92.9261 4.93283   6
   0  -3   2 88.6648 4.98583   6
   0  -3   2 82.5177 4.52448   3
   1  -3   2 1044.35 28.6517   5
  -2   3  -2 548.519 17.8763   4
  -2   3  -2 543.006 15.6136   6
   2  -3   2 563.784 17.5226   4
   2  -3   2 569.123 18.0448   7
   2  -3   2 574.848 15.9858   6
  -3   3  -2 133.368 5.45653   6
  -3   3  -2 132.508 5.82836   6
  -3   3  -2 125.865 6.99373   4
   3  -3   2 128.903 6.73744   4
   3  -3   2 133.821 7.68042   7
   3  -3   2 125.469 5.38013   3
   3  -3   2 131.904 5.65433   6
   3  -3   2 134.888 6.05501   6
   3  -3   2 136.471 5.46239   3
  -4   3  -2 25.2745 3.63561   4
  -4   3  -2 23.0076 2.33285   6
  -4   3  -2 22.3240 2.01098   6
   4  -3   2 24.8988 2.24450   6
   4  -3   2 25.4043 2.36008   3
   4  -3   2 26.1468 3.43937   4
   4  -3   2 31.7595 4.61211   7
  -5   3  -2 1341.43 32.5059   6
   5  -3   2 1383.76 42.0757   5
   5  -3   2 1346.53 39.1810   7
   5  -3   2 1352.94 34.5764   4
   5  -3   2 1284.50 33.4515   3
   6  -3   2 1782.85 57.4048   5
   6  -3   2 1642.78 40.9931   6
   6  -3   2 1577.53 41.1481   3
   6  -3   2 1631.00 48.1888   7
   7  -3   2 336.272 12.7149   3
   7  -3   2 344.148 10.2793   6
   7  -3   2 319.110 16.5880   7
   7  -3   2 326.498 10.9708   6
   7  -3   2 321.966 9.49362   4
   7  -3   2 318.454 12.4092   3
   7  -3   2 352.326 19.2852   5
   8  -3   2 264.539 12.1878   3
   8  -3   2 281.888 18.9264   5
   8  -3   2 272.652 15.9591   7
   9   2  -2 296.439 15.5544   7
   9   2  -2 328.049 16.4033   3
   9   2  -2 312.261 18.9726   5
   9   2  -2 294.235 15.4383   6
  -9  -2   2 307.038 15.0643   6
   8   2  -2 554.261 21.3011   3
   8   2  -2 507.763 23.7532   5
   8   2  -2 522.557 20.8495   6
   8   2  -2 518.036 22.1913   6
   8   2  -2 501.764 14.0976   4
   8   2  -2 490.845 20.1915   7
  -8  -2   2 504.632 19.9460   6
   7   2  -2 9.92414 3.53704   6
   7   2  -2 11.6980 3.23481   7
   7   2  -2 13.9766 3.36380   3
  -7  -2   2 10.4535 3.01992   6
  -7  -2   2 15.3814 2.29198   3
  -7  -2   2 10.1978 2.21257   3
   5   2  -2 54.7055 4.01711   4
   5   2  -2 49.3684 5.39223   5
   5   2  -2 51.7743 4.94580   3
   5   2  -2 42.4113 5.56512   6
   5   2  -2 51.3247 4.66621   7
   5   2  -2 47.0156 4.92986   3
   5   2  -2 44.3689 4.77396   6
  -5  -2   2 60.3997 3.94872   4
  -5  -2   2 52.7968 4.67518   7
  -5  -2   2 47.1319 5.08358   6
  -5  -2   2 49.4135 4.83963   6
  -5  -2   2 54.4113 4.42369   3
  -5  -2   2 54.2733 5.55208   5
   4   2  -2 1371.27 36.2250   3
  -4  -2   2 1386.63 36.2373   3
  -4  -2   2 1409.63 38.3918   6
  -4  -2   2 1370.06 38.8545   5
   3   2  -2 1450.29 47.3251   2
  -3  -2   2 1448.02 45.9149   2
   2   2  -2 1721.14 57.6212   2
  -2  -2   2 1786.27 50.8826   2
   1   2  -2 3346.33 84.5389   2
  -1  -2   2 3303.08 83.2607   2
  -1   2  -2 1229.22 34.2967   2
   1  -2   2 1252.91 33.7199   2
  -2   2  -2 333.543 9.45870   6
  -2   2  -2 332.820 11.7785   4
  -2   2  -2 326.709 9.40925   6
   2  -2   2 317.499 8.84709   3
   2  -2   2 330.858 11.3712   4
  -3   2  -2 2300.97 56.1987   2
   3  -2   2 2364.01 57.6196   2
  -4   2  -2 304.141 8.31412   6
   4  -2   2 306.917 10.9041   4
   4  -2   2 305.640 12.5449   7
   4  -2   2 319.714 9.05796   6
   4  -2   2 333.013 14.3707   5
   4  -2   2 306.497 8.52916   3
   4  -2   2 311.353 8.76352   3
   5  -2   2 664.190 17.9510   6
   5  -2   2 677.843 18.9218   4
   5  -2   2 653.682 22.1985   7
   5  -2   2 654.837 17.0064   6
   5  -2   2 674.927 17.2026   3
   5  -2   2 680.669 24.6048   5
   5  -2   2 655.894 17.3894   3
   6  -2   2 411.055 12.7172   4
   6  -2   2 430.092 12.5632   6
   6  -2   2 417.708 12.7556   3
   6  -2   2 423.665 17.5058   7
   6  -2   2 417.979 19.6350   5
   6  -2   2 426.327 11.7835   6
   7  -2   2 306.420 8.93230   4
   7  -2   2 331.020 18.2386   7
   7  -2   2 307.173 11.4112   3
   7  -2   2 318.924 17.9774   5
   7  -2   2 322.086 9.37256   6
   7  -2   2 330.209 9.92812   6
   8  -2   2 30.2774 5.74813   7
   8  -2   2 36.7764 4.75794   3
   8  -2   2 37.1507 7.50695   5
   8  -2   2 28.2265 4.57789   3
   9   1  -2 30.7872 7.20607   5
   9   1  -2 38.4810 6.21743   6
   9   1  -2 39.4552 6.36593   3
   9   1  -2 53.5604 7.66416   7
  -9  -1   2 32.0350 5.23451   6
   8   1  -2 35.9208 5.87422   6
   8   1  -2 41.5484 7.82070   5
   8   1  -2 40.1700 5.95237   6
   8   1  -2 48.2385 7.67009   7
   8   1  -2 47.0725 6.47887   3
  -8  -1   2 43.7786 5.98896   6
   7   1  -2 30.9436 7.33307   5
   7   1  -2 25.0910 4.97822   6
   7   1  -2 30.9605 4.98315   3
   7   1  -2 35.0698 5.25312   7
  -7  -1   2 38.6513 5.22792   6
  -7  -1   2 32.6484 2.23040   3
  -7  -1   2 31.6896 2.18102   3
   6   1  -2 38.6059 6.53548   5
   6   1  -2 61.1948 5.88549   6
   6   1  -2 40.9562 6.69276   6
   6   1  -2 51.8950 4.99062   3
   6   1  -2 51.4085 5.27031   3
   6   1  -2 47.5240 6.02402   7
   6   1  -2 56.1771 3.14833   4
  -6  -1   2 46.2735 3.59350   3
  -6  -1   2 55.2230 4.98988   7
  -6  -1   2 42.2471 5.53675   6
  -6  -1   2 51.0941 3.75382   3
   4   1  -2 68.9428 5.70740   5
   4   1  -2 63.4819 5.21329   6
   4   1  -2 61.1663 3.65100   4
   4   1  -2 59.9756 4.44768   3
   4   1  -2 65.2579 5.31138   6
   4   1  -2 68.7018 5.12830   7
   4   1  -2 53.5448 4.57637   3
  -4  -1   2 63.5105 3.51799   4
  -4  -1   2 62.0613 4.78855   7
  -4  -1   2 52.0819 4.03184   3
  -4  -1   2 67.5749 5.43865   6
  -4  -1   2 56.1883 4.83222   6
  -4  -1   2 62.0092 5.33511   5
   3   1  -2 3132.05 84.3129   2
  -3  -1   2 3106.50 83.2466   2
   2   1  -2 0.38532 0.73651   4
   2   1  -2 -0.3483 0.76474   3
   2   1  -2 0.98001 0.96532   6
   2   1  -2 -0.5955 0.54616   5
   2   1  -2 0.58453 0.86982   6
   2   1  -2 0.50694 0.89120   7
   2   1  -2 1.54477 0.86870   3
  -2  -1   2 4.61526 1.33301   4
  -2  -1   2 1.07861 1.07660   6
  -2  -1   2 0.00633 0.75492   6
  -2  -1   2 0.28616 0.81822   3
  -2  -1   2 0.49568 0.62072   7
   1   1  -2 338.384 10.6253   4
   1   1  -2 333.520 10.8277   6
   1   1  -2 318.802 9.93037   3
   1   1  -2 330.483 10.3359   7
   1   1  -2 323.148 10.3196   5
  -1  -1   2 320.961 10.7887   6
  -1  -1   2 339.440 10.4531   7
  -1  -1   2 321.488 10.1121   3
  -1  -1   2 327.848 10.4545   5
  -1   1  -2 1563.07 38.8854   2
   1  -1   2 1510.24 38.0012   2
  -2   1  -2 119.757 3.58644   6
  -2   1  -2 124.045 5.78141   4
  -2   1  -2 116.806 3.65876   6
   2  -1   2 135.521 5.94682   4
   2  -1   2 119.142 3.81875   6
   2  -1   2 116.018 3.71911   6
  -3   1  -2 1845.91 42.5064   2
  -3   1  -2 1879.82 43.1141   2
   4  -1   2 128.843 7.83944   5
   4  -1   2 130.290 6.01838   4
   4  -1   2 123.585 4.25252   6
   4  -1   2 132.590 6.99441   7
   4  -1   2 124.001 3.93289   6
   5  -1   2 160.779 9.93380   5
   5  -1   2 158.323 4.77096   3
   5  -1   2 167.690 6.86651   4
   5  -1   2 155.755 8.36539   7
   5  -1   2 157.898 4.73208   3
   5  -1   2 155.672 5.04988   6
   6  -1   2 671.023 25.3078   5
   6  -1   2 663.666 17.6645   3
   6  -1   2 685.750 17.3295   6
   6  -1   2 679.476 16.9892   6
   6  -1   2 672.743 22.5238   7
   6  -1   2 668.526 18.3528   4
   6  -1   2 667.382 17.5778   3
   7  -1   2 1305.06 31.2152   4
   7  -1   2 1378.39 43.1281   5
   7  -1   2 1329.02 33.6431   3
   7  -1   2 1268.65 31.1281   4
   7  -1   2 1349.53 38.9846   7
   7  -1   2 1280.55 33.0842   3
   7  -1   2 1321.77 31.2503   6
   8  -1   2 116.868 10.9877   5
   8  -1   2 125.803 4.56233   6
   8  -1   2 116.929 6.81681   3
   8  -1   2 109.213 6.40961   3
   9  -1   2 16.4283 4.47961   7
   9  -1   2 17.6002 3.50541   3
   9  -1   2 31.2133 7.01005   5
   9   0  -2 3.14749 4.06089   5
   9   0  -2 2.78396 3.01852   3
   9   0  -2 7.65324 3.39034   6
   9   0  -2 5.57767 3.55242   7
  -9   0   2 4.68904 2.98419   6
   8   0  -2 476.943 20.6041   7
   8   0  -2 480.564 19.9661   6
   8   0  -2 501.249 20.4440   3
   8   0  -2 463.569 23.2241   5
  -8   0   2 484.620 19.1340   6
   7   0  -2 354.872 18.9194   5
   7   0  -2 405.279 16.5174   3
   7   0  -2 366.181 16.6444   7
   7   0  -2 377.648 16.7937   6
   7   0  -2 355.762 18.2918   6
  -7   0   2 372.026 15.7062   6
   6   0  -2 2639.13 65.7284   3
  -6   0   2 2645.92 67.0615   7
   5   0  -2 1189.08 33.0010   3
   5   0  -2 1231.85 34.8195   7
   5   0  -2 1240.54 35.1531   6
  -5   0   2 1205.72 34.7517   6
  -5   0   2 1229.22 34.2152   7
  -5   0   2 1219.42 36.7435   5
   4   0  -2 267.216 10.1100   3
   4   0  -2 231.046 10.7551   6
   4   0  -2 259.752 12.0838   5
   4   0  -2 266.037 11.3604   6
   4   0  -2 245.977 10.7754   7
  -4   0   2 258.180 9.02132   3
  -4   0   2 245.871 9.21170   3
  -4   0   2 238.268 10.8115   6
  -4   0   2 263.089 10.7570   7
  -4   0   2 250.859 11.7616   5
  -4   0   2 247.653 7.10033   4
  -4   0   2 244.124 10.6851   6
   3   0  -2 489.875 15.6432   3
   3   0  -2 491.323 15.1960   3
   3   0  -2 524.120 16.8327   6
   3   0  -2 530.273 16.9168   6
   3   0  -2 483.153 15.9476   7
   3   0  -2 497.072 17.0047   5
  -3   0   2 509.638 16.4831   6
  -3   0   2 499.283 15.0687   3
  -3   0   2 528.108 16.8271   6
  -3   0   2 514.031 17.2131   5
  -3   0   2 511.809 16.1092   7
   2   0  -2 261.425 9.91788   6
   2   0  -2 262.929 8.26941   4
   2   0  -2 257.558 9.21638   3
   2   0  -2 267.205 9.45825   7
   2   0  -2 278.429 10.0293   5
   2   0  -2 260.910 9.00839   3
   2   0  -2 253.176 9.77409   6
  -2   0   2 271.107 10.0299   6
  -2   0   2 259.912 9.81669   5
  -2   0   2 256.034 9.43127   7
  -2   0   2 262.937 9.07614   3
  -2   0   2 254.712 8.66078   3
  -2   0   2 258.188 9.76750   6
  -1   0   2 422.450 12.1641   7
  -1   0   2 407.675 11.9660   3
   0   0   2 1142.61 31.5892   2
   3   0   2 350.294 11.9397   5
   3   0   2 348.321 10.7040   7
   3   0   2 342.387 11.3062   4
   4   0   2 114.952 3.37921   6
   4   0   2 117.719 5.72417   7
   4   0   2 107.541 3.45602   6
   4   0   2 105.351 6.63444   5
   4   0   2 112.219 5.59463   4
   5   0   2 24.1138 4.25930   5
   5   0   2 22.1243 1.58811   6
   5   0   2 19.8343 1.64050   6
   5   0   2 30.3003 3.77416   7
   5   0   2 24.4506 3.03114   4
   7   0   2 169.629 11.4891   5
   7   0   2 171.762 6.20268   6
   7   0   2 157.267 6.21595   6
   7   0   2 170.971 6.53573   4
   7   0   2 162.247 9.36541   7
   7   0   2 157.190 6.73130   3
   7   0   2 170.172 7.24614   3
   7   0   2 165.697 6.22173   4
   8   0   2 44.0252 2.98786   6
   8   0   2 43.9501 2.91321   6
   8   0   2 51.1924 4.42567   3
   8   0   2 47.5086 6.32350   7
   8   0   2 45.5973 4.01605   3
   8   0   2 29.1269 5.82591   5
   9   0   2 157.548 12.6162   5
   9   0   2 160.096 8.84714   3
   9   0   2 166.273 10.8941   7
   9  -1  -2 3.89519 5.37399   5
   9  -1  -2 5.33389 4.21837   3
   9  -1  -2 0.43330 2.97102   6
   9  -1  -2 2.67981 3.73351   7
   8  -1  -2 142.269 10.0280   3
   8  -1  -2 169.371 11.5869   7
   8  -1  -2 144.852 10.0951   6
   8  -1  -2 138.962 9.98786   6
   8  -1  -2 121.502 11.8102   5
  -8   1   2 143.409 9.46487   6
   7  -1  -2 28.2662 5.00886   6
   7  -1  -2 18.2130 4.33213   3
   7  -1  -2 17.4294 4.11276   6
   7  -1  -2 20.1990 4.54145   7
   7  -1  -2 25.5656 5.96070   5
  -7   1   2 26.4827 4.67806   6
   6  -1  -2 10.5288 3.14240   6
   6  -1  -2 0.99381 1.83748   6
   6  -1  -2 2.89691 2.58344   5
   6  -1  -2 1.12912 2.11967   7
   6  -1  -2 2.59457 2.14387   3
   6  -1  -2 4.86434 2.14930   3
  -6   1   2 2.99438 1.97372   6
   5  -1  -2 42.3052 4.44966   6
   5  -1  -2 23.7290 4.30091   7
   5  -1  -2 30.2879 4.23952   3
   5  -1  -2 36.8840 3.76373   3
   5  -1  -2 37.8511 5.95089   5
   5  -1  -2 32.5997 4.97853   6
  -5   1   2 24.8885 4.04442   7
  -5   1   2 40.0943 5.10659   6
  -5   1   2 30.0376 5.22314   5
  -5   1   2 41.2971 4.46157   6
   4  -1  -2 542.469 18.9031   6
   4  -1  -2 566.919 18.8626   6
   4  -1  -2 575.460 20.5910   5
   4  -1  -2 559.963 17.5282   3
   4  -1  -2 572.678 19.2075   7
  -4   1   2 574.059 16.1226   3
  -4   1   2 555.261 18.6462   6
  -4   1   2 575.716 18.9019   6
  -4   1   2 551.482 19.9024   5
  -4   1   2 560.033 18.5095   7
   3  -1  -2 82.4111 5.44002   7
   3  -1  -2 78.6455 5.77636   5
   3  -1  -2 67.6778 5.07508   6
   3  -1  -2 60.4197 4.74354   6
   3  -1  -2 71.4681 4.44741   3
   3  -1  -2 65.4257 4.51710   3
  -3   1   2 74.3296 4.71134   3
  -3   1   2 69.3023 4.82911   7
  -3   1   2 79.8179 5.35397   6
  -3   1   2 69.1106 3.99542   3
  -3   1   2 70.8136 2.68013   4
  -3   1   2 66.6273 5.27317   5
  -3   1   2 69.8906 4.91287   6
   2  -1  -2 3178.78 83.0377   2
  -2   1   2 3235.82 83.6458   2
   1  -1  -2 179.380 7.01378   6
   1  -1  -2 169.351 6.54597   5
   1  -1  -2 174.270 6.56824   3
   1  -1  -2 169.279 6.61640   7
   1  -1  -2 169.806 6.28322   3
   1  -1  -2 172.289 7.07291   6
  -1   1   2 168.665 6.32239   3
  -1   1   2 169.256 6.46320   5
  -1   1   2 170.336 6.40245   3
  -1   1   2 155.470 6.37005   7
  -1   1   2 165.997 6.83615   6
  -1   1   2 172.841 7.02543   6
   0  -1  -2 4094.73 98.0760   2
   0   1   2 4193.09 98.5803   2
   1   1   2 4579.74 105.899   2
   1   1   2 4618.23 105.435   2
  -2  -1  -2 318.429 9.00461   5
  -3  -1  -2 3580.78 80.7739   2
   3   1   2 3537.14 81.2787   2
  -4  -1  -2 262.748 7.70148   6
  -4  -1  -2 246.483 10.0692   5
  -4  -1  -2 247.740 6.76045   6
   4   1   2 257.634 10.4034   5
   4   1   2 253.853 7.59244   6
   4   1   2 245.573 7.14984   6
   4   1   2 236.401 8.30314   7
  -6  -1  -2 77.2405 3.25582   6
   6   1   2 72.5617 6.87448   5
   6   1   2 79.0467 3.87318   3
   6   1   2 79.7973 4.35418   6
   6   1   2 75.2987 4.12289   3
   6   1   2 72.7566 5.25290   7
   6   1   2 74.6185 3.93130   6
   7   1   2 1985.89 55.4961   5
   7   1   2 1951.61 50.6933   7
   8   1   2 34.9021 3.83525   3
   8   1   2 29.7364 2.75346   6
   8   1   2 32.5328 7.35254   5
   8   1   2 33.8978 2.93162   4
   8   1   2 32.7807 3.49949   3
   8   1   2 46.1815 4.91636   7
   8   1   2 35.9247 2.64477   4
   8   1   2 35.9134 3.37447   6
   9   1   2 19.8732 2.92169   6
   9   1   2 24.6369 4.56994   7
   9   1   2 24.8834 3.17061   6
   9   1   2 21.3284 5.76849   5
   9   1   2 22.7601 3.98468   3
   9   1   2 26.8713 3.93386   3
   8  -2  -2 0.04069 1.77998   6
   8  -2  -2 0.13529 2.63762   7
   8  -2  -2 0.30915 2.04485   6
   8  -2  -2 -2.2726 1.21914   5
   8  -2  -2 5.50051 3.19728   3
  -8   2   2 2.99503 2.27614   6
   7  -2  -2 17.2781 3.95825   6
   7  -2  -2 15.9908 3.91943   6
   7  -2  -2 16.5763 4.61525   7
   7  -2  -2 19.5432 5.26624   5
   7  -2  -2 26.0366 4.54610   3
  -7   2   2 16.7346 3.79140   6
   6  -2  -2 740.255 24.9270   6
   6  -2  -2 758.407 26.7608   7
   6  -2  -2 734.002 24.2380   3
   6  -2  -2 770.828 25.1109   3
   6  -2  -2 743.211 25.7816   6
   6  -2  -2 744.226 29.0308   5
  -6   2   2 733.805 24.9579   6
   5  -2  -2 190.410 10.5463   6
   5  -2  -2 190.576 10.8215   7
   5  -2  -2 187.946 9.66509   3
   5  -2  -2 198.462 10.7878   3
   5  -2  -2 181.206 9.81585   6
   5  -2  -2 193.155 12.1490   5
  -5   2   2 194.193 6.46613   3
  -5   2   2 192.816 10.0928   7
  -5   2   2 193.427 10.2215   6
   3  -2  -2 78.5830 5.65444   6
   3  -2  -2 72.6750 4.74076   3
   3  -2  -2 65.5850 5.05303   6
   3  -2  -2 72.5234 5.43740   7
   3  -2  -2 75.0854 5.07934   3
   3  -2  -2 77.6073 6.08838   5
  -3   2   2 70.9329 4.10744   3
  -3   2   2 75.9650 2.83732   4
  -3   2   2 80.1957 5.53687   6
  -3   2   2 79.0697 4.32606   3
  -3   2   2 68.6296 4.91557   7
  -3   2   2 71.9547 5.01661   6
   2  -2  -2 364.133 11.9656   3
   2  -2  -2 375.785 13.0044   7
   2  -2  -2 371.707 12.3483   3
   2  -2  -2 369.230 12.7904   6
   2  -2  -2 371.685 13.3795   5
   2  -2  -2 381.125 13.3182   6
  -2   2   2 382.413 12.7570   7
  -2   2   2 374.457 12.7787   6
  -2   2   2 371.592 13.1067   6
  -2   2   2 363.100 11.6984   3
  -1   2   2 1570.37 45.0155   2
  -1   2   2 1571.35 45.8892   2
   0  -2  -2 2222.75 58.8719   2
   0   2   2 2317.17 58.7194   2
  -1  -2  -2 255.928 8.42025   6
  -1  -2  -2 257.185 8.17912   6
   1   2   2 272.267 8.57798   6
   1   2   2 262.325 8.33395   6
   1   2   2 259.758 8.06664   3
   1   2   2 256.948 7.99285   3
  -2  -2  -2 409.612 13.3261   1
  -2  -2  -2 427.710 14.7646   2
   2   2   2 409.105 14.2417   2
  -3  -2  -2 43.7895 2.59934   6
  -3  -2  -2 39.3281 3.00739   5
   3   2   2 44.4490 1.72926   7
   3   2   2 43.5988 2.65991   6
   3   2   2 44.2883 3.16471   5
   3   2   2 44.7082 2.38047   3
   3   2   2 40.9744 2.61932   6
   3   2   2 46.8863 2.51846   3
  -4  -2  -2 1304.39 34.8143   2
   4   2   2 1272.51 36.0375   2
  -5  -2  -2 27.7536 2.17007   7
  -5  -2  -2 28.1923 2.26798   6
  -5  -2  -2 23.3383 2.35519   6
  -5  -2  -2 28.2130 4.10707   5
   5   2   2 29.6966 2.20088   3
   5   2   2 27.2023 2.39123   3
   5   2   2 22.3968 2.80604   6
   5   2   2 26.6900 3.32798   4
   5   2   2 28.7929 4.95851   5
   5   2   2 26.5303 2.38210   6
   5   2   2 25.3375 2.27242   7
  -6  -2  -2 45.0499 2.98610   6
  -6  -2  -2 42.9337 3.35827   6
  -6  -2  -2 45.5368 4.92931   5
  -6  -2  -2 45.7992 3.22083   7
   6   2   2 43.1545 3.51875   4
   6   2   2 48.1147 3.52668   3
   6   2   2 43.7593 3.54977   7
   6   2   2 49.5387 3.27819   3
   6   2   2 49.3801 3.44921   6
   6   2   2 53.1179 5.42379   5
   6   2   2 50.3943 4.50160   6
  -7  -2  -2 126.624 6.30210   6
  -7  -2  -2 143.294 5.91512   6
  -7  -2  -2 136.179 6.64531   7
   7   2   2 134.203 6.60726   4
   7   2   2 143.656 7.55468   7
   7   2   2 142.801 6.52945   6
   7   2   2 156.851 7.55136   6
   7   2   2 145.985 10.0877   5
  -8  -2  -2 7.72121 1.61646   6
   8   2   2 9.25258 2.04773   4
   8   2   2 4.59992 1.60625   6
   8   2   2 8.31772 2.40106   7
   8   2   2 6.73823 2.24102   3
   8   2   2 5.49841 3.00558   5
   8   2   2 9.38686 2.31886   3
   8   2   2 12.7533 2.73522   6
   9   2   2 1575.27 38.0624   4
   9   2   2 1595.46 49.4311   5
   9   2   2 1525.21 42.0555   7
   9   2   2 1549.11 38.8903   6
   9   2   2 1574.04 40.5166   6
   9   2   2 1344.36 42.7257   3
   9   2   2 1546.46 41.7999   3
   8  -3  -2 238.680 15.3992   7
   8  -3  -2 255.056 14.4841   3
   7  -3  -2 353.612 20.0470   5
   7  -3  -2 369.346 18.6055   7
   7  -3  -2 355.663 17.0481   6
   7  -3  -2 341.060 15.7437   6
  -7   3   2 370.835 16.4235   6
   6  -3  -2 57.5251 5.80681   6
   6  -3  -2 49.2040 6.78292   6
   6  -3  -2 49.9296 8.33542   5
   6  -3  -2 43.2134 8.05063   7
   6  -3  -2 47.2614 6.34323   3
  -6   3   2 53.7891 5.62170   6
   5  -3  -2 598.929 22.1862   7
   5  -3  -2 557.032 21.0647   6
   5  -3  -2 570.571 19.9575   6
   5  -3  -2 582.598 23.6373   5
   5  -3  -2 564.832 19.9982   3
   5  -3  -2 527.596 18.9713   3
  -5   3   2 558.313 14.1385   3
  -5   3   2 566.882 20.6289   6
   4  -3  -2 6.01292 2.05700   3
   4  -3  -2 4.02789 2.09260   7
   4  -3  -2 5.85823 1.99272   6
   4  -3  -2 1.43080 1.59319   3
   4  -3  -2 7.68581 2.63281   6
   4  -3  -2 8.48422 3.22217   5
  -4   3   2 1.66631 1.75158   7
  -4   3   2 5.77363 2.39099   6
  -4   3   2 5.59304 1.81928   6
  -4   3   2 5.27269 0.72024   4
  -4   3   2 4.68450 1.30592   3
   3  -3  -2 29.9490 4.78294   5
   3  -3  -2 38.1693 4.88931   7
   3  -3  -2 29.7260 3.31336   3
   3  -3  -2 29.2525 3.88997   3
   3  -3  -2 29.3329 4.28527   6
   3  -3  -2 33.5721 3.68326   6
  -3   3   2 29.6962 2.61251   3
  -3   3   2 30.0786 2.10034   4
  -3   3   2 31.5721 2.88598   3
  -3   3   2 28.5135 3.79980   6
  -3   3   2 36.0177 4.61177   6
  -3   3   2 34.8862 4.41295   7
  -2   3   2 916.110 25.5969   6
   1  -3  -2 370.582 13.2233   6
   1  -3  -2 395.073 12.9544   7
   1  -3  -2 385.460 12.9060   6
   1  -3  -2 386.011 12.4330   3
   1  -3  -2 392.976 12.6927   3
  -1   3   2 377.092 11.9601   3
  -1   3   2 409.582 12.7525   7
  -1   3   2 380.668 12.8271   6
  -1   3   2 381.521 13.3970   6
  -1  -3  -2 5.74790 1.39641   3
  -1  -3  -2 7.38127 1.55368   3
  -1  -3  -2 10.1103 2.05059   6
  -1  -3  -2 7.53009 1.23964   7
  -1  -3  -2 7.96783 1.41135   5
  -1  -3  -2 7.31658 1.64624   6
   1   3   2 7.90921 1.71036   6
   1   3   2 7.34746 1.54783   6
   1   3   2 8.11110 1.73912   3
   1   3   2 7.86747 1.18691   7
   2   3   2 524.523 15.0162   6
   2   3   2 524.735 15.8344   4
  -3  -3  -2 5489.89 127.039   2
   3   3   2 5256.03 126.684   2
  -4  -3  -2 186.540 8.52522   5
  -4  -3  -2 197.400 7.56635   6
  -4  -3  -2 200.734 7.75006   6
   4   3   2 186.029 7.33796   3
   4   3   2 202.398 7.92894   6
   4   3   2 184.984 8.29187   4
   4   3   2 208.425 8.71710   5
  -5  -3  -2 9.70630 1.20238   7
  -5  -3  -2 10.0886 2.03878   6
  -5  -3  -2 8.09631 2.36609   5
   5   3   2 11.8493 1.96542   3
   5   3   2 8.38759 1.89501   3
   5   3   2 9.36625 2.16921   4
   5   3   2 12.6405 2.23571   6
   5   3   2 12.9490 2.22872   6
  -6  -3  -2 23.9414 3.35538   6
  -6  -3  -2 20.7520 1.93407   7
  -6  -3  -2 27.5329 4.58784   5
   6   3   2 29.1327 2.77760   3
   6   3   2 25.4006 3.49586   6
   6   3   2 20.8643 3.10153   3
   6   3   2 22.7300 2.99117   6
   6   3   2 27.4900 3.03746   4
   6   3   2 26.3451 2.36468   7
   6   3   2 28.3548 4.65883   5
  -7  -3  -2 772.775 21.8646   6
  -7  -3  -2 767.397 20.9870   7
  -7  -3  -2 803.759 30.8953   5
   7   3   2 791.619 22.6410   6
   7   3   2 833.345 27.5709   5
   7   3   2 769.718 22.6310   3
   7   3   2 785.632 24.0137   6
   7   3   2 771.271 21.6477   7
   7   3   2 794.812 23.1893   4
   7   3   2 784.704 23.2367   3
  -8  -3  -2 257.556 9.81527   6
   8   3   2 263.904 11.4756   3
   8   3   2 250.140 10.4723   4
   8   3   2 248.407 10.3978   6
   8   3   2 239.697 11.7981   6
   8   3   2 280.852 15.0356   5
   8   3   2 257.374 12.1656   3
   8   3   2 258.332 11.6787   7
  -9  -3  -2 7.26464 1.94578   6
   9   3   2 7.85643 2.43802   6
   9   3   2 10.1223 3.10952   6
   9   3   2 12.5198 4.62999   5
   9   3   2 11.4886 3.32469   3
   9   3   2 12.4775 2.83513   7
   9   3   2 10.5523 2.35809   4
   7  -4  -2 368.220 16.3870   6
   7  -4  -2 403.690 18.7937   6
   7  -4  -2 354.217 19.6692   7
   7  -4  -2 413.277 18.4607   3
   7  -4  -2 377.202 22.1070   5
  -7   4   2 388.604 17.5870   6
   6  -4  -2 626.873 25.4491   7
   6  -4  -2 588.365 21.7561   6
   6  -4  -2 661.230 23.4821   3
   6  -4  -2 591.476 23.7570   6
   6  -4  -2 620.918 27.4680   5
  -6   4   2 622.680 23.3039   6
   5  -4  -2 39.2822 5.81399   6
   5  -4  -2 36.3242 6.04567   7
   5  -4  -2 46.8762 4.95646   6
   5  -4  -2 40.6309 8.05841   5
   5  -4  -2 38.2183 5.52526   3
  -5   4   2 61.6267 6.10629   6
   4  -4  -2 86.6370 7.10884   6
   4  -4  -2 75.0549 7.69990   5
   4  -4  -2 93.1999 6.25838   3
   4  -4  -2 97.3726 6.59994   6
   4  -4  -2 92.8313 7.53333   7
   4  -4  -2 91.0389 6.66117   3
  -4   4   2 83.7711 3.99631   4
  -4   4   2 86.7087 6.91158   6
  -4   4   2 87.2480 4.53883   3
  -4   4   2 96.8360 5.06325   3
   3  -4  -2 1.94201 1.61026   3
   3  -4  -2 1.63788 1.87029   6
   3  -4  -2 2.46675 1.70912   6
   3  -4  -2 1.88809 1.58367   3
   3  -4  -2 0.67784 1.70868   5
   3  -4  -2 1.14381 1.73436   7
  -3   4   2 0.09256 1.34390   6
  -3   4   2 0.81150 1.24230   6
  -3   4   2 3.12541 1.08996   4
  -3   4   2 -0.1795 0.92451   3
  -3   4   2 0.39013 1.48020   7
  -3   4   2 0.79894 1.20992   3
  -2   4   2 1140.42 31.2790   6
   1  -4  -2 1896.65 57.9688   2
  -1   4   2 1936.93 55.9867   2
   0  -4  -2 108.862 5.63253   7
   0  -4  -2 107.889 5.78714   3
   0  -4  -2 122.634 6.29407   4
   0  -4  -2 110.984 5.86561   6
   0  -4  -2 99.7628 6.03056   6
   0  -4  -2 100.036 5.44976   3
   0   4   2 105.590 5.47809   3
   0   4   2 109.094 5.69713   4
   0   4   2 107.619 5.90793   3
   0   4   2 108.924 5.90339   6
   0   4   2 105.474 6.26384   6
   0   4   2 102.120 5.20329   7
  -1  -4  -2 492.976 15.9764   4
  -1  -4  -2 509.078 15.0357   3
  -1  -4  -2 475.586 14.9941   3
  -1  -4  -2 494.680 15.3091   6
  -1  -4  -2 497.009 15.8494   6
  -1  -4  -2 491.280 14.0865   7
   1   4   2 497.791 14.9429   3
   1   4   2 492.127 15.1999   3
   1   4   2 501.081 15.4548   6
   1   4   2 474.349 15.4462   4
  -2  -4  -2 478.667 14.9330   6
  -2  -4  -2 512.879 15.6452   6
  -2  -4  -2 482.685 16.0952   4
   2   4   2 496.441 15.2154   6
   2   4   2 462.950 15.4892   4
   2   4   2 481.728 15.2928   6
   2   4   2 476.088 14.6163   3
  -3  -4  -2 4.14334 1.43638   5
  -3  -4  -2 3.44176 0.64607   7
  -3  -4  -2 3.18816 1.35781   6
  -3  -4  -2 2.84373 1.08935   3
  -3  -4  -2 3.73200 1.31696   6
  -3  -4  -2 4.06531 0.66678   7
  -3  -4  -2 3.45598 1.27970   3
   3   4   2 6.45821 1.57862   6
   3   4   2 9.68984 2.05836   3
   3   4   2 6.41767 1.54187   3
   3   4   2 5.10513 1.64633   5
   3   4   2 3.69249 1.57460   4
  -4  -4  -2 1490.98 44.6507   2
   4   4   2 1488.66 45.5649   2
  -5  -4  -2 246.597 7.11269   3
  -5  -4  -2 250.009 11.2984   5
  -5  -4  -2 224.252 9.53182   6
  -5  -4  -2 248.421 7.18427   3
   5   4   2 252.155 9.98779   3
   5   4   2 237.640 10.1713   6
   5   4   2 227.697 9.71155   6
   5   4   2 239.463 10.7974   5
   5   4   2 254.098 10.5993   4
   5   4   2 231.198 9.30414   3
  -6  -4  -2 756.281 23.7630   6
  -6  -4  -2 824.536 23.2858   6
  -6  -4  -2 837.841 27.0155   5
  -6  -4  -2 785.714 19.3593   7
   6   4   2 793.784 24.2935   6
   6   4   2 802.480 23.5365   3
   6   4   2 879.883 26.4810   5
   6   4   2 781.185 22.9703   3
   6   4   2 776.279 23.2488   6
   6   4   2 773.596 24.0123   4
  -7  -4  -2 828.682 20.9662   7
  -7  -4  -2 854.279 24.2869   6
   7   4   2 854.023 24.7667   6
   7   4   2 842.796 25.1883   3
   7   4   2 842.099 26.1564   6
   7   4   2 795.254 27.6770   5
   7   4   2 797.983 24.9817   4
  -8  -4  -2 100.540 5.41049   7
   8   4   2 89.5672 6.31078   6
   8   4   2 85.5984 4.90276   7
   8   4   2 78.1064 7.00950   6
   8   4   2 92.1825 6.83602   3
   8   4   2 100.869 8.47462   5
  -9  -4  -2 261.349 10.8710   6
   9   4   2 250.499 10.1352   7
   9   4   2 276.170 13.0320   3
   9   4   2 257.118 15.2191   5
   9   4   2 269.880 11.7289   6
   9   4   2 246.970 12.9137   6
   7  -5  -2 20.0162 4.96778   3
   7  -5  -2 26.3701 6.53852   7
   7  -5  -2 20.4196 4.79446   6
   6  -5  -2 77.2363 11.2236   5
   6  -5  -2 53.7005 7.63009   6
   6  -5  -2 62.3092 6.93845   3
   6  -5  -2 54.4223 8.25289   7
  -6   5   2 70.7117 7.28473   6
   5  -5  -2 1042.97 32.6753   3
   5  -5  -2 1056.31 35.5032   7
   5  -5  -2 1049.22 37.6700   5
   5  -5  -2 1009.82 31.4459   6
   5  -5  -2 984.419 33.8313   6
  -5   5   2 1032.22 24.7111   4
  -5   5   2 1043.72 33.5495   6
   4  -5  -2 235.437 11.8244   3
   4  -5  -2 227.798 12.7162   6
   4  -5  -2 228.586 11.3539   6
   4  -5  -2 219.886 13.8979   5
   4  -5  -2 259.517 13.6886   7
  -4   5   2 235.330 8.46229   3
  -4   5   2 248.760 12.8164   6
   3  -5  -2 824.299 27.5374   7
   3  -5  -2 816.762 25.7399   6
   3  -5  -2 785.967 25.1653   3
   3  -5  -2 822.964 26.0372   3
  -3   5   2 852.514 23.7045   3
  -3   5   2 855.683 27.6254   6
  -3   5   2 865.121 23.4403   4
  -3   5   2 864.473 22.9914   3
   2  -5  -2 1270.07 36.1681   7
   2  -5  -2 1215.21 34.6617   6
  -2   5   2 1302.86 32.9428   3
  -2   5   2 1296.38 36.6758   6
  -2   5   2 1226.94 34.6029   6
  -1   5   2 1432.59 38.7694   6
  -1   5   2 1354.95 36.6981   7
   0  -5  -2 43.6050 4.39823   6
   0  -5  -2 49.9692 4.17819   7
   0  -5  -2 45.5171 3.89988   3
   0  -5  -2 48.5447 4.18779   6
   0  -5  -2 45.2779 4.15914   3
   0   5   2 54.6050 4.20323   4
   0   5   2 39.5615 4.00681   3
   0   5   2 49.1742 4.27743   6
   0   5   2 54.3901 3.92951   7
   0   5   2 47.6411 4.62847   6
   0   5   2 49.1158 3.87430   3
  -1  -5  -2 1006.15 27.9476   6
   2   5   2 1141.65 30.3877   3
   2   5   2 1135.29 30.9327   6
  -3  -5  -2 155.682 7.20666   3
  -3  -5  -2 152.420 8.40927   4
  -3  -5  -2 147.535 7.54729   5
  -3  -5  -2 140.592 7.79592   3
  -3  -5  -2 142.019 7.59172   6
  -3  -5  -2 143.351 7.46894   6
  -3  -5  -2 156.219 5.45797   7
   3   5   2 151.484 7.56106   3
   3   5   2 147.817 7.25584   3
   3   5   2 141.088 7.40661   6
   3   5   2 145.653 7.86658   4
   3   5   2 136.805 7.22153   5
   3   5   2 147.207 7.65081   6
   4   5   2 1371.18 37.4706   4
  -5  -5  -2 2142.42 55.8482   5
  -6  -5  -2 2.86694 1.78341   6
  -6  -5  -2 0.27617 0.89148   3
  -6  -5  -2 1.78993 2.08406   5
  -6  -5  -2 1.04881 0.85778   3
   6   5   2 -0.4834 1.40320   6
   6   5   2 1.36693 2.02713   5
   6   5   2 0.98410 1.53681   6
   6   5   2 2.71709 2.04267   3
   6   5   2 -0.9129 1.17828   3
   6   5   2 6.56379 1.92915   4
  -7  -5  -2 80.5935 3.17738   7
  -7  -5  -2 82.6370 6.03082   6
   7   5   2 82.7333 6.89024   6
   7   5   2 82.6212 6.49234   3
   7   5   2 88.4658 6.58923   4
   7   5   2 85.2146 7.26684   5
   7   5   2 84.3387 6.45875   6
  -8  -5  -2 2.62126 2.01068   6
   8   5   2 1.58587 2.13599   6
   8   5   2 5.76613 3.22935   5
   8   5   2 7.59128 2.66392   6
   8   5   2 3.71734 2.39343   3
   9   5   2 101.567 8.69026   6
   9   5   2 89.1112 9.03802   5
   9   5   2 105.476 8.06013   3
   9   5   2 97.7274 7.28425   6
   6  -6  -2 351.013 17.6681   3
   6  -6  -2 390.163 19.1381   6
   6  -6  -2 367.136 19.9164   7
   6  -6  -2 373.622 22.1777   5
  -6   6   2 343.000 17.6216   6
   5  -6  -2 265.330 17.0967   5
   5  -6  -2 266.878 16.0467   7
   5  -6  -2 246.533 12.9041   6
   5  -6  -2 315.611 15.1831   3
   5  -6  -2 275.678 15.4554   6
  -5   6   2 285.115 15.1854   6
   4  -6  -2 556.469 21.0160   3
   4  -6  -2 541.478 22.5053   6
   4  -6  -2 520.047 19.8185   6
   4  -6  -2 572.836 24.9899   5
   4  -6  -2 554.135 22.9892   7
  -4   6   2 531.020 21.8178   6
  -4   6   2 560.217 15.5863   3
  -4   6   2 536.758 17.3568   4
   3  -6  -2 120.739 8.28985   3
   3  -6  -2 116.478 8.82496   7
   3  -6  -2 114.164 7.70020   6
  -3   6   2 119.399 6.76919   4
  -3   6   2 110.907 5.94982   3
  -3   6   2 125.639 9.18679   6
   2  -6  -2 928.785 29.9583   6
   2  -6  -2 909.836 27.8139   6
   2  -6  -2 926.364 29.5483   7
   2  -6  -2 907.157 27.0148   4
   2  -6  -2 920.242 28.2352   3
  -2   6   2 907.874 26.5293   3
  -2   6   2 906.766 25.5395   3
  -2   6   2 889.994 26.4979   4
  -2   6   2 904.763 29.6699   6
   1  -6  -2 2.10016 1.93979   6
   1  -6  -2 0.06489 1.26174   3
   1  -6  -2 1.20590 1.67439   7
   1  -6  -2 2.84061 1.94530   3
   1  -6  -2 1.26421 1.50791   4
   1  -6  -2 0.55515 1.27473   6
  -1   6   2 0.19137 1.19400   6
  -1   6   2 2.84913 1.43949   3
  -1   6   2 -1.8548 1.28051   6
  -1   6   2 -0.6189 1.36727   3
  -1   6   2 1.71359 1.47763   4
   0  -6  -2 0.92142 1.32561   6
   0  -6  -2 2.13982 1.43675   3
   0  -6  -2 2.93859 1.83205   6
   0  -6  -2 3.51603 1.81519   7
   0  -6  -2 1.58599 1.45309   3
   0  -6  -2 0.77116 1.62595   4
   0   6   2 6.20519 1.87821   6
   0   6   2 0.36557 1.62184   3
   0   6   2 3.39997 2.18054   6
   0   6   2 3.08816 1.40014   3
   0   6   2 2.69266 1.73917   4
  -2  -6  -2 1392.02 37.6720   6
   2   6   2 1386.86 37.8059   6
  -3  -6  -2 918.793 26.1867   3
  -3  -6  -2 880.776 26.7365   5
  -3  -6  -2 899.030 28.1152   4
  -3  -6  -2 882.692 26.8226   6
  -3  -6  -2 853.171 25.6567   3
   3   6   2 913.582 26.9231   6
   3   6   2 853.643 27.1620   4
   3   6   2 925.730 26.7400   3
   3   6   2 873.161 25.9823   3
   3   6   2 928.460 27.3155   6
  -4  -6  -2 6.16259 2.29870   5
  -4  -6  -2 4.62315 2.18210   3
  -4  -6  -2 5.79161 1.33436   7
  -4  -6  -2 8.67211 3.04047   4
  -4  -6  -2 6.19572 2.24694   6
  -4  -6  -2 10.5524 2.66924   6
  -4  -6  -2 6.45965 1.45813   7
  -4  -6  -2 9.61099 2.43606   3
   4   6   2 7.73342 2.68066   6
   4   6   2 5.63653 2.56738   5
   4   6   2 7.36941 2.40102   4
   4   6   2 11.8571 2.48990   3
   4   6   2 6.19130 2.67061   3
   4   6   2 11.0003 2.80465   6
  -5  -6  -2 112.308 7.32192   6
  -5  -6  -2 125.030 4.33211   7
  -5  -6  -2 113.080 6.55717   3
  -5  -6  -2 119.560 6.53981   3
  -5  -6  -2 111.044 9.28379   5
  -5  -6  -2 115.170 4.51974   7
   5   6   2 105.420 7.24764   3
   5   6   2 122.884 8.11098   4
   5   6   2 116.119 7.75562   5
   5   6   2 110.908 7.67202   6
   5   6   2 115.591 7.65406   6
   5   6   2 125.097 7.52586   3
  -6  -6  -2 75.2267 4.91078   3
  -6  -6  -2 62.0857 4.36243   3
  -6  -6  -2 62.6563 5.55778   6
  -6  -6  -2 65.5389 6.44692   5
   6   6   2 74.1560 6.60603   5
   6   6   2 70.5428 6.10952   3
   6   6   2 60.8789 5.75600   6
   6   6   2 75.1934 6.34540   6
  -7  -6  -2 37.5712 2.66627   3
  -7  -6  -2 43.1665 2.64344   3
  -7  -6  -2 47.5616 5.07287   6
   7   6   2 52.9701 5.37050   3
   7   6   2 45.8435 6.49606   5
   7   6   2 40.6861 5.93874   6
   7   6   2 43.6371 5.71151   6
  -8  -6  -2 482.563 18.2609   6
   8   6   2 500.962 19.2218   6
   8   6   2 485.609 20.9976   5
   8   6   2 451.696 19.9476   6
   8   6   2 479.934 19.2377   3
  -9  -6  -2 454.569 18.1613   6
   9   6   2 443.298 18.4332   6
   9   6   2 468.805 21.4758   5
   9   6   2 483.687 19.8481   3
   5  -7  -2 289.788 16.6605   6
   5  -7  -2 308.737 16.0815   3
   5  -7  -2 284.227 19.0496   5
   5  -7  -2 255.097 16.5468   7
  -5   7   2 300.660 16.3801   6
   4  -7  -2 96.6334 8.36476   3
   4  -7  -2 103.247 9.38307   6
   4  -7  -2 129.932 10.4982   7
   4  -7  -2 100.450 7.91121   6
   4  -7  -2 113.258 11.1833   5
  -4   7   2 102.176 6.86386   4
  -4   7   2 102.308 9.20899   6
  -4   7   2 114.571 4.76583   3
   3  -7  -2 6.28489 2.35492   3
   3  -7  -2 8.14950 3.26542   6
   3  -7  -2 0.73464 2.01253   7
   3  -7  -2 2.71134 2.16323   6
  -3   7   2 2.90294 1.79629   3
  -3   7   2 7.00370 2.83440   6
   2  -7  -2 474.232 19.8190   7
   2  -7  -2 473.876 18.0180   4
   2  -7  -2 474.323 18.4691   6
   2  -7  -2 470.413 18.8586   3
  -2   7   2 492.726 17.8858   4
  -2   7   2 478.819 17.2312   3
  -2   7   2 503.999 18.0843   3
  -2   7   2 469.261 20.1629   6
   1  -7  -2 109.791 8.09283   7
   1  -7  -2 110.619 8.79860   6
   1  -7  -2 106.467 7.51597   4
   1  -7  -2 113.774 7.65817   6
   1  -7  -2 111.808 7.89634   3
  -1   7   2 110.285 6.80135   3
  -1   7   2 113.108 7.53533   4
  -1   7   2 119.699 7.77035   3
  -1   7   2 125.343 9.24257   6
   0  -7  -2 1489.80 42.6669   6
   0  -7  -2 1461.26 40.9426   3
   0  -7  -2 1455.34 40.7946   6
   0  -7  -2 1487.02 40.8347   7
   0   7   2 1508.04 42.7282   6
   0   7   2 1440.72 39.2582   3
   0   7   2 1428.77 40.6991   4
  -1  -7  -2 190.811 10.1662   5
  -1  -7  -2 181.208 9.97922   3
  -1  -7  -2 194.733 10.8977   6
  -1  -7  -2 186.356 10.5501   4
  -1  -7  -2 194.375 9.49897   7
   1   7   2 188.409 10.2092   4
   1   7   2 185.140 9.97972   6
   1   7   2 192.942 10.7757   6
   1   7   2 184.926 9.85710   3
   1   7   2 177.683 9.27405   3
  -2  -7  -2 793.524 25.8859   6
  -2  -7  -2 753.728 24.6637   6
  -2  -7  -2 756.233 24.8419   5
  -2  -7  -2 754.382 24.3870   3
  -2  -7  -2 775.282 22.8080   7
  -2  -7  -2 743.353 25.8117   4
   2   7   2 790.817 24.8133   3
   2   7   2 743.388 24.6051   6
   2   7   2 783.275 25.7757   6
  -3  -7  -2 55.5719 5.21228   6
  -3  -7  -2 39.9806 5.57610   6
  -3  -7  -2 50.7308 6.61527   4
  -3  -7  -2 50.1559 4.93725   3
  -3  -7  -2 51.3926 3.97490   7
  -3  -7  -2 50.2667 5.06815   3
  -3  -7  -2 45.2195 4.92687   5
   3   7   2 67.4897 6.34693   6
   3   7   2 60.5917 5.74816   3
   3   7   2 55.2794 5.72920   6
  -4  -7  -2 740.888 23.4032   3
  -4  -7  -2 707.345 24.6423   5
  -4  -7  -2 740.226 23.3545   3
  -4  -7  -2 718.648 24.5485   6
  -4  -7  -2 755.291 20.1421   7
  -4  -7  -2 725.135 25.7498   4
   4   7   2 690.294 24.1796   6
   4   7   2 735.868 24.2927   5
   4   7   2 743.730 24.8384   6
   4   7   2 724.311 24.0000   3
  -5  -7  -2 143.744 10.8973   5
  -5  -7  -2 140.745 5.64020   7
  -5  -7  -2 149.721 9.39946   6
  -5  -7  -2 159.611 6.25386   7
  -5  -7  -2 145.427 8.37417   3
  -5  -7  -2 140.218 9.73195   4
  -5  -7  -2 140.356 7.92802   3
   5   7   2 148.332 8.90827   3
   5   7   2 141.656 9.25611   6
   5   7   2 151.449 9.55203   5
   5   7   2 127.757 8.97384   6
  -6  -7  -2 2.84645 2.04708   3
  -6  -7  -2 -0.3136 1.96609   6
  -6  -7  -2 4.46804 0.96477   7
  -6  -7  -2 2.91724 1.03753   7
   6   7   2 0.09740 1.60170   6
   6   7   2 7.05442 2.89205   5
   6   7   2 0.02237 2.09253   3
   6   7   2 2.85559 2.40333   6
  -7  -7  -2 1260.39 41.1979   6
  -7  -7  -2 1312.44 34.6154   3
   7   7   2 1323.07 38.8959   3
   7   7   2 1347.61 39.3165   6
   7   7   2 1313.83 40.1198   5
   7   7   2 1254.22 39.7851   6
  -8  -7  -2 217.980 12.2489   6
   8   7   2 204.170 12.3254   3
   8   7   2 229.710 12.7274   6
   8   7   2 219.422 13.4482   5
   8   7   2 214.993 13.6001   6
  -9  -7  -2 106.366 8.55955   6
   9   7   2 87.4893 8.10623   6
   9   7   2 108.545 8.96488   3
   9   7   2 104.229 10.0372   5
   4  -8  -2 220.535 14.8898   6
   4  -8  -2 238.424 16.8279   5
   4  -8  -2 249.632 15.6091   7
   4  -8  -2 222.312 13.8062   3
  -4   8   2 220.920 14.3098   6
   3  -8  -2 113.704 9.31142   3
   3  -8  -2 130.595 10.3971   7
   3  -8  -2 128.615 10.6157   6
   3  -8  -2 117.602 8.83037   6
  -3   8   2 131.581 7.18163   3
  -3   8   2 123.997 10.5912   6
   2  -8  -2 9.57521 3.67297   7
   2  -8  -2 10.8734 3.25151   4
   2  -8  -2 9.76623 3.40720   3
   2  -8  -2 13.1660 4.24850   6
  -2   8   2 10.7668 3.75644   6
  -2   8   2 9.99324 2.51311   3
  -2   8   2 6.32510 2.72378   3
   1  -8  -2 0.63720 2.13496   4
   1  -8  -2 1.19884 2.08927   3
   1  -8  -2 3.44529 2.56668   6
   1  -8  -2 0.49802 1.96550   6
  -1   8   2 1.27132 2.60617   6
  -1   8   2 1.64698 1.99568   3
   0  -8  -2 16.5608 4.47777   6
   0  -8  -2 17.9562 3.96016   7
   0  -8  -2 8.38317 2.83815   6
   0  -8  -2 20.0820 4.05492   4
   0   8   2 6.93985 2.91632   3
   0   8   2 12.7179 3.61309   6
  -1  -8  -2 343.487 16.1164   4
  -1  -8  -2 332.610 15.8979   6
  -1  -8  -2 331.268 14.9953   3
  -1  -8  -2 318.820 14.0077   7
  -1  -8  -2 305.472 14.4596   6
   1   8   2 337.631 14.9158   3
   1   8   2 351.989 16.3583   6
  -2  -8  -2 -0.6305 1.29332   6
  -2  -8  -2 -0.7469 1.82960   3
  -2  -8  -2 0.47181 1.26781   7
  -2  -8  -2 0.53802 2.08693   4
   2   8   2 -0.0946 2.05580   3
   2   8   2 1.71534 1.98112   6
  -3  -8  -2 431.635 18.9220   4
  -3  -8  -2 419.434 14.9853   7
  -3  -8  -2 415.109 16.9183   3
  -3  -8  -2 417.463 18.1824   6
   3   8   2 420.517 17.5064   3
   3   8   2 429.546 18.2144   6
  -4  -8  -2 1417.54 40.0750   3
  -4  -8  -2 1465.98 42.1739   6
   4   8   2 1422.37 41.7612   6
   4   8   2 1314.23 41.0275   6
  -5  -8  -2 17.9162 4.36702   4
  -5  -8  -2 14.6707 3.51129   3
  -5  -8  -2 13.1119 2.36950   7
  -5  -8  -2 13.0081 2.19656   7
  -5  -8  -2 15.6957 3.88895   6
   5   8   2 18.9891 4.38750   6
   5   8   2 5.88258 3.10149   5
   5   8   2 17.7712 4.11208   3
   5   8   2 15.2848 3.86150   6
  -6  -8  -2 466.918 13.3816   7
  -6  -8  -2 458.562 17.3559   3
  -6  -8  -2 493.251 19.9900   6
   6   8   2 438.095 19.7092   6
   6   8   2 487.874 20.4582   5
   6   8   2 482.165 19.6215   3
   6   8   2 470.579 19.7920   6
  -7  -8  -2 135.577 7.60100   3
  -7  -8  -2 126.695 7.99784   3
  -7  -8  -2 116.241 9.29704   6
   7   8   2 111.931 9.39781   3
   7   8   2 133.830 9.86467   6
   7   8   2 116.920 9.66899   5
   7   8   2 118.552 9.92176   6
  -8  -8  -2 196.991 12.1063   6
   8   8   2 195.262 12.1612   3
   8   8   2 197.106 12.3222   6
   8   8   2 174.854 12.1955   5
   8   8   2 172.769 12.9383   6
   3  -9  -2 742.860 28.7815   3
   3  -9  -2 719.084 29.9289   7
   2  -9  -2 13.9658 4.45185   7
   2  -9  -2 17.0262 4.72393   3
   2  -9  -2 9.40672 4.14556   6
  -2   9   2 16.8673 3.51027   3
  -2   9   2 12.9324 4.96871   6
   1  -9  -2 37.1155 6.17503   7
   1  -9  -2 44.1324 6.43891   4
   1  -9  -2 40.0848 6.85058   6
   1  -9  -2 30.6164 5.59558   3
  -1   9   2 38.2263 6.66679   6
  -1   9   2 32.4444 5.16167   3
   0  -9  -2 121.961 9.16323   7
   0  -9  -2 107.927 9.01059   4
   0  -9  -2 115.887 9.73674   6
   0  -9  -2 111.202 8.67890   3
   0   9   2 118.195 9.86186   6
  -1  -9  -2 177.704 11.1357   3
  -1  -9  -2 202.100 11.2524   7
  -1  -9  -2 160.920 11.5454   4
  -1  -9  -2 184.449 12.3193   6
   1   9   2 189.709 12.1792   6
   1   9   2 186.952 12.9565   3
  -2  -9  -2 459.063 20.6271   4
  -2  -9  -2 459.236 17.6016   7
  -2  -9  -2 428.828 18.6210   3
   2   9   2 439.834 19.9551   6
   2   9   2 443.144 18.8013   3
  -3  -9  -2 111.562 8.55843   3
  -3  -9  -2 92.2986 6.75277   7
  -3  -9  -2 90.0303 8.44247   4
  -3  -9  -2 98.5365 8.59175   6
   3   9   2 89.4915 8.11886   3
  -4  -9  -2 11.9636 4.12455   4
  -4  -9  -2 19.0182 3.24030   7
  -4  -9  -2 17.8455 4.68608   6
  -4  -9  -2 25.2708 4.68974   3
   4   9   2 23.2958 4.78387   6
   4   9   2 15.1914 4.55574   3
  -5  -9  -2 10.5647 3.44271   6
  -5  -9  -2 9.96103 2.56028   7
  -5  -9  -2 12.5605 4.50345   4
  -5  -9  -2 3.61566 2.74516   3
  -5  -9  -2 10.8724 2.30600   7
   5   9   2 4.77779 3.33064   3
   5   9   2 15.6448 4.60199   6
  -6  -9  -2 2.12915 1.33145   7
  -6  -9  -2 1.31019 2.55521   6
  -6  -9  -2 -0.1522 1.26071   7
   6   9   2 -2.3144 2.01646   5
   6   9   2 2.28815 2.66067   6
   6   9   2 1.56595 2.29779   3
  -7  -9  -2 117.329 9.65367   6
  -7  -9  -2 93.9886 4.74304   7
  -7  -9  -2 99.4816 4.24338   7
  -7  -9  -2 107.809 7.62967   3
   7   9   2 106.668 9.35743   3
   7   9   2 117.360 9.73426   5
   7   9   2 119.397 10.0415   6
  -8  -9  -2 18.3552 3.64538   3
  -8  -9  -2 15.8529 4.75026   6
   8   9   2 20.6682 4.88958   5
   8   9   2 16.9309 4.20257   6
   1 -10  -2 503.290 22.4402   4
   1 -10  -2 491.151 22.8569   7
   1 -10  -2 537.432 24.9258   6
   1 -10  -2 523.571 23.1328   3
  -1  10   2 520.612 24.2410   6
   0 -10  -2 144.871 10.9935   4
   0 -10  -2 146.762 11.0531   3
   0 -10  -2 150.588 11.7979   6
   0 -10  -2 147.280 10.8545   7
   0  10   2 121.339 11.2997   6
   0  10   2 147.791 10.1350   3
  -1 -10  -2 480.482 22.1283   4
  -1 -10  -2 509.994 21.5767   3
  -1 -10  -2 480.358 22.6883   6
  -1 -10  -2 464.268 19.9995   7
   1  10   2 494.991 20.6904   3
  -2 -10  -2 -2.8713 2.26671   4
  -2 -10  -2 2.62425 3.27493   6
  -2 -10  -2 0.15923 2.67658   3
   2  10   2 1.48522 2.85204   3
   2  10   2 0.96947 2.85604   6
  -3 -10  -2 941.878 31.7720   3
  -3 -10  -2 888.671 33.1803   6
  -3 -10  -2 847.976 28.3002   7
  -3 -10  -2 867.099 33.2581   4
   3  10   2 918.439 31.7144   3
   3  10   2 959.628 33.7840   6
  -4 -10  -2 2.79156 2.92535   3
  -4 -10  -2 7.79731 2.57619   7
  -4 -10  -2 4.27233 3.49399   4
   4  10   2 8.93406 3.57499   3
   4  10   2 4.53694 3.42980   6
  -5 -10  -2 287.395 11.8169   7
  -5 -10  -2 275.621 14.5160   3
  -5 -10  -2 275.335 12.1832   7
  -5 -10  -2 293.786 16.3652   6
  -5 -10  -2 287.337 17.0783   4
   5  10   2 261.910 15.4691   6
   5  10   2 280.597 15.5091   3
  -6 -10  -2 154.625 7.64806   7
  -6 -10  -2 178.331 10.9789   3
  -6 -10  -2 174.995 12.6326   6
   6  10   2 188.985 12.6180   3
   6  10   2 155.698 12.2172   6
  -1 -11  -2 387.113 20.6127   4
  -1 -11  -2 424.475 20.4816   3
  -1 -11  -2 381.423 18.9060   7
   1  11   2 411.212 21.7372   6
  -2 -11  -2 78.1906 7.58700   7
  -2 -11  -2 82.9770 8.99727   6
  -2 -11  -2 93.9795 9.90209   4
   2  11   2 85.8122 9.11628   6
   2  11   2 91.8998 8.75647   3
  -3 -11  -2 9.98698 3.97491   6
  -3 -11  -2 5.51787 3.46781   3
  -3 -11  -2 7.79168 3.08856   7
   3  11   2 6.48815 3.38558   3
   3  11   2 -0.0060 2.93976   6
  -4 -11  -2 12.0798 5.26275   4
  -4 -11  -2 27.5590 4.62023   7
  -4 -11  -2 16.9607 5.16120   6
  -4 -11  -2 20.9010 4.63695   3
   4  11   2 21.0956 5.12128   6
   5   9  -3 1.01700 2.46830   3
   5   9  -3 3.18020 3.19556   6
  -5  -9   3 1.09741 3.45269   6
  -5  -9   3 3.39632 3.78590   4
   4   9  -3 87.2081 9.09920   6
   4   9  -3 86.9918 8.01167   3
  -4  -9   3 83.2969 8.30744   6
  -4  -9   3 77.0069 7.59062   3
  -4  -9   3 78.8042 8.43072   4
   3   9  -3 230.458 14.3080   6
   3   9  -3 252.480 13.4939   3
  -3  -9   3 236.346 15.0984   4
  -3  -9   3 246.025 14.9313   6
  -3  -9   3 245.383 14.0844   3
   2   9  -3 291.862 13.9593   3
   2   9  -3 308.327 16.3955   6
  -2  -9   3 307.485 16.7381   6
  -2  -9   3 308.241 17.3125   4
  -2  -9   3 303.013 15.7687   3
   1   9  -3 142.386 10.6471   6
   1   9  -3 146.276 8.94265   3
  -1  -9   3 143.516 10.9034   6
  -1  -9   3 145.083 10.5690   3
  -1  -9   3 124.967 10.5265   7
  -1  -9   3 131.253 10.8367   4
   0   9  -3 -5.0649 1.68901   6
   0   9  -3 0.08096 1.94366   3
   0  -9   3 2.94522 2.85008   4
   0  -9   3 2.46878 2.98889   6
   0  -9   3 2.84160 3.30329   7
   0  -9   3 -0.7198 2.31314   3
  -1   9  -3 57.5758 7.73338   6
   1  -9   3 53.8287 7.34296   3
   1  -9   3 40.4906 7.30428   4
   1  -9   3 43.1034 8.08027   6
   6   8  -3 195.393 13.0339   6
   6   8  -3 221.216 13.4219   3
   6   8  -3 203.367 14.7543   5
  -6  -8   3 195.430 13.6827   6
  -6  -8   3 205.136 12.5104   3
  -6  -8   3 229.693 14.1391   4
   5   8  -3 466.665 20.1192   3
   5   8  -3 479.590 21.3330   6
   5   8  -3 442.939 21.4701   5
  -5  -8   3 447.438 19.8051   3
  -5  -8   3 442.597 20.9536   4
  -5  -8   3 468.136 21.2826   6
   4   8  -3 82.4325 8.36606   5
   4   8  -3 79.2978 7.90156   6
   4   8  -3 79.0205 7.39336   3
  -4  -8   3 79.9272 7.57698   3
  -4  -8   3 60.3351 8.14444   6
  -4  -8   3 68.4024 7.45746   4
   3   8  -3 205.031 11.4706   3
   3   8  -3 185.799 11.8874   6
  -3  -8   3 191.390 12.7776   4
  -3  -8   3 176.332 11.3865   3
  -3  -8   3 193.497 12.5902   6
   2   8  -3 374.849 17.2887   6
   2   8  -3 369.488 15.7115   3
  -2  -8   3 356.092 17.9523   4
  -2  -8   3 372.016 17.6949   6
  -2  -8   3 347.156 16.4785   3
   1   8  -3 188.105 9.96698   3
   1   8  -3 155.647 10.3753   6
  -1  -8   3 184.861 12.2932   4
  -1  -8   3 190.801 11.2299   3
  -1  -8   3 167.627 11.7564   6
  -1  -8   3 195.923 11.9609   6
   0   8  -3 64.3416 5.98836   3
   0   8  -3 65.3971 6.91621   6
   0   8  -3 70.8035 5.46995   3
   0  -8   3 67.3811 7.40141   6
   0  -8   3 78.3771 7.09012   3
   0  -8   3 81.3980 7.97695   4
   0  -8   3 72.5468 6.88163   6
   0  -8   3 72.4487 7.29205   7
  -1   8  -3 1.69730 2.47666   6
   1  -8   3 2.36637 2.87194   4
   1  -8   3 3.26680 2.55568   3
   1  -8   3 2.53284 2.77152   6
   1  -8   3 1.01609 2.79837   7
   1  -8   3 2.49743 2.68899   6
  -2   8  -3 37.4034 5.83761   6
   2  -8   3 34.5530 5.88755   4
   2  -8   3 30.9648 5.42293   6
   2  -8   3 27.8247 4.89770   3
   2  -8   3 32.3149 5.63761   6
   2  -8   3 35.2401 6.56905   7
   3  -8   3 106.096 9.21734   4
   3  -8   3 133.516 13.2288   7
   3  -8   3 115.170 8.88212   3
   3  -8   3 126.942 9.32889   6
   7   7  -3 350.443 18.2685   6
   7   7  -3 325.346 17.4387   3
   7   7  -3 293.839 18.3385   5
  -7  -7   3 329.240 16.8563   4
  -7  -7   3 340.488 15.7669   3
  -7  -7   3 336.991 17.5461   6
   6   7  -3 266.417 15.3733   6
   6   7  -3 279.024 16.2966   5
   6   7  -3 277.545 15.0273   3
  -6  -7   3 268.361 14.9049   4
  -6  -7   3 270.880 15.2171   6
  -6  -7   3 252.518 13.6110   3
   5   7  -3 3.59108 2.74662   6
   5   7  -3 -0.6828 2.28004   3
  -5  -7   3 -0.5033 2.21508   4
  -5  -7   3 1.83312 2.69131   3
  -5  -7   3 4.08574 3.18188   6
   4   7  -3 124.602 9.86290   5
   4   7  -3 123.687 8.81031   3
   4   7  -3 109.964 9.10066   6
  -4  -7   3 120.509 9.25748   4
  -4  -7   3 108.346 8.38609   3
   3   7  -3 603.270 24.1407   5
   3   7  -3 601.900 21.5625   3
   3   7  -3 560.414 22.1388   6
  -3  -7   3 613.859 22.3061   3
  -3  -7   3 606.429 23.5956   4
   2   7  -3 376.756 16.5083   6
   2   7  -3 355.772 14.9117   3
  -2  -7   3 350.111 17.1500   4
  -2  -7   3 343.812 17.0151   6
  -2  -7   3 409.141 20.0506   6
  -2  -7   3 358.652 16.0228   3
   1   7  -3 106.248 7.00020   3
   1   7  -3 110.565 8.16726   6
   1   7  -3 110.936 6.82770   3
  -1  -7   3 90.6704 7.68811   6
  -1  -7   3 89.4505 8.05690   4
  -1  -7   3 103.507 8.41813   6
   0   7  -3 6.28138 2.24970   3
   0   7  -3 4.45002 1.95261   3
   0   7  -3 11.4531 3.38713   6
   0  -7   3 4.73758 2.80211   6
   0  -7   3 8.60395 3.43449   4
   0  -7   3 9.61215 3.06808   6
  -1   7  -3 563.464 15.6035   3
  -1   7  -3 617.846 15.6809   3
  -1   7  -3 601.999 21.6682   6
   1  -7   3 631.801 22.5592   6
   1  -7   3 593.231 22.2683   6
   1  -7   3 634.963 24.0116   4
   1  -7   3 628.127 24.0124   7
  -2   7  -3 16.8438 3.85096   6
   2  -7   3 13.6460 4.08674   7
   2  -7   3 12.6810 3.43296   6
   2  -7   3 16.5955 4.51918   6
   2  -7   3 24.6176 5.01158   4
  -3   7  -3 93.7867 7.38081   6
   3  -7   3 75.9015 7.30097   4
   3  -7   3 72.3638 6.51634   6
   3  -7   3 79.9926 7.10416   6
   3  -7   3 77.6158 7.86284   7
   3  -7   3 88.0023 7.19465   3
   4  -7   3 63.9890 8.89915   7
   4  -7   3 43.5296 5.92206   6
   4  -7   3 49.5089 5.43933   3
   4  -7   3 45.9649 6.42186   4
   8   6  -3 478.125 24.2983   5
   8   6  -3 466.798 22.1025   6
   8   6  -3 519.205 25.2478   3
  -8  -6   3 496.258 20.5950   4
  -8  -6   3 472.770 18.6977   3
  -8  -6   3 488.952 21.8167   6
   7   6  -3 327.320 17.1950   6
   7   6  -3 314.949 16.1672   3
   7   6  -3 294.610 17.3906   5
  -7  -6   3 322.448 14.7664   3
  -7  -6   3 333.505 15.9687   4
  -7  -6   3 336.788 16.9302   6
   6   6  -3 148.995 10.1426   3
   6   6  -3 144.835 11.4049   5
   6   6  -3 149.418 10.9760   6
  -6  -6   3 155.507 9.56714   3
  -6  -6   3 179.516 11.4304   6
   5   6  -3 2.38928 1.38963   6
   5   6  -3 4.74978 2.61683   3
   5   6  -3 1.50687 2.68519   5
  -5  -6   3 1.75350 1.74686   4
   4   6  -3 0.94669 1.92740   3
   4   6  -3 0.96674 2.32769   6
   4   6  -3 1.70558 2.37356   5
  -4  -6   3 0.72822 1.88874   6
  -4  -6   3 3.24383 2.00582   3
  -4  -6   3 -0.1609 1.87513   4
   3   6  -3 18.1777 4.13292   6
   3   6  -3 11.9138 3.76314   5
   3   6  -3 7.31262 2.81821   3
  -3  -6   3 9.15401 3.22388   6
  -3  -6   3 18.1272 4.04253   4
  -3  -6   3 11.8158 3.54106   6
  -3  -6   3 17.0834 3.63456   3
   2   6  -3 537.486 19.9252   6
   2   6  -3 523.625 18.6139   3
   2   6  -3 540.585 21.1778   5
   2   6  -3 538.465 18.7343   3
  -2  -6   3 534.875 19.5482   3
  -2  -6   3 551.661 21.1782   6
  -2  -6   3 559.340 21.2735   4
  -2  -6   3 539.242 20.1436   6
   1   6  -3 1241.53 32.9874   3
  -1  -6   3 1159.33 34.1663   3
  -1  -6   3 1210.92 35.0833   6
  -1  -6   3 1136.14 35.5471   6
  -1  -6   3 1180.87 36.3567   4
   0   6  -3 423.930 14.3948   3
   0   6  -3 436.715 16.8100   6
   0  -6   3 461.091 18.7202   4
   0  -6   3 487.103 17.7312   6
   0  -6   3 428.425 17.4339   6
   0  -6   3 447.669 16.8108   3
  -1   6  -3 6.10382 2.21493   6
  -1   6  -3 9.18023 1.51436   3
  -1   6  -3 8.72725 1.49059   3
   1  -6   3 7.35830 2.44581   6
   1  -6   3 3.67403 2.34038   4
   1  -6   3 4.06729 2.00187   3
  -2   6  -3 20.0598 3.68430   6
   2  -6   3 28.9547 5.45806   7
   2  -6   3 26.6847 4.10995   3
   2  -6   3 32.8491 4.83087   6
   2  -6   3 29.1764 4.87509   4
   3  -6   3 829.717 26.3798   6
   3  -6   3 865.166 26.1732   3
   3  -6   3 825.860 25.9280   6
   3  -6   3 830.651 28.0502   4
   3  -6   3 843.115 29.7715   7
  -4   6  -3 101.389 6.91337   6
   4  -6   3 105.676 7.22152   3
   4  -6   3 91.6973 6.60952   6
   4  -6   3 93.2418 9.31077   7
   4  -6   3 105.291 7.39424   6
   4  -6   3 118.994 8.39473   4
   5  -6   3 71.6368 5.55122   6
   5  -6   3 63.0875 9.22342   7
   5  -6   3 73.2827 6.52209   4
   5  -6   3 65.4414 5.94056   3
   8   5  -3 62.6184 8.63340   3
   8   5  -3 57.7826 9.19320   5
   8   5  -3 45.0243 7.14241   6
  -8  -5   3 78.1604 6.29566   3
  -8  -5   3 74.3999 6.69531   4
  -8  -5   3 69.6892 7.49423   6
   7   5  -3 43.4581 6.63814   6
   7   5  -3 36.4296 6.22967   3
   7   5  -3 30.3981 6.50585   5
  -7  -5   3 43.8351 6.73081   6
  -7  -5   3 55.4333 5.66277   4
  -7  -5   3 42.3617 5.61801   3
   6   5  -3 -0.0044 2.35182   3
   6   5  -3 2.15450 2.44109   6
   6   5  -3 -3.1945 1.65516   5
  -6  -5   3 1.31999 1.73539   4
  -6  -5   3 -0.4835 1.57914   6
  -6  -5   3 -0.9540 1.65196   3
   5   5  -3 28.4345 4.56780   3
   5   5  -3 22.6346 4.90223   5
   5   5  -3 24.1864 4.73768   6
   5   5  -3 22.9190 5.13230   6
  -5  -5   3 27.3967 4.91860   4
  -5  -5   3 17.1433 4.00953   6
  -5  -5   3 20.4756 4.04876   3
   4   5  -3 1713.54 49.7736   6
   4   5  -3 1792.21 49.6951   5
   3   5  -3 666.596 21.7432   3
   3   5  -3 663.158 22.6982   6
   3   5  -3 689.078 23.7692   5
   3   5  -3 634.400 23.3029   4
   3   5  -3 633.629 23.3361   6
   3   5  -3 625.903 21.4283   3
  -3  -5   3 697.553 26.8524   6
  -3  -5   3 633.393 21.9856   7
  -3  -5   3 662.215 21.8651   3
  -3  -5   3 674.372 22.8717   6
  -3  -5   3 672.160 23.0608   4
   2   5  -3 388.087 14.4199   3
   2   5  -3 406.180 15.4916   6
   2   5  -3 402.300 16.4516   5
   2   5  -3 362.552 16.0144   4
   2   5  -3 367.402 14.3221   3
  -2  -5   3 419.864 15.3802   3
  -2  -5   3 397.884 16.5598   5
  -2  -5   3 360.934 15.8577   6
  -2  -5   3 386.771 16.0239   4
  -2  -5   3 367.053 15.0469   3
  -2  -5   3 405.613 15.7569   7
  -2  -5   3 385.491 15.4249   6
   1   5  -3 551.968 17.4791   3
   1   5  -3 548.326 20.5234   4
   1   5  -3 540.835 19.4416   6
   1   5  -3 564.969 18.9020   6
   1   5  -3 562.574 17.5964   3
  -1  -5   3 555.779 18.6353   3
  -1  -5   3 551.790 20.3348   5
  -1  -5   3 541.219 18.8613   6
  -1  -5   3 546.303 19.7521   6
  -1  -5   3 529.853 19.8431   4
  -1  -5   3 544.325 18.7311   3
   0   5  -3 80.5966 5.92433   6
   0   5  -3 73.9488 4.54101   3
   0   5  -3 59.8995 5.16188   6
   0   5  -3 82.2052 4.92133   3
   0   5  -3 79.0006 6.57021   4
   0  -5   3 64.3263 6.16344   4
   0  -5   3 69.2320 6.23740   5
   0  -5   3 73.1187 5.47209   3
   0  -5   3 77.4009 5.97550   6
   0  -5   3 68.2974 5.62321   6
  -1   5  -3 77.0116 3.40913   3
  -1   5  -3 67.2218 5.19607   6
  -1   5  -3 74.2919 6.39918   4
  -1   5  -3 68.8937 3.34832   3
   1  -5   3 71.7037 5.32183   3
   1  -5   3 71.1534 6.21983   4
   1  -5   3 80.8743 5.48559   3
   1  -5   3 77.5624 5.69419   6
   1  -5   3 66.8104 6.79653   5
   1  -5   3 77.8253 5.74451   6
  -2   5  -3 96.2052 6.13419   6
  -2   5  -3 106.284 8.14748   4
   2  -5   3 103.261 6.51052   6
   2  -5   3 101.804 6.35913   6
   2  -5   3 94.3421 6.09818   3
   2  -5   3 103.920 7.54364   4
   2  -5   3 100.464 7.78769   7
   2  -5   3 103.197 6.37252   3
  -3   5  -3 448.540 18.7054   4
   3  -5   3 468.523 16.0211   3
   3  -5   3 449.830 17.9311   4
   3  -5   3 496.252 16.7898   6
   3  -5   3 492.938 16.2547   3
   3  -5   3 477.400 16.3343   6
   3  -5   3 504.062 19.9409   7
  -4   5  -3 539.799 21.2517   4
  -4   5  -3 576.499 18.1439   6
   4  -5   3 561.185 18.7700   6
   4  -5   3 579.305 22.9964   7
   4  -5   3 583.794 20.5752   4
   4  -5   3 572.994 18.4692   3
   5  -5   3 665.206 22.1109   4
   5  -5   3 604.442 20.0125   3
   5  -5   3 626.933 25.4125   7
   5  -5   3 657.394 20.4075   3
   5  -5   3 620.603 19.2094   6
   6  -5   3 226.164 9.08248   6
   6  -5   3 219.330 14.4205   7
   6  -5   3 224.212 9.77372   6
   6  -5   3 221.350 15.9500   5
   6  -5   3 216.620 10.5192   3
   6  -5   3 225.437 10.7662   4
   9   4  -3 4.70784 3.89474   5
   9   4  -3 4.61342 3.16646   6
   9   4  -3 11.0506 3.52972   7
  -9  -4   3 7.65835 3.47976   6
  -9  -4   3 2.45547 1.91881   3
   8   4  -3 229.740 13.8136   6
   8   4  -3 243.388 13.4229   7
   8   4  -3 220.012 11.7557   4
   8   4  -3 228.343 15.5906   6
   8   4  -3 230.199 13.6124   3
   8   4  -3 214.572 14.7170   5
  -8  -4   3 247.526 14.0111   6
  -8  -4   3 246.224 11.4717   4
  -8  -4   3 229.232 10.7108   3
   7   4  -3 8.18437 2.92719   4
   7   4  -3 2.79854 2.61121   3
   7   4  -3 7.11180 3.22888   6
   7   4  -3 11.4891 4.12391   5
   7   4  -3 7.83987 3.23689   7
   7   4  -3 15.2804 4.75300   6
  -7  -4   3 3.70974 2.34553   3
  -7  -4   3 7.52671 2.78217   4
  -7  -4   3 1.70486 2.43282   6
   6   4  -3 1987.06 57.4866   6
   6   4  -3 1985.66 55.8619   6
   6   4  -3 1922.92 53.1054   4
  -6  -4   3 2054.52 52.7733   4
  -6  -4   3 2086.30 55.6592   6
   5   4  -3 399.553 16.8098   6
   5   4  -3 387.344 15.7878   4
   5   4  -3 360.317 16.9995   5
   5   4  -3 395.060 16.2005   3
  -5  -4   3 397.783 16.7232   6
  -5  -4   3 365.407 15.4711   7
  -5  -4   3 394.785 15.2552   3
  -5  -4   3 385.139 15.1831   4
   4   4  -3 21.5461 3.79853   3
   4   4  -3 23.3443 4.14706   3
   4   4  -3 18.4740 4.14439   5
   4   4  -3 16.4172 3.84898   6
   4   4  -3 29.7830 4.81468   6
  -4  -4   3 26.4377 4.79199   6
  -4  -4   3 22.3470 4.01648   4
  -4  -4   3 26.0631 4.71804   5
  -4  -4   3 27.2796 4.36065   6
  -4  -4   3 15.4678 3.85268   7
  -4  -4   3 22.9784 3.89845   3
  -4  -4   3 24.8538 4.26261   3
   3   4  -3 91.7044 6.91575   6
   3   4  -3 85.4660 6.21601   3
   3   4  -3 94.7045 6.72724   6
   3   4  -3 88.2669 6.79484   5
   3   4  -3 86.4748 6.03852   3
   3   4  -3 89.2961 7.55362   4
  -3  -4   3 78.2499 6.78293   6
  -3  -4   3 80.8433 6.13197   7
  -3  -4   3 87.9869 6.37878   4
  -3  -4   3 87.3932 6.33069   3
  -3  -4   3 90.2393 6.60830   6
  -3  -4   3 82.3854 6.66493   5
  -3  -4   3 80.1209 5.95124   3
   2   4  -3 8.13624 2.72719   5
   2   4  -3 8.35893 2.37739   3
   2   4  -3 10.9552 2.65009   4
   2   4  -3 9.62180 2.10485   3
   2   4  -3 11.2242 2.79627   6
   2   4  -3 8.32266 2.51549   6
  -2  -4   3 7.94094 2.36283   3
  -2  -4   3 13.4844 2.66812   3
  -2  -4   3 7.32702 2.39697   6
  -2  -4   3 11.7609 2.92101   4
  -2  -4   3 9.56865 2.42674   6
  -2  -4   3 2.42787 2.04220   5
  -2  -4   3 6.61761 2.10268   7
   1   4  -3 28.4917 4.24925   4
   1   4  -3 27.0322 4.22825   5
   1   4  -3 29.7968 3.11317   3
   1   4  -3 30.4508 3.89614   6
   1   4  -3 26.9335 3.97889   6
  -1  -4   3 22.4970 3.72616   5
  -1  -4   3 27.9055 3.07356   3
  -1  -4   3 27.9254 4.30704   4
  -1  -4   3 27.2300 3.75182   3
  -1  -4   3 27.1809 3.92343   6
  -1  -4   3 25.5723 3.77923   6
   0   4  -3 29.4537 3.24982   6
   0   4  -3 26.9223 2.53666   3
   0   4  -3 29.1253 2.82063   3
   0   4  -3 32.6896 4.70745   4
   0   4  -3 28.9572 3.87520   6
   0  -4   3 26.9247 3.84775   6
   0  -4   3 28.8482 4.40017   4
   0  -4   3 23.4732 3.34529   3
   0  -4   3 19.6066 3.02166   3
   0  -4   3 19.7866 3.68031   5
   0  -4   3 29.5900 3.87659   6
  -1   4  -3 58.6298 4.30280   6
  -1   4  -3 48.5638 4.80789   4
  -1   4  -3 59.2007 2.62868   3
  -1   4  -3 53.6239 2.53142   3
   1  -4   3 50.6952 4.31650   6
   1  -4   3 57.1150 4.84663   3
   1  -4   3 59.8929 4.48666   6
   1  -4   3 55.0129 4.97184   5
   1  -4   3 54.4174 3.94295   3
   1  -4   3 44.8194 4.89693   4
   2  -4   3 1982.71 52.1531   5
  -3   4  -3 265.411 12.6919   4
  -3   4  -3 256.456 9.71167   6
  -3   4  -3 266.925 9.93477   6
   3  -4   3 267.599 11.8846   4
   3  -4   3 269.209 10.8750   3
   3  -4   3 265.074 9.81072   3
   3  -4   3 262.265 10.1168   6
   3  -4   3 285.989 13.1064   7
   3  -4   3 260.605 10.2828   6
  -4   4  -3 44.9640 3.50637   6
  -4   4  -3 60.1353 7.60753   4
  -4   4  -3 49.8722 3.38060   6
   4  -4   3 53.3319 6.67810   7
   4  -4   3 48.0762 4.03200   6
   4  -4   3 51.9748 4.98574   4
   4  -4   3 40.3564 3.39803   6
   4  -4   3 49.4007 3.94785   3
  -5   4  -3 82.4770 3.95878   6
  -5   4  -3 81.4275 3.68546   6
   5  -4   3 80.4499 5.15245   3
   5  -4   3 74.6001 7.43240   7
   5  -4   3 95.9106 6.57859   4
   5  -4   3 78.8479 5.03545   3
   5  -4   3 90.5729 5.42113   6
   5  -4   3 88.0845 4.77674   6
   6  -4   3 17.0802 3.06718   3
   6  -4   3 22.9957 2.32847   6
   6  -4   3 26.0278 5.79987   5
   6  -4   3 21.3083 3.52690   4
   6  -4   3 20.2811 3.29112   3
   6  -4   3 20.8796 2.74323   6
   6  -4   3 23.3269 4.94932   7
   7  -4   3 244.881 10.3036   4
   7  -4   3 248.853 10.8909   3
   7  -4   3 249.148 17.5172   5
   7  -4   3 258.117 15.7190   7
   9   3  -3 482.585 21.8678   3
   9   3  -3 468.607 20.4992   7
  -9  -3   3 468.158 20.9659   6
   8   3  -3 3.83181 3.51289   7
   8   3  -3 3.58863 3.47775   6
   8   3  -3 0.75228 3.97283   5
   8   3  -3 2.10111 3.25271   6
   8   3  -3 -1.1254 1.98874   4
   8   3  -3 2.62582 3.57787   3
  -8  -3   3 1.00593 2.88953   6
  -8  -3   3 -0.2882 1.60710   4
  -8  -3   3 0.20847 2.01055   3
  -8  -3   3 4.28380 2.79571   3
   7   3  -3 1285.74 39.6610   3
   7   3  -3 1331.70 38.9737   7
   7   3  -3 1324.80 40.4397   6
   7   3  -3 1292.91 42.0647   6
   7   3  -3 1300.18 42.6266   5
   7   3  -3 1255.09 36.0619   4
  -7  -3   3 1322.41 39.8626   6
  -7  -3   3 1324.21 37.0174   3
  -7  -3   3 1295.10 35.6281   3
  -7  -3   3 1316.87 35.4015   4
   6   3  -3 439.360 17.5656   7
   6   3  -3 462.483 18.9623   6
   6   3  -3 469.814 20.5649   5
   6   3  -3 479.756 18.9257   3
   6   3  -3 430.398 16.2286   4
   6   3  -3 432.811 19.4767   6
  -6  -3   3 458.476 20.1768   7
  -6  -3   3 443.603 15.8870   4
  -6  -3   3 467.577 18.7250   6
  -6  -3   3 442.813 17.1479   3
  -6  -3   3 456.165 16.4524   3
   5   3  -3 36.8995 4.91125   7
   5   3  -3 25.5555 4.89213   5
   5   3  -3 31.5702 5.10162   6
   5   3  -3 36.5622 3.98462   4
   5   3  -3 36.3976 5.76926   6
   5   3  -3 32.3585 4.74528   3
  -5  -3   3 33.4978 5.10139   6
  -5  -3   3 42.4151 5.30605   7
  -5  -3   3 36.9504 3.90189   4
  -5  -3   3 34.2754 4.43448   3
  -5  -3   3 43.0229 4.74402   3
   4   3  -3 20.6948 3.76731   6
   4   3  -3 20.6006 3.37340   3
   4   3  -3 15.6819 3.30533   7
   4   3  -3 27.4797 4.70836   5
   4   3  -3 17.0846 3.42089   3
   4   3  -3 23.4355 3.69463   4
   4   3  -3 19.7591 3.85479   6
  -4  -3   3 16.1433 2.92080   3
  -4  -3   3 26.0515 4.28636   6
  -4  -3   3 20.0085 3.61112   7
  -4  -3   3 18.9697 3.23368   4
  -4  -3   3 17.2856 3.94457   5
   3   3  -3 20.4898 3.87125   6
   3   3  -3 16.1960 3.52149   5
   3   3  -3 14.8722 2.72578   3
   3   3  -3 17.0929 3.30720   4
   3   3  -3 15.4188 2.99856   3
   3   3  -3 19.1831 3.42426   6
  -3  -3   3 14.7771 2.91486   4
  -3  -3   3 15.5186 3.03108   7
  -3  -3   3 16.9520 3.59427   6
  -3  -3   3 19.3430 3.72203   5
  -3  -3   3 18.7120 3.54110   6
  -3  -3   3 16.2412 3.00088   3
  -2  -3   3 4708.86 120.162   2
   1   3  -3 41.4061 3.83947   6
   1   3  -3 41.8182 3.82707   6
   1   3  -3 40.4700 3.29521   3
   1   3  -3 49.2779 4.36468   4
   1   3  -3 43.5857 5.56073   5
   1   3  -3 37.7094 3.31384   3
  -1  -3   3 41.3584 3.84784   5
  -1  -3   3 38.3074 3.86520   4
  -1  -3   3 35.6742 3.68040   6
  -1  -3   3 43.0346 3.84019   3
  -1  -3   3 32.4055 3.64778   6
   0  -3   3 3707.20 93.6230   2
  -1   3  -3 2105.50 57.8003   2
   1  -3   3 2038.99 55.7554   2
  -2   3  -3 24.5460 2.40629   6
  -2   3  -3 25.7702 4.08360   4
   2  -3   3 20.5199 2.19936   3
   2  -3   3 23.3035 2.52577   6
   2  -3   3 20.2801 3.50584   4
   2  -3   3 21.7850 2.70743   6
  -3   3  -3 93.9389 4.57420   6
  -3   3  -3 96.2508 4.65910   6
  -3   3  -3 102.234 6.87618   4
   3  -3   3 95.3733 4.61060   3
   3  -3   3 105.798 5.11448   6
   3  -3   3 106.759 4.76435   3
   3  -3   3 107.313 5.07596   6
   3  -3   3 98.5634 6.71706   7
   3  -3   3 94.6123 6.35111   4
  -4   3  -3 20.3627 1.88056   6
  -4   3  -3 19.7549 3.55316   4
  -4   3  -3 19.7098 1.72912   6
   4  -3   3 25.7635 4.54818   7
   4  -3   3 27.9268 3.93585   4
   4  -3   3 23.1167 2.24924   3
   4  -3   3 20.9027 2.08616   3
   4  -3   3 20.2577 2.50412   6
   4  -3   3 19.7811 2.09218   6
   5  -3   3 1.28238 0.90374   6
   5  -3   3 0.32921 1.29424   4
   5  -3   3 3.50465 2.71508   7
   5  -3   3 -2.1510 1.99775   5
   5  -3   3 0.75819 1.05134   3
   5  -3   3 0.81991 1.09685   6
   6  -3   3 69.9120 7.13241   7
   6  -3   3 71.3803 8.02732   5
   6  -3   3 70.8131 4.32322   3
   6  -3   3 62.8757 4.25157   3
   6  -3   3 62.0311 5.04271   4
   7  -3   3 224.232 9.32636   3
   7  -3   3 237.199 15.7501   5
   7  -3   3 203.671 8.92650   3
   7  -3   3 229.976 10.4927   4
   7  -3   3 216.002 13.3398   7
   9   2  -3 7.35685 3.86418   7
   9   2  -3 12.5086 4.57388   3
   9   2  -3 8.39402 3.94254   6
  -9  -2   3 5.53123 3.61692   6
   8   2  -3 1033.64 34.8331   3
   8   2  -3 1142.07 39.4430   5
   8   2  -3 1021.56 36.7137   6
   8   2  -3 1062.12 34.5450   7
   8   2  -3 1045.61 35.2467   6
  -8  -2   3 1094.46 34.5805   6
  -8  -2   3 1014.46 28.3644   3
   7   2  -3 17.8328 4.37555   6
   7   2  -3 36.8404 5.71914   7
   7   2  -3 25.0433 3.46435   4
   7   2  -3 21.6127 5.11118   5
   7   2  -3 20.1187 5.09629   6
  -7  -2   3 26.0107 2.77563   4
  -7  -2   3 28.0953 5.06641   6
  -7  -2   3 21.7787 3.25483   3
   6   2  -3 275.150 14.2501   6
   6   2  -3 244.758 12.2713   7
   6   2  -3 250.927 10.4647   4
   6   2  -3 267.059 13.7193   6
   6   2  -3 253.794 12.7906   3
   6   2  -3 251.583 14.4765   5
  -6  -2   3 251.207 10.8082   3
  -6  -2   3 280.051 14.8846   7
  -6  -2   3 265.826 10.1481   4
   5   2  -3 43.4633 4.33446   3
   5   2  -3 52.3752 5.69558   6
   5   2  -3 49.5458 5.45276   6
   5   2  -3 37.5197 5.04617   3
   5   2  -3 43.0732 4.36060   7
   5   2  -3 40.9066 3.84552   4
   5   2  -3 50.4417 6.73383   5
  -5  -2   3 43.0005 5.84784   6
  -5  -2   3 39.0415 3.73154   4
  -5  -2   3 42.5906 6.13693   5
  -5  -2   3 37.8303 4.16974   3
  -5  -2   3 46.5017 4.36588   3
  -5  -2   3 40.6221 5.44959   6
  -5  -2   3 41.9776 5.43915   7
   4   2  -3 10.6535 2.43324   4
   4   2  -3 12.1270 3.01707   6
   4   2  -3 13.1052 3.13538   5
   4   2  -3 8.66746 2.42066   7
   4   2  -3 9.80716 2.91235   6
   4   2  -3 11.8717 2.73091   3
   4   2  -3 9.74637 2.63213   3
  -4  -2   3 15.3706 3.07577   3
  -4  -2   3 14.6184 3.11663   7
  -4  -2   3 9.89081 2.75969   6
  -4  -2   3 11.8281 2.32171   4
  -4  -2   3 11.0699 2.95941   5
  -4  -2   3 11.7964 2.90502   6
   3   2  -3 1575.53 53.6972   2
   3   2  -3 1628.76 50.0874   1
  -3  -2   3 1637.89 52.5168   2
   2   2  -3 99.2746 5.59222   3
   2   2  -3 85.5477 5.87263   6
   2   2  -3 99.6728 6.08733   6
   2   2  -3 92.7137 5.73101   4
   2   2  -3 92.2522 5.91629   5
   2   2  -3 88.8682 5.28646   3
  -2  -2   3 106.543 6.34268   6
  -2  -2   3 90.2944 5.46027   3
  -2  -2   3 101.624 6.19228   5
  -2  -2   3 98.3868 5.74657   3
  -2  -2   3 100.253 5.95438   7
  -2  -2   3 97.5948 5.73010   4
  -2  -2   3 102.172 6.49505   6
   1   2  -3 1173.38 35.9539   1
   1   2  -3 1181.60 39.1649   2
  -1  -2   3 1132.28 37.3323   2
   0   2  -3 167.761 6.95057   6
   0   2  -3 162.962 7.28679   6
   0   2  -3 173.853 7.46195   5
   0   2  -3 165.033 6.00479   3
   0   2  -3 150.786 7.86034   4
   0   2  -3 162.520 6.12379   3
   0  -2   3 185.145 7.83786   3
   0  -2   3 156.808 6.63457   3
   0  -2   3 176.709 7.25291   6
   0  -2   3 162.397 7.28154   5
   0  -2   3 167.518 7.99330   4
   0  -2   3 166.211 7.41880   6
  -1   2  -3 1823.17 50.3715   2
   1  -2   3 1879.91 49.0035   2
  -2   2  -3 1380.33 38.0160   2
   2  -2   3 1378.76 36.6299   2
  -3   2  -3 33.2958 1.95862   6
  -3   2  -3 27.8318 1.85994   6
  -3   2  -3 32.9849 3.63139   4
   3  -2   3 30.8387 1.78112   3
   3  -2   3 26.6958 2.01342   6
   3  -2   3 28.5877 1.77939   3
   3  -2   3 29.7865 2.15329   6
   3  -2   3 34.8058 4.20623   7
   3  -2   3 33.9778 3.62866   4
   5  -2   3 605.100 23.0480   5
   5  -2   3 623.137 15.1383   3
   5  -2   3 605.876 15.2658   3
   5  -2   3 614.916 19.4495   4
   5  -2   3 580.245 20.7445   7
   6  -2   3 122.618 10.2789   5
   6  -2   3 133.056 8.90663   7
   6  -2   3 127.243 5.02580   3
   6  -2   3 128.917 6.84729   4
   6  -2   3 115.544 5.02823   3
   7  -2   3 346.372 18.4003   5
   7  -2   3 322.158 10.7860   3
   7  -2   3 330.343 11.5529   4
   7  -2   3 313.225 10.8217   3
   8  -2   3 3.26782 3.83146   5
   8  -2   3 2.18917 1.65204   3
   8  -2   3 -0.1724 0.82780   4
   8  -2   3 -1.0475 2.40662   7
   9   1  -3 3.15309 3.59408   7
   9   1  -3 3.02221 3.19888   3
  -9  -1   3 -1.0021 2.01611   6
   8   1  -3 5.27913 3.44243   6
   8   1  -3 9.75561 3.63947   7
   8   1  -3 16.8910 4.37073   3
   8   1  -3 13.8319 4.01079   6
   8   1  -3 10.6650 3.82560   5
  -8  -1   3 13.2262 3.87796   6
  -8  -1   3 12.6305 1.78163   3
   7   1  -3 110.199 8.59444   6
   7   1  -3 123.413 10.4028   5
   7   1  -3 123.681 9.24559   7
   7   1  -3 112.526 9.55841   6
  -7  -1   3 114.391 6.42625   3
  -7  -1   3 142.476 9.50727   6
   6   1  -3 27.1591 5.53391   5
   6   1  -3 27.1550 4.68476   3
   6   1  -3 31.1960 5.23324   6
   6   1  -3 38.2584 5.91295   6
   6   1  -3 29.4613 2.82253   4
   6   1  -3 27.4428 4.60881   7
  -6  -1   3 28.8082 2.43723   4
  -6  -1   3 26.4601 3.63417   3
  -6  -1   3 33.4660 3.56540   3
  -6  -1   3 45.0694 5.92366   6
   5   1  -3 492.097 19.1745   6
   5   1  -3 498.444 18.3705   3
   5   1  -3 488.672 19.3455   6
   5   1  -3 475.803 16.8865   4
   5   1  -3 521.256 18.7045   7
   5   1  -3 521.249 20.4580   5
   5   1  -3 471.017 17.4483   3
  -5  -1   3 495.629 19.4837   6
  -5  -1   3 504.675 18.8757   6
  -5  -1   3 498.167 18.4055   7
  -5  -1   3 525.898 14.9862   4
  -5  -1   3 515.176 17.1131   3
  -5  -1   3 500.342 20.3011   5
   4   1  -3 5385.67 140.119   2
  -4  -1   3 5219.99 137.246   2
   3   1  -3 57.5845 5.04907   6
   3   1  -3 59.1320 4.44131   3
   3   1  -3 57.4997 5.10311   6
   3   1  -3 56.9554 4.66829   4
   3   1  -3 58.0446 4.56476   3
  -3  -1   3 61.5778 4.62410   7
  -3  -1   3 63.4944 5.09289   6
  -3  -1   3 57.9772 5.12302   6
  -3  -1   3 64.6857 5.12898   3
  -3  -1   3 65.2644 5.15040   5
  -3  -1   3 61.9023 4.52738   3
  -3  -1   3 56.9449 3.93622   4
   2   1  -3 1314.37 50.6319   2
  -2  -1   3 1422.82 44.8055   2
   1   1  -3 0.28912 0.82260   3
   1   1  -3 4.29216 1.41396   7
   1   1  -3 1.25002 1.12876   4
   1   1  -3 0.65939 0.90740   6
   1   1  -3 0.10463 0.71496   5
   1   1  -3 2.54414 1.32401   6
  -1  -1   3 0.36757 0.87490   3
  -1  -1   3 0.00761 0.86571   4
  -1  -1   3 3.19948 1.17666   5
  -1  -1   3 1.32561 1.22211   6
  -1  -1   3 0.41134 0.78671   7
  -1  -1   3 0.34390 0.91361   6
  -1  -1   3 -0.3891 0.72023   3
   0   1  -3 16.7636 2.42401   6
   0   1  -3 14.8772 1.80237   3
   0   1  -3 17.5579 2.26830   5
   0   1  -3 15.6661 1.89217   3
   0   1  -3 16.4341 2.67243   4
   0   1  -3 13.0642 2.11859   6
   0  -1   3 23.1948 2.95357   7
   0  -1   3 16.5679 2.71847   4
   0  -1   3 13.6723 1.96431   3
   0  -1   3 15.5654 2.32803   6
   0  -1   3 19.2351 2.46984   5
   0  -1   3 14.5533 2.24849   6
   0  -1   3 14.2880 2.07597   3
  -1   1  -3 46.3271 2.99761   6
  -1   1  -3 42.5526 3.83630   4
   1  -1   3 45.0070 2.84919   6
   1  -1   3 43.0119 2.97770   6
   1  -1   3 45.5971 2.48935   3
   1  -1   3 37.5720 2.41449   3
   1  -1   3 41.8996 2.97215   5
   1  -1   3 45.8152 3.81019   4
  -2   1  -3 85.5483 5.49322   4
  -2   1  -3 92.1453 3.29444   6
   2  -1   3 89.8722 3.54284   6
   2  -1   3 91.3043 3.84775   6
   2  -1   3 87.6224 5.55999   4
   4  -1   3 370.485 13.4775   4
   4  -1   3 375.042 14.7931   5
   4  -1   3 396.276 13.7217   7
   5  -1   3 469.549 18.4914   5
   5  -1   3 474.225 16.6660   7
   5  -1   3 476.922 15.8360   4
   6  -1   3 96.4289 6.89673   7
   6  -1   3 104.293 8.60364   5
   6  -1   3 99.3639 5.95061   4
   7  -1   3 201.378 8.42317   4
   7  -1   3 199.797 7.05385   3
   7  -1   3 193.981 10.9755   7
   7  -1   3 190.523 12.8365   5
   7  -1   3 184.246 6.85582   3
   8  -1   3 102.922 6.42586   3
   8  -1   3 90.4885 4.61138   4
   8  -1   3 109.788 10.2316   5
   8  -1   3 93.1978 5.29271   3
   9   0  -3 46.5992 7.34403   7
   9   0  -3 42.5601 7.08144   3
   9   0  -3 68.8231 10.6684   5
   8   0  -3 555.053 22.9332   6
   8   0  -3 519.933 22.9334   6
   8   0  -3 521.362 25.5168   5
   8   0  -3 569.066 22.7918   3
   8   0  -3 613.934 24.0731   7
  -8   0   3 553.696 21.9682   6
   7   0  -3 10.7931 3.77624   6
   7   0  -3 12.7470 4.43885   5
   7   0  -3 18.7347 4.34284   7
   7   0  -3 17.0413 4.15616   6
  -7   0   3 14.3794 2.12966   3
  -7   0   3 12.8586 3.53258   6
  -7   0   3 16.0663 2.32245   3
   6   0  -3 557.447 21.1165   7
   6   0  -3 547.689 20.4609   3
   6   0  -3 518.898 22.5290   5
   6   0  -3 548.605 21.3020   6
   6   0  -3 524.138 21.1352   6
  -6   0   3 552.541 17.1672   3
  -6   0   3 553.454 20.7508   6
   5   0  -3 588.201 20.3216   7
   5   0  -3 549.692 20.5122   6
   5   0  -3 525.319 18.5177   3
   5   0  -3 549.547 19.5209   3
   5   0  -3 545.196 20.4059   6
   5   0  -3 552.058 21.6080   5
  -5   0   3 514.446 19.9780   6
  -5   0   3 518.246 19.1552   7
  -5   0   3 562.146 17.0598   3
  -5   0   3 537.986 19.8694   6
  -5   0   3 512.919 17.1330   3
  -5   0   3 552.588 14.2784   4
  -5   0   3 532.687 21.1488   5
   4   0  -3 13.1396 3.03888   7
   4   0  -3 10.6555 3.16835   5
   4   0  -3 13.8416 3.26852   6
   4   0  -3 16.3500 3.24709   3
   4   0  -3 13.7932 2.85551   3
   4   0  -3 13.9229 3.28988   6
  -4   0   3 15.1278 3.03587   7
  -4   0   3 15.2290 1.68620   4
  -4   0   3 16.3952 3.50772   5
  -4   0   3 11.5710 2.91170   6
  -4   0   3 10.4761 2.42573   3
  -4   0   3 10.0825 2.67654   6
   3   0  -3 1505.44 46.3171   1
   3   0  -3 1431.08 50.0048   2
  -3   0   3 1561.67 50.0689   2
   2   0  -3 104.165 6.48304   6
   2   0  -3 118.477 6.25879   7
   2   0  -3 102.669 5.56497   3
   2   0  -3 116.568 6.72235   6
   2   0  -3 112.851 5.97698   3
   2   0  -3 109.151 6.03201   5
   2   0  -3 109.153 5.46890   4
  -2   0   3 105.033 5.62854   3
  -2   0   3 111.787 6.51159   6
  -2   0   3 109.290 5.31094   4
  -2   0   3 120.930 6.23832   7
  -2   0   3 109.731 6.08884   5
  -2   0   3 116.140 5.77290   3
  -2   0   3 113.623 6.49289   6
   1   0  -3 0.46953 1.01442   6
   1   0  -3 1.09683 0.98942   3
   1   0  -3 1.30632 0.95706   4
   1   0  -3 0.61897 0.99997   6
   1   0  -3 1.63431 1.10542   7
   1   0  -3 0.27356 0.74753   5
   1   0  -3 0.31567 0.91025   3
  -1   0   3 0.98573 0.95793   7
  -1   0   3 3.52970 1.25029   6
  -1   0   3 0.73275 0.85128   4
  -1   0   3 2.20622 1.09021   5
  -1   0   3 1.99462 0.97309   3
  -1   0   3 -0.2616 0.90426   6
  -1   0  -3 1333.95 35.7286   2
   1   0   3 1241.03 35.0256   2
  -2   0  -3 3097.84 72.1063   2
   2   0   3 3126.13 71.9333   2
   3   0   3 671.955 20.1853   4
   4   0   3 66.3831 4.99523   5
   4   0   3 57.3802 4.52991   4
   4   0   3 57.4892 3.99645   7
   5   0   3 9.10716 2.67824   7
   5   0   3 13.6746 3.19431   5
   5   0   3 7.13639 2.09737   4
   6   0   3 316.587 14.9890   5
   6   0   3 326.760 13.0285   7
   6   0   3 317.508 12.1614   4
   7   0   3 502.026 15.9975   4
   7   0   3 496.000 18.2275   7
   7   0   3 475.496 20.8885   5
   7   0   3 482.311 13.5746   3
   7   0   3 488.503 13.2767   3
   8   0   3 47.2287 6.13160   7
   8   0   3 42.9046 3.61699   3
   8   0   3 47.4825 3.77726   4
   8   0   3 45.4280 3.53809   3
   8   0   3 43.9748 7.81363   5
   9   0   3 503.412 17.0976   3
   9   0   3 517.103 24.2490   7
   9   0   3 518.413 24.5619   5
   8  -1  -3 -2.5772 1.78131   7
   8  -1  -3 1.90543 2.74890   6
   8  -1  -3 -2.9121 1.55224   6
   8  -1  -3 0.47556 2.57659   3
   8  -1  -3 0.02449 2.82830   5
  -8   1   3 5.05610 2.89312   6
   7  -1  -3 180.345 11.4983   6
   7  -1  -3 179.521 11.6155   7
   7  -1  -3 199.169 13.9131   5
   7  -1  -3 171.373 11.2832   6
  -7   1   3 173.188 5.90853   3
  -7   1   3 173.997 11.0619   6
   6  -1  -3 393.742 17.5600   6
   6  -1  -3 440.464 18.6108   6
   6  -1  -3 443.299 20.3389   5
   6  -1  -3 422.354 18.2458   7
   6  -1  -3 403.435 17.1769   3
  -6   1   3 421.795 13.4306   3
  -6   1   3 424.627 17.6852   6
  -6   1   3 424.501 13.4239   3
   5  -1  -3 18.9019 4.10625   6
   5  -1  -3 12.8823 3.26119   3
   5  -1  -3 12.7575 2.92211   3
   5  -1  -3 17.2265 4.20649   5
   5  -1  -3 15.8913 3.51099   6
   5  -1  -3 17.7336 3.61217   7
  -5   1   3 10.0742 2.76168   7
  -5   1   3 17.4199 2.87144   3
  -5   1   3 13.9923 3.32506   6
   4  -1  -3 24.1071 4.54635   5
   4  -1  -3 18.3384 3.71858   6
   4  -1  -3 26.2654 4.22820   6
   4  -1  -3 24.0093 3.80480   3
   4  -1  -3 19.9984 3.31175   3
   4  -1  -3 21.2102 3.87875   7
  -4   1   3 18.5111 3.82376   5
  -4   1   3 23.8805 4.00739   6
  -4   1   3 23.0440 3.68220   7
  -4   1   3 22.2878 3.14934   3
  -4   1   3 20.0467 3.23265   3
  -4   1   3 18.5701 1.55821   4
   3  -1  -3 938.511 27.8651   6
   3  -1  -3 925.613 26.0266   3
  -3   1   3 928.044 26.8297   7
  -3   1   3 905.899 27.3683   6
  -3   1   3 956.689 27.7404   5
   2  -1  -3 8160.34 194.396   2
  -2   1   3 8080.30 194.665   2
   1  -1  -3 63.9857 4.45823   6
   1  -1  -3 61.4308 3.75980   5
   1  -1  -3 50.3765 3.71618   3
   1  -1  -3 53.5864 4.04076   6
   1  -1  -3 56.6811 4.11838   3
   1  -1  -3 55.3118 3.81509   7
  -1   1   3 59.6886 3.87873   3
  -1   1   3 64.4479 4.52330   6
  -1   1   3 54.2131 3.76136   3
  -1   1   3 56.3999 4.27230   6
  -1   1   3 66.5784 4.04809   4
  -1   1   3 61.7316 3.74561   5
   0  -1  -3 3982.20 97.0394   2
   0   1   3 3888.76 97.1609   2
   1   1   3 2635.55 66.1874   2
  -2  -1  -3 29.2985 1.80800   6
  -2  -1  -3 26.2069 1.90488   6
   2   1   3 30.9148 1.43934   3
   2   1   3 27.9005 1.78003   5
   2   1   3 30.0036 1.94294   6
   2   1   3 28.1949 2.07448   6
   2   1   3 32.4980 1.52964   3
  -3  -1  -3 97.9917 2.92479   6
  -3  -1  -3 97.8919 3.14022   6
   3   1   3 104.590 3.60926   6
   3   1   3 98.3710 3.30664   6
   3   1   3 96.2677 4.78730   5
   4   1   3 183.227 4.98355   6
   4   1   3 164.378 7.87092   5
   4   1   3 177.598 4.90038   6
   4   1   3 173.381 6.65724   7
   5   1   3 550.624 19.1198   5
   5   1   3 547.863 16.3229   7
   7   1   3 202.012 9.32266   4
   7   1   3 181.416 6.52354   3
   7   1   3 182.328 11.5312   5
   7   1   3 167.318 8.85244   7
   7   1   3 168.613 7.96700   4
   7   1   3 187.290 6.98114   3
   8   1   3 14.0897 2.72877   4
   8   1   3 12.3159 3.05645   7
   8   1   3 12.7241 2.31048   3
   8   1   3 9.85637 2.27155   3
   8   1   3 12.8002 4.11589   5
   8   1   3 8.61834 2.04798   4
   9   1   3 81.8241 5.86529   3
   9   1   3 81.9852 9.25645   5
   9   1   3 89.4092 4.85708   4
   9   1   3 82.7694 6.99155   7
   9   1   3 75.0894 6.53852   3
   8  -2  -3 95.4198 8.68984   3
   8  -2  -3 106.365 11.4671   5
   8  -2  -3 87.6568 8.73879   6
   8  -2  -3 98.9005 9.56780   7
  -8   2   3 84.1150 8.12810   6
   7  -2  -3 0.77410 2.65319   6
   7  -2  -3 11.0288 4.21984   5
   7  -2  -3 6.34152 3.09973   3
   7  -2  -3 6.51761 2.94792   7
   7  -2  -3 2.17299 2.64529   6
  -7   2   3 7.69647 3.18182   6
   6  -2  -3 338.779 15.1201   3
   6  -2  -3 326.202 16.2423   7
   6  -2  -3 294.756 19.6180   5
   6  -2  -3 312.931 15.1004   6
  -6   2   3 319.481 10.3456   3
  -6   2   3 316.284 15.3354   6
   5  -2  -3 679.362 22.5460   3
   5  -2  -3 686.136 24.6286   6
   5  -2  -3 705.711 26.3630   5
   5  -2  -3 657.310 23.7031   6
   5  -2  -3 709.011 24.8776   7
   5  -2  -3 685.487 23.3517   3
  -5   2   3 734.618 20.2402   3
  -5   2   3 680.578 19.7494   3
  -5   2   3 693.116 24.1570   6
   4  -2  -3 1473.09 41.3399   7
   4  -2  -3 1468.19 39.4238   3
  -4   2   3 1465.04 37.4084   3
  -4   2   3 1470.17 40.4400   7
   3  -2  -3 1972.14 61.1432   2
  -3   2   3 1916.40 61.6929   2
   2  -2  -3 2279.75 65.6122   2
  -2   2   3 2202.58 65.8239   2
   1  -2  -3 72.0505 4.45123   3
   1  -2  -3 76.5599 4.72955   7
   1  -2  -3 78.8144 5.31626   6
   1  -2  -3 77.7215 4.78786   3
   1  -2  -3 77.0113 4.59240   5
  -1   2   3 82.0321 4.79142   3
  -1   2   3 75.5911 4.50542   3
  -1   2   3 77.3304 4.67310   7
  -1   2   3 75.8374 5.18507   6
  -1   2   3 74.6964 4.98945   6
   0   2   3 687.215 22.7716   1
   0   2   3 688.162 25.0077   2
   0   2   3 693.441 25.7891   2
   1   2   3 1419.26 40.0462   2
  -2  -2  -3 2096.33 55.0310   2
   2   2   3 2184.01 54.1635   2
  -3  -2  -3 44.2797 3.07113   6
  -3  -2  -3 43.0369 2.42822   6
  -3  -2  -3 39.9891 2.68450   5
   3   2   3 43.6773 2.59374   6
   3   2   3 39.7689 1.92245   7
   3   2   3 40.7950 2.32807   3
   3   2   3 41.8910 1.87377   7
   3   2   3 38.5858 2.21768   3
   3   2   3 41.4054 2.66651   5
   3   2   3 39.4701 2.62204   6
  -4  -2  -3 5498.55 124.944   2
   4   2   3 5359.30 124.889   2
  -5  -2  -3 392.536 14.1288   5
  -5  -2  -3 376.339 10.6773   6
  -5  -2  -3 371.890 10.3650   6
   5   2   3 380.666 11.2677   6
   5   2   3 391.486 11.0167   6
   5   2   3 359.301 10.4757   3
   5   2   3 388.021 14.2127   5
   5   2   3 373.812 10.3102   3
   5   2   3 385.695 11.3107   7
  -6  -2  -3 180.112 9.80492   5
  -6  -2  -3 190.654 5.82584   6
  -6  -2  -3 176.025 5.99311   6
   6   2   3 190.752 10.2221   5
   6   2   3 191.725 7.68083   7
   6   2   3 184.068 6.82785   3
   6   2   3 190.116 6.62394   6
   6   2   3 184.080 7.15757   6
   6   2   3 183.105 8.55386   4
   7   2   3 706.762 19.4903   3
   7   2   3 709.513 20.5939   7
   7   2   3 693.707 18.2125   6
   7   2   3 697.319 19.1707   6
   7   2   3 688.833 21.0710   4
   7   2   3 656.709 18.6800   3
   7   2   3 677.317 24.7465   5
   8   2   3 -1.0209 1.25121   7
   8   2   3 1.20605 1.01650   6
   8   2   3 2.54686 1.77178   4
   8   2   3 1.46953 1.89541   4
   8   2   3 2.10849 1.30120   6
   8   2   3 4.62081 3.08623   5
   8   2   3 1.77820 1.62932   3
   9   2   3 274.480 12.0735   7
   9   2   3 255.427 10.2268   4
   9   2   3 274.603 11.5774   3
   9   2   3 282.250 16.3352   5
   9   2   3 271.673 8.49749   6
   8  -3  -3 261.230 15.1025   3
   8  -3  -3 281.268 18.4002   6
   8  -3  -3 216.516 15.0019   7
  -8   3   3 219.690 13.7786   6
   7  -3  -3 652.902 25.4272   6
   7  -3  -3 701.676 28.3325   7
   7  -3  -3 725.291 26.5901   3
   7  -3  -3 743.624 31.2871   5
   7  -3  -3 704.695 27.3598   6
  -7   3   3 717.809 26.7164   6
   6  -3  -3 90.1578 8.28394   6
   6  -3  -3 98.3646 9.43904   5
   6  -3  -3 92.9513 8.38881   7
   6  -3  -3 87.1291 7.72286   6
   6  -3  -3 94.9767 7.83033   3
  -6   3   3 93.6513 8.02326   6
   5  -3  -3 1964.09 52.6441   3
   5  -3  -3 1915.49 54.2569   6
   5  -3  -3 1972.18 52.9705   6
  -5   3   3 1966.63 53.8315   6
  -5   3   3 1937.24 47.2184   3
   4  -3  -3 409.445 15.9958   3
   4  -3  -3 402.506 16.9568   7
   4  -3  -3 398.848 17.0330   6
   4  -3  -3 387.098 17.6987   5
   4  -3  -3 392.601 15.0689   3
   4  -3  -3 383.020 15.9172   6
  -4   3   3 408.068 16.8445   6
  -4   3   3 419.888 10.6674   4
  -4   3   3 404.996 16.1632   6
  -4   3   3 381.754 15.8757   7
  -4   3   3 417.513 13.4685   3
  -4   3   3 402.456 10.9540   4
   3  -3  -3 441.128 17.1473   6
   3  -3  -3 419.049 17.0869   5
   3  -3  -3 436.908 15.9344   3
   3  -3  -3 448.145 16.8277   7
   3  -3  -3 420.939 16.0147   6
   3  -3  -3 418.363 15.0490   3
  -3   3   3 437.810 17.5372   7
  -3   3   3 434.953 16.2468   6
  -3   3   3 427.056 14.0649   3
  -3   3   3 398.785 14.7654   4
  -3   3   3 450.676 17.0622   6
   2  -3  -3 286.075 12.0706   6
   2  -3  -3 248.068 11.0052   7
   2  -3  -3 265.476 10.8960   3
   2  -3  -3 256.888 11.0105   6
   2  -3  -3 241.894 10.0576   3
   2  -3  -3 250.315 11.1897   5
  -2   3   3 263.548 8.92275   4
  -2   3   3 252.098 10.8478   6
  -2   3   3 254.567 9.77899   3
  -2   3   3 232.844 11.1376   6
  -2   3   3 261.075 10.7345   7
  -2   3   3 255.802 10.2132   3
   1  -3  -3 474.562 15.8354   6
   1  -3  -3 483.636 15.6494   3
   1  -3  -3 483.604 16.6837   6
   1  -3  -3 462.660 15.4584   5
   1  -3  -3 484.526 15.7114   7
   1  -3  -3 472.058 15.0586   3
  -1   3   3 469.360 15.7806   6
  -1   3   3 476.276 15.2143   7
  -1   3   3 472.184 15.5150   4
  -1   3   3 497.728 16.6793   6
  -1   3   3 501.171 15.5026   3
  -1   3   3 465.809 14.8306   3
   0   3   3 2515.54 68.0476   2
  -1  -3  -3 227.451 8.60082   6
  -1  -3  -3 236.024 7.19655   5
  -1  -3  -3 245.854 7.85645   7
  -1  -3  -3 215.177 8.94438   6
  -1  -3  -3 233.029 8.56518   3
   1   3   3 232.939 7.54163   7
   1   3   3 221.424 8.33297   3
   1   3   3 228.146 9.11268   6
   1   3   3 232.481 8.55710   3
   1   3   3 215.258 8.59114   6
  -2  -3  -3 749.579 26.4950   2
  -2  -3  -3 780.160 24.4904   1
   2   3   3 785.203 25.7178   2
  -3  -3  -3 757.949 25.0899   2
  -3  -3  -3 704.984 22.6374   1
   3   3   3 729.257 24.0623   2
   3   3   3 735.221 22.2967   1
  -4  -3  -3 675.447 18.3068   6
  -4  -3  -3 680.914 19.5151   5
   4   3   3 661.927 17.9205   3
   4   3   3 674.430 20.6148   4
   4   3   3 666.448 18.4595   6
  -5  -3  -3 132.808 5.93503   6
  -5  -3  -3 146.560 7.61767   5
  -5  -3  -3 137.190 6.11568   6
   5   3   3 139.296 6.12985   6
   5   3   3 137.913 6.29831   6
   5   3   3 154.566 7.65324   5
   5   3   3 138.216 5.98096   3
   5   3   3 131.007 7.24550   4
  -6  -3  -3 352.576 14.6326   5
  -6  -3  -3 368.868 11.5329   6
   6   3   3 366.901 12.1083   3
   6   3   3 366.044 11.7187   3
   6   3   3 398.284 15.1775   5
   6   3   3 360.128 10.4105   7
   6   3   3 367.961 11.9617   6
   6   3   3 363.301 13.7686   4
  -7  -3  -3 178.893 7.65744   6
  -7  -3  -3 173.376 6.95816   6
  -7  -3  -3 188.285 10.8714   5
   7   3   3 183.711 8.51552   6
   7   3   3 199.248 7.95240   6
   7   3   3 185.991 9.06418   4
   7   3   3 189.493 7.18391   7
   7   3   3 166.195 10.4607   5
   7   3   3 192.538 7.97441   3
   8   3   3 463.889 19.5976   5
   8   3   3 440.160 13.9436   7
   8   3   3 396.886 15.2364   4
   8   3   3 435.078 13.9117   6
   8   3   3 440.451 15.2883   3
   8   3   3 447.502 15.1988   6
   8   3   3 409.522 14.6476   3
   9   3   3 156.757 7.13301   6
   9   3   3 166.040 11.9111   5
   9   3   3 150.841 7.99293   6
   9   3   3 161.245 8.32974   4
   9   3   3 158.706 8.84112   3
   9   3   3 154.871 8.35643   3
   7  -4  -3 17.8577 4.85078   6
   7  -4  -3 19.5080 5.95581   5
   7  -4  -3 17.9789 5.27798   7
   7  -4  -3 24.3799 5.41513   3
   7  -4  -3 14.3470 4.04657   6
  -7   4   3 13.6711 4.11401   6
   6  -4  -3 547.717 24.3888   7
   6  -4  -3 624.601 24.5677   6
   6  -4  -3 585.850 26.6503   5
   6  -4  -3 547.405 21.7250   6
   6  -4  -3 560.209 22.4003   3
  -6   4   3 580.842 23.3793   6
   5  -4  -3 84.8236 11.1684   7
   5  -4  -3 96.8409 7.64052   3
   5  -4  -3 77.1416 6.97453   6
   5  -4  -3 87.4779 9.14655   6
  -5   4   3 73.2274 4.65659   3
  -5   4   3 78.7918 4.50765   3
  -5   4   3 70.6320 6.96637   6
   4  -4  -3 18.5103 3.80772   3
   4  -4  -3 20.3626 4.93258   5
   4  -4  -3 24.2684 4.32847   6
   4  -4  -3 14.9226 4.03931   6
   4  -4  -3 23.8550 4.86656   7
  -4   4   3 15.3856 3.72491   6
  -4   4   3 18.5813 1.79050   4
  -4   4   3 18.6135 2.74439   3
  -3   4   3 2311.80 59.0670   7
   2  -4  -3 257.294 12.0495   5
   2  -4  -3 260.104 11.7401   7
   2  -4  -3 255.389 10.7391   3
   2  -4  -3 257.422 11.3006   3
   2  -4  -3 273.348 12.5455   6
   2  -4  -3 244.315 11.0759   6
  -2   4   3 258.621 12.1180   6
  -2   4   3 247.625 10.8818   7
  -2   4   3 259.577 10.7434   3
  -2   4   3 244.053 9.84441   3
  -2   4   3 258.102 9.37745   4
  -2   4   3 233.791 10.8179   6
  -1   4   3 2947.35 88.4867   2
   0  -4  -3 2957.16 79.8342   2
   0   4   3 2729.34 76.3962   2
  -1  -4  -3 5856.13 147.104   2
   1   4   3 6175.29 145.564   2
  -2  -4  -3 636.527 18.6316   6
  -2  -4  -3 635.225 19.2921   6
   2   4   3 642.637 18.8379   6
   2   4   3 642.997 18.4492   3
   2   4   3 628.219 19.6357   4
  -3  -4  -3 45.4096 3.74744   6
  -3  -4  -3 43.7471 3.25730   5
  -3  -4  -3 35.8908 3.11230   6
  -3  -4  -3 42.8351 3.34863   3
  -3  -4  -3 48.2367 3.18041   3
   3   4   3 40.2743 3.21525   3
   3   4   3 41.5636 3.44933   3
   3   4   3 40.8520 3.97094   4
   3   4   3 45.2582 3.26749   5
   3   4   3 43.2233 3.45593   6
   3   4   3 46.1231 3.77894   6
  -4  -4  -3 860.942 23.8674   5
  -4  -4  -3 807.610 23.1157   6
   4   4   3 882.745 23.7906   6
   4   4   3 810.339 24.8794   4
   4   4   3 843.450 22.9201   3
  -5  -4  -3 27.7891 3.44871   6
  -5  -4  -3 24.2159 3.81363   5
   5   4   3 27.5277 3.85300   5
   5   4   3 24.0850 2.69811   3
   5   4   3 23.8429 3.88198   4
   5   4   3 28.4326 3.61232   6
   5   4   3 24.7385 3.39759   6
  -6  -4  -3 549.798 19.9649   5
  -6  -4  -3 536.402 17.7598   6
  -6  -4  -3 580.077 17.7171   6
   6   4   3 576.385 17.7958   3
   6   4   3 560.988 17.2989   3
   6   4   3 590.845 19.8853   5
   6   4   3 562.329 19.2783   4
   6   4   3 559.911 18.2091   6
   6   4   3 615.202 18.1648   6
  -7  -4  -3 48.5492 6.45758   5
  -7  -4  -3 55.0149 4.68389   6
   7   4   3 51.1833 4.34664   3
   7   4   3 41.2480 4.46373   4
   7   4   3 41.8542 4.31624   3
   7   4   3 43.9103 4.13035   6
   7   4   3 55.8276 5.77653   5
   7   4   3 56.2992 4.91175   6
  -8  -4  -3 36.8514 3.43049   6
   8   4   3 30.8320 4.25731   3
   8   4   3 29.1066 4.29140   3
   8   4   3 33.0628 4.83069   4
   8   4   3 33.1799 2.29424   7
   8   4   3 28.0573 4.37646   6
   9   4   3 359.728 13.2716   6
   9   4   3 363.312 18.1183   5
   9   4   3 359.394 14.7612   3
   9   4   3 322.746 14.2741   6
   9   4   3 358.344 10.8478   7
   9   4   3 361.020 14.5113   4
   7  -5  -3 256.523 15.0130   3
   7  -5  -3 215.937 17.1545   5
  -7   5   3 250.171 15.3184   6
   6  -5  -3 -0.0874 2.28018   3
   6  -5  -3 -1.0840 1.93923   7
   6  -5  -3 2.18413 2.78854   6
   6  -5  -3 -1.6271 1.41225   6
   6  -5  -3 -1.4743 3.06441   5
  -6   5   3 0.33855 2.05418   6
   5  -5  -3 101.779 9.25690   7
   5  -5  -3 108.508 10.3372   3
   5  -5  -3 109.292 8.34271   6
   5  -5  -3 108.411 10.7716   5
   5  -5  -3 115.076 9.63792   6
  -5   5   3 120.373 9.51820   6
  -5   5   3 125.113 5.50734   3
  -5   5   3 117.039 5.64648   3
   4  -5  -3 79.8369 7.97537   6
   4  -5  -3 95.6486 8.71487   5
   4  -5  -3 83.7597 8.05385   7
   4  -5  -3 76.9314 6.98453   3
   4  -5  -3 71.4072 6.55611   6
  -4   5   3 79.2853 7.41777   6
  -4   5   3 78.8675 5.03150   3
  -4   5   3 80.0996 5.31010   3
   3  -5  -3 279.809 13.0474   6
   3  -5  -3 282.901 14.0141   7
   3  -5  -3 306.101 15.3687   5
   3  -5  -3 293.650 13.4847   3
   3  -5  -3 310.267 14.8837   6
  -3   5   3 309.339 12.2179   3
  -3   5   3 296.249 11.2028   3
  -3   5   3 290.869 14.2487   6
  -3   5   3 287.661 10.6460   4
   1  -5  -3 20.8925 3.57577   7
   1  -5  -3 20.1442 3.63931   3
   1  -5  -3 24.7068 4.27878   6
   1  -5  -3 23.8835 3.85490   6
   1  -5  -3 28.5167 4.24558   3
  -1   5   3 25.2795 3.57324   3
  -1   5   3 20.3041 3.21491   4
  -1   5   3 34.3721 4.27423   7
  -1   5   3 32.6835 5.06778   6
  -1   5   3 26.7203 3.86178   3
  -1   5   3 28.9573 4.16927   6
   0  -5  -3 371.165 14.5732   7
   0  -5  -3 342.943 14.0540   6
   0  -5  -3 332.137 13.0414   3
   0  -5  -3 334.883 12.9496   6
   0  -5  -3 318.902 12.3424   3
   0   5   3 343.404 12.7740   4
   0   5   3 344.873 12.4560   3
   0   5   3 354.059 13.2541   3
   0   5   3 315.116 12.7967   6
  -1  -5  -3 284.901 10.5505   5
  -1  -5  -3 285.790 11.3417   3
  -1  -5  -3 275.270 10.7222   3
  -1  -5  -3 277.698 11.9449   6
  -1  -5  -3 276.810 11.1544   6
  -1  -5  -3 284.977 10.2671   7
   1   5   3 270.031 11.3530   4
   1   5   3 276.404 9.72271   7
   1   5   3 273.485 11.2330   6
   1   5   3 292.064 12.2473   6
   1   5   3 285.506 10.9208   3
   1   5   3 279.979 11.3322   3
  -2  -5  -3 68.1808 5.62513   3
  -2  -5  -3 66.0792 4.45712   5
  -2  -5  -3 75.5043 5.53640   6
  -2  -5  -3 67.0554 3.79738   7
  -2  -5  -3 67.7432 4.53809   3
  -2  -5  -3 70.0474 4.92312   6
   2   5   3 63.4357 4.53688   3
   2   5   3 65.8748 5.06689   4
   2   5   3 68.7459 4.93118   6
   2   5   3 75.4305 5.32643   3
   2   5   3 72.1862 5.31034   6
  -3  -5  -3 2670.79 75.2076   2
   3   5   3 2740.28 74.3641   2
  -4  -5  -3 483.454 16.7494   6
  -4  -5  -3 507.392 15.5742   3
  -4  -5  -3 517.906 17.1118   5
  -4  -5  -3 540.508 17.5502   6
  -4  -5  -3 513.268 15.4790   3
   4   5   3 533.258 16.6459   5
   4   5   3 535.615 17.4669   6
   4   5   3 497.212 16.4419   3
   4   5   3 502.053 16.7677   3
   4   5   3 524.627 18.4513   4
   4   5   3 525.327 17.1690   6
  -5  -5  -3 1699.17 44.3439   5
  -5  -5  -3 1625.44 42.9858   6
   5   5   3 1642.65 42.5368   3
   5   5   3 1693.40 44.9383   4
  -6  -5  -3 857.669 25.2323   6
  -6  -5  -3 821.572 27.0756   5
   6   5   3 861.418 26.4931   5
   6   5   3 878.041 25.5215   3
   6   5   3 837.312 25.7980   6
   6   5   3 857.020 25.5068   6
   6   5   3 865.066 26.8953   4
  -7  -5  -3 180.350 8.82802   6
  -7  -5  -3 173.517 10.8979   5
   7   5   3 202.659 11.9387   4
   7   5   3 188.358 9.46891   3
   7   5   3 177.958 9.05224   3
   7   5   3 164.083 9.43266   6
   7   5   3 182.604 10.3551   5
   7   5   3 174.662 9.02259   6
   8   5   3 20.8338 3.58070   6
   8   5   3 14.5030 3.94975   5
   8   5   3 17.9559 3.68285   3
   8   5   3 12.8622 3.44245   6
  -9  -5  -3 63.6749 5.16504   6
   9   5   3 64.3082 6.48700   6
   9   5   3 55.0681 5.22857   6
   9   5   3 55.4337 7.83438   5
   6  -6  -3 237.940 17.0626   5
   6  -6  -3 212.161 15.6932   7
   6  -6  -3 271.844 16.2520   6
   6  -6  -3 234.738 14.5372   3
  -6   6   3 227.083 14.5468   6
   5  -6  -3 273.413 16.3912   7
   5  -6  -3 308.226 17.1157   6
   5  -6  -3 305.338 15.8948   3
   5  -6  -3 292.272 18.1060   5
   5  -6  -3 268.499 14.1893   6
  -5   6   3 286.642 9.39835   4
  -5   6   3 302.585 9.40840   3
  -5   6   3 292.535 16.4073   6
   4  -6  -3 762.756 27.1383   6
   4  -6  -3 862.712 30.7877   6
   4  -6  -3 866.043 30.8175   7
   4  -6  -3 793.454 31.5427   5
   4  -6  -3 814.227 28.5161   3
  -4   6   3 843.772 23.4186   4
  -4   6   3 858.497 24.2063   3
  -4   6   3 787.757 23.0654   3
   3  -6  -3 703.215 26.7851   6
   3  -6  -3 653.577 23.4371   6
   3  -6  -3 716.872 25.8469   7
   3  -6  -3 676.151 26.7965   5
  -3   6   3 688.279 21.7656   3
  -3   6   3 681.382 29.6442   6
  -3   6   3 670.409 20.8169   4
   2  -6  -3 1875.92 50.6610   6
  -2   6   3 1856.78 48.2120   3
  -2   6   3 1980.14 53.6103   6
   1  -6  -3 100.982 7.07882   7
   1  -6  -3 109.369 7.90647   3
   1  -6  -3 96.3180 7.86813   6
   1  -6  -3 101.667 7.06517   6
   1  -6  -3 104.014 7.48051   3
  -1   6   3 96.4849 6.50553   7
  -1   6   3 86.4925 6.53774   3
  -1   6   3 109.096 7.16268   6
  -1   6   3 87.4404 5.98233   4
  -1   6   3 97.3639 6.24678   3
  -1   6   3 105.030 8.00976   6
   0  -6  -3 11.5546 2.44490   3
   0  -6  -3 9.88157 2.84465   6
   0  -6  -3 5.20362 2.23163   3
   0  -6  -3 8.17673 2.38619   7
   0  -6  -3 12.3811 2.73381   6
   0   6   3 13.7406 2.91402   4
   0   6   3 8.32043 2.03349   3
   0   6   3 11.8471 3.36757   6
   0   6   3 6.17225 2.30998   6
   0   6   3 12.8702 3.18764   3
   0   6   3 8.55002 2.07564   7
  -1  -6  -3 578.963 19.2030   3
  -1  -6  -3 596.389 18.4372   7
  -1  -6  -3 563.243 18.4958   5
  -1  -6  -3 551.719 18.9156   6
  -1  -6  -3 552.937 20.0848   6
  -1  -6  -3 541.269 18.4320   3
   1   6   3 595.948 19.5515   3
   1   6   3 540.607 18.1826   3
   1   6   3 570.204 20.3435   6
   1   6   3 537.843 20.5875   4
  -2  -6  -3 755.195 23.1251   3
  -2  -6  -3 765.881 23.5777   3
  -2  -6  -3 758.026 25.7493   6
  -2  -6  -3 793.415 21.7153   7
  -2  -6  -3 803.606 25.0868   6
  -2  -6  -3 772.894 23.2738   5
   2   6   3 750.102 23.2146   3
   2   6   3 778.748 24.0697   6
   2   6   3 778.024 24.8374   6
   2   6   3 768.387 23.8577   3
   2   6   3 802.346 24.8100   4
  -3  -6  -3 11.7570 2.84414   3
  -3  -6  -3 25.9193 3.68408   3
  -3  -6  -3 21.2160 3.33383   6
  -3  -6  -3 19.8854 3.33190   5
  -3  -6  -3 21.7503 3.83135   6
  -3  -6  -3 19.9106 2.34217   7
   3   6   3 19.5138 3.22641   6
   3   6   3 20.4314 3.65993   3
   3   6   3 17.9367 3.49003   6
   3   6   3 19.7491 3.50559   3
   3   6   3 14.1632 3.34337   4
  -5  -6  -3 1.66834 1.56950   6
  -5  -6  -3 1.85554 1.38174   3
  -5  -6  -3 0.98079 1.63249   5
  -5  -6  -3 0.33567 1.40574   3
   5   6   3 0.79273 1.65860   3
   5   6   3 -0.5308 1.45824   6
   5   6   3 3.81348 1.87073   5
   5   6   3 2.47442 1.45759   3
   5   6   3 0.37519 1.29505   6
  -6  -6  -3 108.305 4.94250   3
  -6  -6  -3 100.867 7.04821   6
  -6  -6  -3 113.823 8.01319   5
   6   6   3 109.970 7.44246   6
   6   6   3 116.303 7.52665   3
   6   6   3 108.471 7.51483   5
   6   6   3 95.2248 7.38709   6
  -7  -6  -3 0.75576 1.64099   6
   7   6   3 2.31545 2.34191   5
   7   6   3 -0.7202 1.89829   6
   7   6   3 0.93956 1.77974   6
   7   6   3 2.39446 1.99961   3
  -8  -6  -3 186.991 10.1162   6
   8   6   3 171.418 11.2945   5
   8   6   3 198.537 10.7958   6
   8   6   3 191.877 11.4574   6
  -9  -6  -3 869.607 27.8706   6
   9   6   3 870.975 28.1765   6
   9   6   3 753.122 32.7068   6
   9   6   3 949.674 29.5851   3
   9   6   3 931.203 32.1288   5
   5  -7  -3 133.952 10.8425   3
   5  -7  -3 144.642 11.9714   7
   5  -7  -3 161.222 12.7434   6
   5  -7  -3 152.352 13.2596   5
  -5   7   3 153.763 12.0311   6
   4  -7  -3 43.9037 8.19033   5
   4  -7  -3 43.9677 6.91472   3
   4  -7  -3 39.8608 5.99132   6
   4  -7  -3 47.2468 7.62191   7
   4  -7  -3 56.2390 8.29756   6
  -4   7   3 49.0027 4.03592   3
  -4   7   3 42.9733 4.28316   4
  -4   7   3 49.2289 4.26276   3
  -4   7   3 45.2194 7.32477   6
   3  -7  -3 139.501 9.34318   6
   3  -7  -3 128.577 11.3205   5
   3  -7  -3 155.648 10.5524   3
   3  -7  -3 143.454 10.8205   7
   3  -7  -3 137.313 10.6890   6
  -3   7   3 157.896 11.2624   6
  -3   7   3 145.163 8.36486   3
  -3   7   3 141.920 7.61464   3
   2  -7  -3 860.149 28.2120   6
   2  -7  -3 891.660 29.9468   7
  -2   7   3 853.170 27.0340   3
  -2   7   3 903.618 27.9833   3
  -2   7   3 839.715 26.4778   4
  -2   7   3 843.589 30.4113   6
   1  -7  -3 4.66618 2.91163   6
   1  -7  -3 12.8096 3.25114   7
   1  -7  -3 10.4446 3.07543   3
   1  -7  -3 5.61991 2.43872   6
  -1   7   3 6.82464 2.34850   4
  -1   7   3 4.66285 2.94529   6
  -1   7   3 9.41372 2.95397   3
   0  -7  -3 1119.41 34.9837   6
   0  -7  -3 1099.62 33.1761   3
   0  -7  -3 1035.20 32.4539   5
   0  -7  -3 1097.00 35.7797   6
   0  -7  -3 1088.05 32.5488   7
   0   7   3 1126.10 33.0186   3
   0   7   3 1101.66 32.6504   4
   0   7   3 1172.83 35.4618   6
  -1  -7  -3 310.362 13.6756   3
  -1  -7  -3 298.577 14.5735   6
  -1  -7  -3 290.604 13.3181   6
  -1  -7  -3 300.668 13.1834   5
  -1  -7  -3 330.347 12.9661   7
   1   7   3 305.662 13.5714   6
   1   7   3 311.152 13.6928   3
   1   7   3 310.825 14.8160   6
   1   7   3 301.492 13.6565   4
  -2  -7  -3 6.64873 2.38857   3
  -2  -7  -3 9.94215 3.17366   6
  -2  -7  -3 9.88961 2.73636   6
  -2  -7  -3 5.58652 2.38970   3
  -2  -7  -3 14.4674 3.19149   5
   2   7   3 10.4895 3.04249   3
   2   7   3 7.74749 2.93743   6
  -3  -7  -3 403.493 15.8455   5
  -3  -7  -3 430.053 17.3042   6
  -3  -7  -3 408.979 15.7205   3
  -3  -7  -3 417.586 13.3961   7
  -3  -7  -3 407.384 15.4797   3
   3   7   3 411.292 17.0985   6
   3   7   3 396.873 16.1242   6
   3   7   3 436.283 16.6454   3
  -4  -7  -3 1308.02 37.0233   3
  -4  -7  -3 1425.55 39.8941   6
   4   7   3 1353.39 38.8723   6
   4   7   3 1390.86 39.7007   6
  -5  -7  -3 76.2777 5.72160   3
  -5  -7  -3 72.1086 6.34234   5
   5   7   3 67.0923 6.30301   3
   5   7   3 84.1928 6.90727   6
   5   7   3 72.4830 6.32325   5
   5   7   3 77.6627 6.56230   6
  -6  -7  -3 349.981 13.2244   3
  -6  -7  -3 398.611 16.3020   6
  -6  -7  -3 387.258 15.0803   3
   6   7   3 352.645 15.8418   6
   6   7   3 386.013 16.0987   5
   6   7   3 372.231 16.3178   6
   6   7   3 376.814 15.9102   3
  -7  -7  -3 316.758 9.68357   3
  -7  -7  -3 321.175 14.5354   6
   7   7   3 322.638 15.1794   5
   7   7   3 294.113 14.7968   6
   7   7   3 318.662 14.6589   3
   7   7   3 290.944 14.3859   6
  -8  -7  -3 677.094 23.5525   6
   8   7   3 653.408 23.7346   6
   8   7   3 658.741 24.1000   3
   8   7   3 663.693 25.6804   5
   8   7   3 609.804 24.4617   6
  -9  -7  -3 9.07053 3.37489   6
   9   7   3 11.6384 3.20815   6
   9   7   3 5.58109 3.21129   3
   9   7   3 6.44266 3.99515   5
   4  -8  -3 184.550 13.5125   6
   4  -8  -3 132.931 13.1460   5
   4  -8  -3 167.805 12.1738   3
   4  -8  -3 178.340 13.1845   7
   3  -8  -3 427.952 20.4193   7
   3  -8  -3 376.526 17.6205   6
   3  -8  -3 418.495 19.4037   3
  -3   8   3 387.952 19.9605   6
  -3   8   3 396.505 15.5003   3
   2  -8  -3 908.252 32.9140   6
   2  -8  -3 881.893 31.4049   7
   2  -8  -3 875.017 30.8725   3
   2  -8  -3 843.418 29.5409   6
  -2   8   3 915.978 32.9713   6
  -2   8   3 949.705 28.8415   3
   1  -8  -3 1997.94 56.2519   6
   1  -8  -3 2256.49 62.7598   7
   1  -8  -3 2056.84 59.6054   6
  -1   8   3 2084.11 59.5024   6
  -1   8   3 2031.36 55.4318   3
   0  -8  -3 9.83431 3.22439   6
   0  -8  -3 8.22783 3.14379   6
   0  -8  -3 7.58439 2.65417   7
   0   8   3 11.1240 3.16699   3
   0   8   3 10.8258 3.77829   6
  -1  -8  -3 93.5962 8.02737   6
  -1  -8  -3 89.1250 6.75963   7
  -1  -8  -3 94.0277 7.44791   3
   1   8   3 91.4843 7.23750   3
   1   8   3 94.5501 8.49443   6
  -2  -8  -3 121.760 8.29336   3
  -2  -8  -3 108.135 8.52861   6
  -2  -8  -3 120.498 7.17730   7
   2   8   3 99.0201 8.23315   6
   2   8   3 110.675 8.34885   3
  -3  -8  -3 -0.2023 1.68066   5
  -3  -8  -3 0.50716 1.34340   7
  -3  -8  -3 -0.5051 1.25754   3
  -3  -8  -3 -1.4465 1.22436   6
   3   8   3 0.00775 1.46606   6
   3   8   3 0.15822 1.73042   6
   3   8   3 1.19321 2.08910   3
  -4  -8  -3 1382.75 41.4012   6
  -4  -8  -3 1375.79 39.1943   3
   4   8   3 1331.17 40.2725   6
   4   8   3 1424.66 41.6861   6
  -5  -8  -3 252.184 8.35827   7
  -5  -8  -3 257.196 11.9810   3
  -5  -8  -3 252.270 8.26685   7
  -5  -8  -3 260.547 13.6321   6
   5   8   3 238.805 13.2507   6
   5   8   3 254.735 13.7083   6
   5   8   3 256.295 13.3099   3
   5   8   3 260.856 13.0985   5
  -6  -8  -3 141.939 8.34733   3
  -6  -8  -3 127.959 7.83254   3
  -6  -8  -3 149.230 9.99961   6
   6   8   3 121.594 10.8928   6
   6   8   3 156.054 10.3121   3
   6   8   3 145.477 9.58910   5
   6   8   3 137.559 9.63817   6
  -7  -8  -3 371.048 13.3846   3
  -7  -8  -3 358.454 13.3925   3
  -7  -8  -3 386.577 17.3110   6
   7   8   3 344.441 16.4087   3
   7   8   3 396.229 17.6420   6
   7   8   3 346.861 17.1043   6
  -8  -8  -3 5.78443 3.93732   6
   8   8   3 3.95956 5.96743   6
   8   8   3 3.88282 3.13997   3
   8   8   3 6.72204 4.13992   5
   8   8   3 1.63578 2.61718   6
   3  -9  -3 97.3331 9.59675   3
   3  -9  -3 126.526 10.8980   7
  -3   9   3 98.8558 10.2178   6
  -3   9   3 120.447 7.77565   3
   2  -9  -3 1150.32 38.8229   3
   2  -9  -3 1201.01 41.4276   6
   2  -9  -3 1132.12 39.3025   7
  -2   9   3 1187.62 41.1580   6
  -2   9   3 1186.89 35.4464   3
   1  -9  -3 45.3511 7.79799   6
   1  -9  -3 48.5816 7.35000   3
   1  -9  -3 38.1419 6.40384   7
  -1   9   3 49.2035 7.90999   6
   0  -9  -3 191.256 11.9209   3
   0  -9  -3 177.959 12.4334   6
   0  -9  -3 205.906 14.0908   7
   0   9   3 185.646 11.3151   3
   0   9   3 175.598 12.7320   6
  -1  -9  -3 427.852 20.0148   6
  -1  -9  -3 431.782 18.8750   3
  -1  -9  -3 457.819 18.1989   7
   1   9   3 429.311 20.1884   6
   1   9   3 403.475 18.2019   3
  -2  -9  -3 332.508 16.0147   3
  -2  -9  -3 349.603 17.8380   6
  -2  -9  -3 345.914 14.6886   7
   2   9   3 305.971 16.7209   6
   2   9   3 339.916 16.2463   3
  -3  -9  -3 976.231 33.3751   6
  -3  -9  -3 980.567 31.6137   3
  -3  -9  -3 962.360 28.3584   7
   3   9   3 966.667 31.8669   3
   3   9   3 909.863 33.1094   6
  -4  -9  -3 138.942 9.57093   3
  -4  -9  -3 150.009 7.53345   7
  -4  -9  -3 127.944 10.1932   6
   4   9   3 138.283 9.78284   3
   4   9   3 147.883 10.9371   6
  -5  -9  -3 835.632 22.4278   7
  -5  -9  -3 798.236 22.3736   7
  -5  -9  -3 853.935 30.0086   6
  -5  -9  -3 828.354 27.4760   3
   5   9   3 797.691 28.7030   3
   5   9   3 777.080 29.2186   6
  -6  -9  -3 114.962 9.24311   6
  -6  -9  -3 103.104 7.82045   3
   6   9   3 112.051 9.57555   6
   6   9   3 110.508 9.08309   5
   6   9   3 121.551 9.44445   3
  -7  -9  -3 1.13739 2.05077   6
  -7  -9  -3 1.34011 2.09423   3
   7   9   3 2.24713 2.96806   5
   7   9   3 -0.2985 2.16424   6
   7   9   3 -0.3705 2.50515   3
  -8  -9  -3 85.4070 8.40274   6
   8   9   3 108.084 10.7088   3
   8   9   3 103.117 8.96343   6
   8   9   3 92.1948 8.69570   5
   1 -10  -3 91.5671 8.95632   7
   1 -10  -3 87.6399 11.3040   6
   1 -10  -3 90.9425 8.93920   3
  -1  10   3 80.8891 10.9163   6
  -1  10   3 95.1821 8.05732   3
   0 -10  -3 68.2573 9.73508   6
   0 -10  -3 72.6946 7.54247   3
   0 -10  -3 75.2970 7.85274   7
   0  10   3 76.4567 7.76877   3
  -1 -10  -3 135.715 10.4297   3
  -1 -10  -3 123.882 11.1981   6
  -1 -10  -3 125.892 9.46220   7
   1  10   3 132.964 11.3187   6
   1  10   3 127.041 10.0570   3
  -2 -10  -3 558.920 21.2790   7
  -2 -10  -3 558.177 24.7053   6
  -2 -10  -3 575.219 23.1408   3
   2  10   3 522.248 24.1305   6
   2  10   3 535.263 22.5789   3
  -3 -10  -3 244.945 15.4137   6
  -3 -10  -3 237.062 11.9322   7
  -3 -10  -3 250.795 13.9756   3
   3  10   3 235.321 15.2510   6
   3  10   3 266.147 14.7208   3
  -4 -10  -3 132.135 9.75718   3
  -4 -10  -3 116.924 10.3468   6
  -4 -10  -3 121.366 7.48294   7
   4  10   3 108.050 9.79789   3
   4  10   3 132.974 11.0710   6
  -5 -10  -3 27.2775 5.28290   3
  -5 -10  -3 21.5760 3.26310   7
  -5 -10  -3 27.7419 3.67176   7
   5  10   3 23.9412 5.50266   6
   5  10   3 16.2778 4.44896   3
  -6 -10  -3 199.922 13.9507   6
  -6 -10  -3 220.749 12.1405   3
   6  10   3 198.805 13.6594   6
   6  10   3 218.890 13.6913   3
  -7 -10  -3 316.126 17.5677   6
   7  10   3 309.519 16.9487   3
  -1 -11  -3 390.257 21.8105   6
  -1 -11  -3 350.728 18.8842   3
   1  11   3 350.797 17.9529   3
   1  11   3 366.480 20.7853   6
  -2 -11  -3 12.3482 3.76465   7
  -2 -11  -3 17.1862 5.42220   6
   2  11   3 16.8328 4.84417   3
   2  11   3 17.9655 5.51374   6
  -3 -11  -3 37.0098 7.58748   6
  -3 -11  -3 34.0957 6.20021   3
   3  11   3 31.4746 6.96254   6
   3  11   3 26.8456 5.80210   3
  -4 -11  -3 64.8789 6.00266   7
  -4 -11  -3 68.5295 7.56833   3
  -4 -11  -3 77.7726 10.7498   6
   4  11   3 64.0546 9.19466   6
  -5 -11  -3 208.988 9.88270   7
   5  11   3 185.489 13.2636   3
   3   9  -4 349.399 16.3339   3
   3   9  -4 368.193 18.4448   6
  -3  -9   4 308.233 18.5039   4
  -3  -9   4 259.577 17.7031   3
   2   9  -4 1.22116 2.54395   3
   2   9  -4 6.55086 3.87529   6
   1   9  -4 138.771 8.49661   3
   1   9  -4 138.830 10.3760   6
  -1  -9   4 121.381 10.3971   6
   6   8  -4 89.0153 9.89719   5
   6   8  -4 96.3417 9.73395   6
  -6  -8   4 84.9840 9.15413   4
   5   8  -4 527.500 23.1301   6
   5   8  -4 543.453 22.2431   3
   5   8  -4 486.746 23.6360   5
  -5  -8   4 522.876 22.1314   3
  -5  -8   4 503.717 23.2716   4
  -5  -8   4 491.112 22.9081   6
   4   8  -4 225.024 14.0243   6
   4   8  -4 239.647 15.6954   5
   4   8  -4 253.343 13.5521   3
  -4  -8   4 239.390 13.8416   3
  -4  -8   4 244.005 14.6440   6
  -4  -8   4 228.024 14.5278   4
   3   8  -4 98.2935 8.32605   3
   3   8  -4 125.147 10.1812   6
  -3  -8   4 104.359 8.59075   3
  -3  -8   4 106.034 9.67619   4
  -3  -8   4 117.979 9.58325   6
   2   8  -4 268.981 14.4227   6
   2   8  -4 292.427 13.4091   3
  -2  -8   4 271.767 15.9835   4
  -2  -8   4 266.889 14.3293   3
  -2  -8   4 257.173 14.8852   6
   1   8  -4 60.6801 7.73259   6
   1   8  -4 60.5270 5.49258   3
  -1  -8   4 68.1177 9.15090   4
  -1  -8   4 53.2712 8.00656   6
  -1  -8   4 58.8502 6.17755   3
  -1  -8   4 57.3025 7.93913   6
   0   8  -4 333.357 11.8016   3
   0   8  -4 346.658 16.3860   6
   0  -8   4 348.674 17.8878   6
   0  -8   4 324.392 17.5718   4
   0  -8   4 350.209 16.4828   3
   0  -8   4 359.801 16.9775   6
  -1   8  -4 200.968 12.1140   6
   1  -8   4 191.800 12.0845   6
   1  -8   4 206.948 13.6678   4
   1  -8   4 215.790 12.4530   3
   1  -8   4 196.811 13.5961   7
  -2   8  -4 36.2311 7.13154   6
   2  -8   4 38.6430 6.84997   4
   2  -8   4 28.5378 5.10999   3
   2  -8   4 41.8976 6.38927   6
   7   7  -4 53.2657 8.32972   6
   7   7  -4 42.6588 8.32234   5
   7   7  -4 66.8676 7.44631   3
  -7  -7   4 68.3298 6.78826   3
  -7  -7   4 57.0089 8.07642   4
  -7  -7   4 54.4796 8.14277   6
   6   7  -4 541.692 23.6774   6
   6   7  -4 512.772 21.9630   3
   6   7  -4 518.372 24.6071   5
  -6  -7   4 523.924 22.9519   4
  -6  -7   4 521.296 23.2493   6
  -6  -7   4 535.045 21.8859   3
   5   7  -4 430.353 18.9038   3
   5   7  -4 421.345 19.8093   6
   5   7  -4 384.392 19.9977   5
  -5  -7   4 428.421 19.9696   4
  -5  -7   4 418.761 19.7469   6
  -5  -7   4 462.718 19.3211   3
   4   7  -4 90.6275 8.90181   5
   4   7  -4 91.7298 7.84169   3
   4   7  -4 100.671 8.92606   6
  -4  -7   4 93.1600 8.67642   6
  -4  -7   4 88.3097 8.37879   4
  -4  -7   4 77.3102 7.61072   3
   3   7  -4 35.8063 6.38826   5
   3   7  -4 27.8227 5.51549   6
  -3  -7   4 40.2117 6.30252   6
  -3  -7   4 28.5433 5.22962   3
  -3  -7   4 21.9163 5.19886   4
   2   7  -4 39.9900 5.83248   6
  -2  -7   4 21.9813 4.54103   3
  -2  -7   4 26.6333 5.23524   6
  -2  -7   4 25.9386 5.22340   6
  -2  -7   4 27.9145 5.38537   4
   1   7  -4 257.553 11.1241   3
   1   7  -4 238.794 11.2457   3
   1   7  -4 248.392 13.0145   6
  -1  -7   4 240.665 13.2770   6
  -1  -7   4 266.666 13.4446   3
  -1  -7   4 266.932 14.9431   4
  -1  -7   4 249.985 14.3970   6
   0   7  -4 51.7021 5.62254   6
   0   7  -4 51.6108 4.03285   3
   0  -7   4 46.7545 7.11921   4
   0  -7   4 51.5382 5.79428   3
   0  -7   4 50.0839 6.57223   6
   0  -7   4 49.2172 6.95184   6
  -1   7  -4 192.608 10.8352   6
   1  -7   4 186.843 10.7477   3
   1  -7   4 191.671 11.2839   6
   1  -7   4 180.259 11.3792   6
   1  -7   4 178.683 12.0122   7
   1  -7   4 183.967 12.0149   4
  -2   7  -4 377.076 15.9720   6
   2  -7   4 373.926 16.4077   6
   2  -7   4 380.398 18.6195   7
   2  -7   4 419.412 18.9409   4
   2  -7   4 390.056 16.3220   3
   2  -7   4 361.727 16.7598   6
   3  -7   4 59.9871 6.15394   6
   3  -7   4 64.9264 6.57728   6
   3  -7   4 64.2281 8.55726   4
   3  -7   4 56.3539 6.07935   3
   3  -7   4 72.4745 7.66826   7
   7   6  -4 224.211 15.0603   6
   7   6  -4 271.028 15.1952   3
   7   6  -4 236.742 15.4939   5
  -7  -6   4 250.572 13.3984   3
  -7  -6   4 244.231 13.9158   4
  -7  -6   4 255.524 15.3442   6
   6   6  -4 165.791 11.6033   6
   6   6  -4 160.934 11.3882   3
   6   6  -4 165.782 12.4102   5
  -6  -6   4 157.202 10.1288   3
  -6  -6   4 159.183 10.7157   4
  -6  -6   4 152.212 11.3078   6
   5   6  -4 74.5769 8.51993   5
   5   6  -4 99.5031 8.07860   3
   5   6  -4 98.5550 8.42131   6
  -5  -6   4 91.7774 7.79190   3
  -5  -6   4 91.0038 7.80912   4
   4   6  -4 4.71429 3.21078   5
   4   6  -4 1.77632 2.27092   6
   4   6  -4 4.93169 2.81300   3
  -4  -6   4 1.45635 2.50063   4
  -4  -6   4 10.0087 3.19794   3
   3   6  -4 204.513 11.8556   6
   3   6  -4 223.017 11.4410   3
  -3  -6   4 218.194 12.7272   6
  -3  -6   4 225.876 12.2154   3
  -3  -6   4 209.258 15.0178   6
   2   6  -4 1928.48 52.6224   6
   2   6  -4 1930.90 50.4571   3
   1   6  -4 -0.0408 1.75742   3
   1   6  -4 0.44222 1.79555   6
  -1  -6   4 0.98831 1.79231   3
  -1  -6   4 2.49392 2.40795   6
  -1  -6   4 -1.9969 2.04132   4
  -1  -6   4 0.13860 1.70791   6
   0   6  -4 488.055 18.0240   6
   0   6  -4 456.312 14.7562   3
   0   6  -4 439.824 14.6686   3
   0  -6   4 469.195 17.8684   3
   0  -6   4 514.346 23.4058   4
   0  -6   4 449.638 18.8191   6
  -1   6  -4 325.369 13.8303   6
   1  -6   4 343.310 14.6456   6
   1  -6   4 337.352 14.1925   3
  -2   6  -4 2.20800 1.78225   6
   2  -6   4 5.22933 2.22715   6
   2  -6   4 0.40149 2.11850   6
   2  -6   4 3.34972 2.26366   3
   2  -6   4 2.36194 2.75782   7
   3  -6   4 194.777 12.1202   4
   3  -6   4 212.624 12.8605   7
   3  -6   4 188.776 10.0245   3
   3  -6   4 199.706 10.4506   6
   3  -6   4 194.252 10.4970   6
  -4   6  -4 175.766 8.92682   6
   4  -6   4 177.839 11.1759   4
   4  -6   4 165.110 9.23211   6
   4  -6   4 171.106 9.49094   3
   4  -6   4 175.557 12.2877   7
   5  -6   4 73.7870 7.03041   4
   5  -6   4 59.8766 5.38129   6
   8   5  -4 78.3654 11.1357   6
  -8  -5   4 124.766 8.35032   3
   7   5  -4 31.3088 6.15716   6
   7   5  -4 39.7829 6.71981   3
   7   5  -4 56.1919 8.99918   5
  -7  -5   4 34.0409 5.32596   3
  -7  -5   4 40.8643 6.56450   6
  -7  -5   4 40.9505 6.26511   4
   6   5  -4 -0.8906 2.75152   5
   6   5  -4 -0.3840 2.41217   6
   6   5  -4 4.22242 3.20260   3
  -6  -5   4 1.93851 2.07175   4
  -6  -5   4 1.86590 2.81515   6
  -6  -5   4 0.40738 2.27971   3
   5   5  -4 88.3158 8.11737   6
   5   5  -4 79.9243 8.12256   5
   5   5  -4 81.5872 7.26696   3
  -5  -5   4 91.7635 7.38895   4
  -5  -5   4 77.0925 7.17160   6
   4   5  -4 455.682 18.2131   3
   4   5  -4 495.073 20.4850   5
   4   5  -4 473.045 19.2529   6
  -4  -5   4 472.441 19.4768   6
  -4  -5   4 465.267 18.3595   3
  -4  -5   4 466.933 19.0624   4
   3   5  -4 1783.98 48.9188   6
  -3  -5   4 1715.30 50.6151   6
  -3  -5   4 1797.50 48.0068   3
   2   5  -4 58.2375 5.07894   3
   2   5  -4 67.4430 5.84441   6
   2   5  -4 54.4523 7.06227   5
   2   5  -4 51.7636 4.96889   3
  -2  -5   4 50.7965 6.76682   4
  -2  -5   4 42.6909 4.76739   3
  -2  -5   4 54.2725 5.54484   6
  -2  -5   4 52.2474 6.89621   6
   1   5  -4 4.22704 2.11829   3
   1   5  -4 1.90652 1.82550   3
   1   5  -4 1.59285 1.99500   6
  -1  -5   4 2.94414 2.01807   3
  -1  -5   4 4.29737 2.43152   6
  -1  -5   4 3.23936 2.20319   6
  -1  -5   4 3.01458 2.20563   4
   0   5  -4 889.270 26.7215   6
   0   5  -4 889.816 24.1467   3
   0   5  -4 885.798 23.9178   3
   0  -5   4 910.259 27.3125   6
   0  -5   4 885.345 28.3546   6
   0  -5   4 921.251 29.5998   4
   0  -5   4 843.118 26.7132   3
   0  -5   4 924.774 27.1296   3
  -1   5  -4 64.1714 5.18857   6
   1  -5   4 55.6229 4.93260   3
   1  -5   4 46.9578 4.64354   3
   1  -5   4 49.9139 6.50136   4
   1  -5   4 50.8574 5.02070   6
   1  -5   4 50.1202 5.18615   6
  -2   5  -4 311.428 12.0885   6
   2  -5   4 322.083 15.0009   4
   2  -5   4 310.109 13.2142   6
   2  -5   4 320.773 12.8198   6
   2  -5   4 306.500 12.4152   3
   2  -5   4 294.368 12.3034   3
  -3   5  -4 5.87324 1.91815   6
   3  -5   4 10.8298 3.14180   4
   3  -5   4 8.17366 2.67001   6
   3  -5   4 1.75905 1.74069   6
   3  -5   4 3.76820 2.73399   7
   3  -5   4 6.46832 2.35915   3
   3  -5   4 4.88297 2.01941   3
  -4   5  -4 1337.24 35.1773   6
   4  -5   4 1337.26 40.0060   4
   4  -5   4 1344.09 36.4667   3
   4  -5   4 1300.06 36.2134   3
   4  -5   4 1477.02 43.0241   7
   4  -5   4 1375.11 36.5181   6
   5  -5   4 7.75105 2.27131   6
   5  -5   4 7.47920 2.40266   3
   5  -5   4 11.2732 2.61994   3
   5  -5   4 12.2797 3.50359   4
   5  -5   4 12.2416 4.27505   7
   6  -5   4 5.92984 3.07953   4
   6  -5   4 0.16694 3.46199   5
   6  -5   4 3.10703 2.01415   3
   6  -5   4 2.61688 2.93074   7
   6  -5   4 6.37919 1.53947   6
   6  -5   4 3.74215 1.52132   6
   8   4  -4 115.595 11.4774   5
   8   4  -4 116.410 10.4110   3
   8   4  -4 111.208 9.92517   6
  -8  -4   4 117.568 7.80247   4
  -8  -4   4 116.134 10.2303   6
   7   4  -4 930.696 32.6512   6
   7   4  -4 895.033 31.7971   3
   7   4  -4 913.904 34.1342   5
  -7  -4   4 919.199 28.9861   4
  -7  -4   4 949.488 32.5957   6
   6   4  -4 572.309 23.3707   6
   6   4  -4 574.702 22.6173   3
   6   4  -4 582.773 24.4231   5
  -6  -4   4 580.734 21.0179   3
  -6  -4   4 595.376 23.3945   6
  -6  -4   4 586.598 21.0311   4
   5   4  -4 269.167 15.3750   4
   5   4  -4 258.514 14.3901   5
   5   4  -4 279.525 14.4444   6
   5   4  -4 275.444 13.6842   3
  -5  -4   4 292.285 13.2846   4
  -5  -4   4 295.369 14.6274   6
  -5  -4   4 277.684 13.0003   3
   4   4  -4 463.242 19.1494   5
   4   4  -4 431.006 19.2234   6
   4   4  -4 452.770 17.5445   3
   4   4  -4 468.196 18.5601   4
   4   4  -4 491.798 19.0560   6
  -4  -4   4 467.342 17.5694   3
  -4  -4   4 468.943 18.8090   6
  -4  -4   4 433.259 17.4088   4
  -4  -4   4 448.693 19.7165   6
   3   4  -4 2.35242 2.01881   3
   3   4  -4 0.93512 1.66065   6
   3   4  -4 -0.2463 1.86193   5
   3   4  -4 2.50387 2.02760   4
   3   4  -4 5.02239 2.08548   3
   3   4  -4 1.11301 1.43842   6
  -3  -4   4 2.78556 1.95628   4
  -3  -4   4 1.47296 1.71642   6
  -3  -4   4 2.17202 2.20473   6
  -3  -4   4 1.18031 1.63086   7
  -3  -4   4 2.98514 2.01441   3
  -3  -4   4 -0.5295 1.50936   5
   2   4  -4 297.336 13.4495   3
   2   4  -4 278.565 13.3031   6
   2   4  -4 295.318 11.8653   3
   2   4  -4 301.851 13.4627   5
   2   4  -4 271.543 13.3013   4
  -2  -4   4 278.261 13.0196   4
  -2  -4   4 276.741 12.7964   7
  -2  -4   4 284.202 13.6153   6
  -2  -4   4 283.694 13.4296   5
  -2  -4   4 271.676 12.3339   3
  -2  -4   4 295.968 13.0595   6
   1   4  -4 32.8401 3.61338   3
   1   4  -4 30.5672 4.67716   6
   1   4  -4 27.7586 3.69454   3
   1   4  -4 35.6838 5.20343   5
   1   4  -4 32.6407 5.04092   4
   1   4  -4 32.8668 4.51212   6
  -1  -4   4 34.1526 4.56121   3
  -1  -4   4 35.4315 4.69790   6
  -1  -4   4 35.8825 5.11583   6
  -1  -4   4 31.3523 4.73784   5
  -1  -4   4 37.3275 5.40544   4
   0   4  -4 249.201 11.5221   6
   0   4  -4 262.805 13.0263   4
   0   4  -4 272.825 11.1030   6
   0   4  -4 258.759 9.31236   3
   0   4  -4 260.630 9.21210   3
   0  -4   4 257.319 11.7352   6
   0  -4   4 239.023 13.4707   5
   0  -4   4 257.925 10.8993   3
   0  -4   4 268.100 11.2629   6
   0  -4   4 269.992 12.7184   4
  -1   4  -4 1920.27 52.7558   4
  -1   4  -4 1879.78 49.3058   6
   1  -4   4 1980.98 50.0737   6
   1  -4   4 1949.26 51.2665   5
  -2   4  -4 1238.57 33.6452   6
  -2   4  -4 1336.36 34.6930   6
  -2   4  -4 1222.68 37.5636   4
   2  -4   4 1287.47 34.3774   6
   2  -4   4 1220.49 36.2307   5
   2  -4   4 1290.08 37.0454   4
   2  -4   4 1211.10 32.8660   3
  -3   4  -4 962.974 26.7184   6
  -3   4  -4 980.264 31.8274   4
  -3   4  -4 1005.50 26.4778   6
   3  -4   4 994.250 30.8325   4
   3  -4   4 995.441 26.9695   3
   3  -4   4 972.130 26.8104   3
   3  -4   4 996.868 27.9322   6
   3  -4   4 990.285 27.0813   6
   3  -4   4 1046.49 31.6399   7
  -4   4  -4 3.29307 2.69970   4
  -4   4  -4 2.43359 1.57487   6
  -4   4  -4 1.90269 1.14237   6
   4  -4   4 -1.9813 1.53426   4
   4  -4   4 0.79177 1.30297   6
   4  -4   4 0.87464 1.33326   3
   4  -4   4 2.69826 1.55509   6
   4  -4   4 2.46157 1.59997   3
   5  -4   4 2.02218 1.59691   3
   5  -4   4 1.33988 2.03955   4
   5  -4   4 0.39611 1.09956   6
   5  -4   4 0.82178 2.22564   7
   5  -4   4 -0.4420 1.16496   3
   6  -4   4 425.079 16.5305   4
   6  -4   4 452.637 22.1374   5
   6  -4   4 415.337 14.1868   3
   6  -4   4 383.212 13.9581   3
   6  -4   4 449.784 20.3477   7
   8   3  -4 493.592 22.0371   6
   8   3  -4 480.173 21.5435   3
   8   3  -4 433.316 16.9911   4
  -8  -3   4 467.825 17.1236   3
  -8  -3   4 470.546 16.4419   4
  -8  -3   4 430.079 20.7252   6
   7   3  -4 96.3587 8.93141   3
   7   3  -4 108.703 9.27540   6
   7   3  -4 101.636 8.82970   7
   7   3  -4 112.655 10.1600   5
  -7  -3   4 123.871 7.28350   4
  -7  -3   4 111.887 9.24374   6
  -7  -3   4 97.9039 7.52286   3
   6   3  -4 89.4499 7.73161   7
   6   3  -4 84.8575 8.05469   3
   6   3  -4 82.1844 8.38618   5
   6   3  -4 86.4826 8.77250   6
  -6  -3   4 88.0517 6.86901   3
  -6  -3   4 78.9793 7.85185   6
  -6  -3   4 99.1502 6.64775   4
   5   3  -4 84.2644 7.75985   4
   5   3  -4 100.151 8.10313   6
   5   3  -4 96.9109 8.48413   6
   5   3  -4 97.8159 7.62582   7
   5   3  -4 100.049 8.35731   5
   5   3  -4 106.066 7.74038   3
  -5  -3   4 99.2043 6.84409   4
  -5  -3   4 102.594 7.24930   3
  -5  -3   4 98.5455 8.10759   6
   4   3  -4 377.462 16.0300   6
   4   3  -4 344.593 16.4439   6
   4   3  -4 331.585 14.3883   3
   4   3  -4 356.318 14.8463   4
   4   3  -4 353.434 15.7193   5
  -4  -3   4 342.683 18.1867   5
  -4  -3   4 345.456 16.3393   6
  -4  -3   4 324.288 14.4772   7
  -4  -3   4 355.009 16.5329   3
  -4  -3   4 342.045 14.0088   4
  -4  -3   4 362.172 15.5198   6
   3   3  -4 244.236 11.8944   5
   3   3  -4 218.624 13.5588   6
   3   3  -4 215.395 11.1241   4
   3   3  -4 235.312 11.6112   6
   3   3  -4 234.880 10.8203   3
   3   3  -4 248.524 11.0950   3
  -3  -3   4 231.620 12.3130   6
  -3  -3   4 256.858 11.5395   4
  -3  -3   4 237.920 11.7930   6
  -3  -3   4 227.995 11.2558   7
  -3  -3   4 265.378 11.8343   3
  -3  -3   4 253.094 11.0308   3
  -3  -3   4 229.587 11.9385   5
   2   3  -4 463.474 17.5497   6
   2   3  -4 449.311 15.5894   3
   2   3  -4 459.255 15.7579   3
   2   3  -4 496.186 17.3535   5
   2   3  -4 457.318 17.4753   4
   2   3  -4 469.030 16.8727   6
  -2  -3   4 461.967 17.0160   4
  -2  -3   4 435.412 16.5607   7
  -2  -3   4 464.683 17.9583   3
  -2  -3   4 459.614 16.0599   3
  -2  -3   4 460.543 17.2923   5
  -2  -3   4 451.149 16.8128   6
  -2  -3   4 450.527 17.6664   6
   1   3  -4 2140.11 62.0873   1
   1   3  -4 2165.73 66.7302   2
  -1  -3   4 2197.75 64.1410   2
   0   3  -4 3461.12 98.5944   2
   0  -3   4 3816.69 95.2663   2
  -1   3  -4 315.031 13.8298   4
  -1   3  -4 311.689 11.8111   6
  -1   3  -4 296.688 10.9125   6
   1  -3   4 320.390 11.4500   6
   1  -3   4 307.863 11.0991   3
   1  -3   4 316.822 12.0547   6
   1  -3   4 304.364 13.3947   4
   1  -3   4 325.438 12.7473   5
   1  -3   4 305.130 11.0210   3
  -2   3  -4 525.092 16.3025   6
  -2   3  -4 535.633 21.8425   4
   2  -3   4 523.903 15.7720   3
   2  -3   4 518.662 15.5888   3
   2  -3   4 559.770 16.2202   6
   2  -3   4 545.961 19.3085   4
   2  -3   4 539.859 18.3498   5
   2  -3   4 531.386 16.7427   6
  -3   3  -4 6.39318 1.44224   6
  -3   3  -4 6.60452 1.51652   6
   3  -3   4 9.41210 1.88558   6
   3  -3   4 7.14477 1.67572   3
   3  -3   4 7.43195 1.60642   3
   3  -3   4 12.9335 3.23929   4
   3  -3   4 8.66587 1.86526   6
   4  -3   4 24.6313 4.20484   4
   4  -3   4 22.0773 2.21148   6
   4  -3   4 20.8799 2.17115   6
   4  -3   4 20.7748 4.03731   7
   5  -3   4 224.076 8.00018   3
   5  -3   4 233.911 11.3044   4
   5  -3   4 225.692 12.4211   7
   5  -3   4 229.161 13.6570   5
   6  -3   4 628.457 17.1812   3
   6  -3   4 608.250 23.7553   7
   6  -3   4 612.477 25.8816   5
   6  -3   4 577.225 17.0557   3
   6  -3   4 602.384 20.6691   4
   7  -3   4 1176.69 33.1448   4
   7  -3   4 1190.24 38.8444   7
   7  -3   4 1153.30 41.4629   5
   8   2  -4 198.250 14.0468   6
   8   2  -4 173.935 13.5004   5
   8   2  -4 198.673 12.8588   3
   8   2  -4 172.794 12.3887   6
   8   2  -4 160.983 11.8118   7
  -8  -2   4 185.879 9.17645   3
  -8  -2   4 212.114 13.0525   6
  -8  -2   4 173.157 7.50617   4
   7   2  -4 446.757 21.9035   6
   7   2  -4 514.668 23.1123   5
   7   2  -4 472.921 16.8324   4
   7   2  -4 483.692 20.8107   7
   7   2  -4 497.487 20.8792   3
   7   2  -4 491.759 21.5424   6
  -7  -2   4 507.776 21.1935   6
  -7  -2   4 508.364 17.7273   3
   6   2  -4 9.08108 2.72140   4
   6   2  -4 9.75387 3.34097   3
   6   2  -4 10.6200 3.31413   7
  -6  -2   4 9.55730 3.19314   6
  -6  -2   4 4.36595 1.87065   4
  -6  -2   4 7.51155 2.48527   3
   5   2  -4 2253.46 61.2216   6
   5   2  -4 2193.11 56.4240   4
  -5  -2   4 2210.95 57.9456   3
   4   2  -4 9.03869 2.85581   5
   4   2  -4 12.6182 2.89187   4
   4   2  -4 11.9902 3.24940   6
   4   2  -4 11.7566 3.31806   6
   4   2  -4 12.0118 2.70215   3
   4   2  -4 10.9076 2.89835   3
   4   2  -4 11.5050 3.09319   7
  -4  -2   4 13.2689 3.60503   6
  -4  -2   4 7.49875 2.71473   5
  -4  -2   4 8.63726 2.43033   4
  -4  -2   4 7.61123 2.43636   3
  -4  -2   4 6.66870 2.40681   3
  -4  -2   4 16.3287 3.44229   7
  -4  -2   4 9.56418 3.06330   6
  -3  -2   4 1630.76 45.1150   3
  -3  -2   4 1622.04 44.3101   5
  -3  -2   4 1608.93 43.1249   7
  -3  -2   4 1546.86 44.4686   6
   2   2  -4 1247.43 34.0131   3
   2   2  -4 1325.06 36.5534   6
   2   2  -4 1305.99 35.8517   4
  -2  -2   4 1306.06 35.4892   7
  -2  -2   4 1260.47 36.4780   6
  -2  -2   4 1275.91 34.8983   3
   1   2  -4 23.7392 3.85517   4
   1   2  -4 17.5417 3.13496   6
   1   2  -4 15.0102 2.84650   5
   1   2  -4 21.3375 2.93056   3
   1   2  -4 19.3171 3.43378   6
   1   2  -4 21.6553 2.97951   3
  -1  -2   4 19.5183 3.50399   4
  -1  -2   4 19.5014 3.20744   7
  -1  -2   4 21.7144 3.39390   6
  -1  -2   4 24.3123 3.61626   5
  -1  -2   4 19.9024 3.09950   3
  -1  -2   4 17.8794 3.40839   3
  -1  -2   4 24.7914 3.83367   6
   0   2  -4 32.0660 3.36216   6
   0   2  -4 28.1754 2.40093   3
   0   2  -4 31.9728 4.43564   4
   0   2  -4 25.9285 2.42629   3
   0   2  -4 29.5633 3.29868   5
   0   2  -4 29.6089 3.12202   6
   0  -2   4 29.1110 2.98773   3
   0  -2   4 27.2667 3.08238   5
   0  -2   4 30.3737 4.26217   4
   0  -2   4 29.6918 3.72456   6
   0  -2   4 27.5533 3.77946   6
   0  -2   4 29.9435 3.00597   3
  -1   2  -4 180.277 7.30776   6
  -1   2  -4 171.720 7.70880   6
  -1   2  -4 192.840 9.84794   4
   1  -2   4 191.769 8.41998   5
   1  -2   4 192.261 7.34477   3
   1  -2   4 190.692 8.27775   6
   1  -2   4 178.049 7.56476   6
   1  -2   4 179.304 9.28102   4
   1  -2   4 179.672 7.16578   3
  -2   2  -4 38.3772 2.65175   6
  -2   2  -4 49.1743 4.64094   4
  -2   2  -4 41.6755 3.06845   6
   2  -2   4 41.4818 3.74009   5
   2  -2   4 37.6526 2.89918   6
   2  -2   4 37.8156 3.20581   6
   2  -2   4 39.9657 4.26294   4
   2  -2   4 37.6551 2.73240   3
  -3   2  -4 162.723 5.78773   6
  -3   2  -4 168.479 5.56446   6
   3  -2   4 173.345 5.91085   3
   3  -2   4 180.357 9.42868   4
   3  -2   4 171.373 6.09605   6
   3  -2   4 174.736 5.81399   3
   3  -2   4 182.752 6.75356   6
   4  -2   4 449.793 16.6757   4
   4  -2   4 447.370 11.6351   6
   4  -2   4 457.712 16.6649   7
   4  -2   4 456.122 12.1063   6
   4  -2   4 422.151 11.3196   3
   4  -2   4 427.599 11.3446   3
   5  -2   4 352.926 14.9533   7
   5  -2   4 346.796 9.09526   3
   5  -2   4 348.828 14.0934   4
   5  -2   4 346.361 16.1671   5
   5  -2   4 329.725 9.11115   3
   6  -2   4 1148.04 32.8755   4
   6  -2   4 1171.83 35.4349   7
   6  -2   4 1118.49 27.3352   3
   6  -2   4 1144.65 37.7200   5
   6  -2   4 1153.57 27.2147   3
   7  -2   4 11.1768 1.82979   3
   7  -2   4 10.1505 2.08573   3
   7  -2   4 11.5737 4.32728   5
   7  -2   4 8.58336 2.58514   4
   7  -2   4 19.9136 4.29389   7
   8  -2   4 31.5586 7.01188   5
   8  -2   4 33.6241 3.79443   4
   8  -2   4 31.1529 5.80751   7
   8   1  -4 60.7452 8.73744   6
   8   1  -4 71.2485 10.2143   5
   8   1  -4 58.9896 9.06853   6
   8   1  -4 52.9215 7.77258   3
   8   1  -4 56.9484 7.90167   7
  -8  -1   4 68.2114 7.32853   6
  -8  -1   4 64.0248 4.80275   3
   7   1  -4 92.2113 8.67146   6
   7   1  -4 94.8843 7.98382   3
   7   1  -4 79.9098 8.92856   5
   7   1  -4 65.0780 10.7176   6
   7   1  -4 80.2387 7.69549   7
  -7  -1   4 75.3706 5.93118   3
  -7  -1   4 85.6301 8.08964   6
  -7  -1   4 79.0597 4.19607   4
  -7  -1   4 87.6749 6.13146   3
   6   1  -4 243.727 14.1761   6
   6   1  -4 253.285 13.4258   7
   6   1  -4 260.328 13.4953   3
   6   1  -4 225.525 14.4432   5
   6   1  -4 250.043 14.3458   6
  -6  -1   4 270.774 11.4381   3
  -6  -1   4 234.787 11.5114   3
  -6  -1   4 246.431 9.31925   4
  -6  -1   4 257.046 13.5833   6
   5   1  -4 1139.35 34.4730   7
   5   1  -4 1144.82 31.3833   4
   5   1  -4 1121.42 36.0881   5
   5   1  -4 1175.82 35.9367   6
   5   1  -4 1151.15 36.3331   6
   5   1  -4 1139.76 34.3670   3
  -5  -1   4 1084.55 32.7636   3
  -5  -1   4 1186.41 32.4306   3
  -5  -1   4 1169.63 35.6028   6
   4   1  -4 1075.41 30.1738   4
   4   1  -4 1087.82 31.7682   3
   4   1  -4 1100.15 33.7220   6
   4   1  -4 1060.67 31.1568   3
   4   1  -4 1105.83 32.1130   7
   4   1  -4 1079.70 33.2469   6
   4   1  -4 1106.18 33.1943   5
  -4  -1   4 1035.18 33.3030   6
  -4  -1   4 1082.51 32.1906   7
  -4  -1   4 1090.41 33.5622   5
  -4  -1   4 1079.42 32.9652   6
   3   1  -4 2.66736 1.71220   6
   3   1  -4 3.26660 1.64581   4
   3   1  -4 0.63120 1.26033   3
   3   1  -4 2.28338 1.71825   7
   3   1  -4 3.12539 2.11816   6
   3   1  -4 1.30593 1.44993   5
   3   1  -4 1.04412 1.40494   3
  -3  -1   4 3.86664 2.33827   6
  -3  -1   4 1.74835 1.68379   7
  -3  -1   4 -0.3916 1.26063   3
  -3  -1   4 1.94681 1.71511   5
  -3  -1   4 1.39965 1.75984   6
  -3  -1   4 1.86838 1.36319   4
  -3  -1   4 1.13318 1.42767   3
   2   1  -4 812.194 25.3423   6
   2   1  -4 822.823 25.1878   6
   2   1  -4 821.114 23.5449   3
   2   1  -4 831.373 24.3434   7
   2   1  -4 807.107 24.3817   4
  -2  -1   4 804.634 25.5034   6
  -2  -1   4 845.959 24.3778   3
  -2  -1   4 805.341 24.3528   7
  -2  -1   4 860.367 24.8865   5
   1   1  -4 5.21838 1.86814   4
   1   1  -4 1.58983 1.42316   6
   1   1  -4 3.13903 1.35371   3
   1   1  -4 2.17896 1.45676   6
   1   1  -4 1.61538 1.14862   3
   1   1  -4 1.65691 1.22346   5
  -1  -1   4 0.24708 1.12966   6
  -1  -1   4 4.52135 1.58130   6
  -1  -1   4 3.35264 1.45172   3
  -1  -1   4 1.90437 1.29467   4
  -1  -1   4 4.22098 1.60743   3
  -1  -1   4 1.41399 1.26692   7
  -1  -1   4 3.60185 1.50161   5
   0   1  -4 21.8893 2.96830   6
   0   1  -4 32.6595 4.30078   4
   0   1  -4 26.1142 3.43772   6
   0   1  -4 22.6488 2.50345   5
   0   1  -4 23.3203 2.21908   3
   0   1  -4 27.2830 2.30297   3
   0  -1   4 29.0970 3.09808   6
   0  -1   4 28.0665 3.67319   6
   0  -1   4 28.3597 2.74291   5
   0  -1   4 19.4372 2.99202   7
   0  -1   4 24.2558 2.62958   3
   0  -1   4 23.9469 3.03987   3
   0  -1   4 30.4471 4.10996   4
  -1   1  -4 8586.44 198.036   2
   1  -1   4 8447.39 196.299   2
  -2   1  -4 441.619 12.9827   6
   2  -1   4 460.617 12.9536   6
   2  -1   4 467.327 12.1549   3
   2  -1   4 466.861 12.3600   3
   2  -1   4 462.840 14.3208   5
   3  -1   4 78.4320 3.08738   6
   3  -1   4 80.6185 3.49647   6
   3  -1   4 67.9616 5.68606   4
   5  -1   4 -0.7054 1.24886   7
   5  -1   4 2.26071 1.94905   4
   5  -1   4 1.84736 2.07925   5
   6  -1   4 37.4793 4.93637   4
   6  -1   4 26.8407 5.11291   5
   6  -1   4 36.4857 4.98837   7
   7  -1   4 2.77702 2.34792   7
   7  -1   4 3.82492 3.09742   5
   7  -1   4 6.32808 2.31743   4
   8  -1   4 117.723 10.5698   5
   8  -1   4 134.806 9.40067   7
   8  -1   4 113.423 5.36149   3
   8  -1   4 114.524 6.73935   4
   8   0  -4 38.3839 6.61163   7
   8   0  -4 38.3938 6.82378   3
   8   0  -4 40.8667 6.67952   6
   8   0  -4 34.4695 7.49643   5
  -8   0   4 32.1737 4.54773   3
  -8   0   4 28.1742 3.17726   3
  -8   0   4 54.8358 7.62532   6
   7   0  -4 481.242 21.0403   7
   7   0  -4 484.205 23.0682   5
   7   0  -4 495.982 20.7466   3
   7   0  -4 464.029 20.9759   6
   7   0  -4 434.109 20.8783   6
  -7   0   4 496.836 16.2885   3
  -7   0   4 481.649 20.9632   6
   6   0  -4 189.936 14.3978   5
   6   0  -4 156.648 10.2824   3
   6   0  -4 177.297 10.9672   7
   6   0  -4 145.433 10.8391   6
  -6   0   4 155.742 5.81937   4
  -6   0   4 147.144 8.46766   3
  -6   0   4 164.531 10.8358   6
   5   0  -4 1720.39 49.7436   6
   5   0  -4 1765.16 48.7617   7
  -5   0   4 1804.73 49.6541   6
  -5   0   4 1742.30 46.4938   3
   4   0  -4 95.5875 6.49890   3
   4   0  -4 102.864 7.20349   3
   4   0  -4 103.082 7.18530   7
   4   0  -4 87.9944 7.06415   6
   4   0  -4 97.0135 7.61174   5
   4   0  -4 88.3306 7.41211   6
  -4   0   4 95.3798 6.87642   7
  -4   0   4 85.7485 6.16801   3
  -4   0   4 106.508 6.50172   3
  -4   0   4 99.3638 7.77704   6
  -4   0   4 101.497 8.84672   5
  -4   0   4 99.4609 5.32055   4
   3   0  -4 622.910 20.2080   3
   3   0  -4 598.581 19.5848   3
   3   0  -4 624.833 20.8702   5
   3   0  -4 610.948 21.4289   6
   3   0  -4 627.088 20.6137   7
   3   0  -4 654.680 21.9206   6
  -3   0   4 615.013 20.9494   5
  -3   0   4 628.984 19.5140   3
  -3   0   4 621.785 21.6360   6
  -3   0   4 644.175 18.7131   4
  -3   0   4 619.086 21.3811   6
  -3   0   4 609.920 19.8725   3
  -3   0   4 611.410 20.4948   7
   2   0  -4 56.8839 4.27454   3
   2   0  -4 47.0928 4.45997   6
   2   0  -4 51.8797 4.44031   7
   2   0  -4 48.4259 4.62769   6
   2   0  -4 40.9616 3.91140   5
  -2   0   4 50.1054 4.31149   5
  -2   0   4 39.9641 3.93194   7
  -2   0   4 40.6096 3.70645   4
  -2   0   4 40.6839 5.08159   6
  -2   0   4 51.8431 4.68378   3
  -2   0   4 51.7553 4.11015   3
  -2   0   4 44.7171 4.61509   6
   1   0  -4 4.33317 1.51901   5
   1   0  -4 4.94369 1.67323   7
   1   0  -4 2.85946 1.35341   6
   1   0  -4 2.63129 1.27199   3
   1   0  -4 3.68578 1.67337   6
   1   0  -4 4.81060 1.52577   3
  -1   0   4 5.02656 1.69150   4
  -1   0   4 5.98929 1.82115   6
  -1   0   4 4.06071 1.54090   3
  -1   0   4 5.49719 1.59895   3
  -1   0   4 4.26102 1.47051   5
  -1   0   4 5.07728 1.84105   6
   0   0  -4 404.539 13.7777   6
   0   0  -4 433.689 12.2029   5
   0   0  -4 388.055 12.0371   3
   0   0  -4 403.073 12.1588   3
   0   0  -4 417.202 13.8899   6
   0   0   4 433.865 14.8733   4
   0   0   4 408.101 12.8968   3
   0   0   4 424.764 13.1287   3
   0   0   4 407.896 14.0500   6
   0   0   4 418.181 13.5844   7
   0   0   4 431.047 14.1141   6
  -1   0  -4 2188.58 58.5021   2
   1   0   4 2158.43 57.8957   2
  -2   0  -4 3583.38 85.9911   2
   2   0   4 3573.29 85.5978   2
   3   0   4 1265.67 35.4009   4
   4   0   4 232.944 10.1475   5
   4   0   4 245.300 11.4217   4
   4   0   4 252.280 9.68370   7
   5   0   4 79.7401 6.02866   4
   5   0   4 65.9689 5.59789   5
   5   0   4 67.0739 5.11767   7
   6   0   4 259.186 12.9521   5
   6   0   4 225.299 11.0006   4
   6   0   4 238.480 10.8955   7
   7   0   4 965.560 32.5436   5
   7   0   4 944.882 28.9665   7
   7   0   4 946.645 28.2349   4
   8   0   4 225.508 10.2024   4
   8   0   4 240.039 7.95499   3
   8   0   4 251.866 15.0436   5
   8   0   4 250.353 10.8582   4
   8   0   4 258.886 12.5989   7
   8   0   4 244.131 8.30170   3
   9   0   4 7.92837 3.16736   7
   9   0   4 11.0289 4.51419   5
   8  -1  -4 34.7973 6.59497   6
   8  -1  -4 24.1272 5.61058   3
   8  -1  -4 17.2879 5.88936   5
   8  -1  -4 26.7689 6.12911   7
  -8   1   4 27.4519 5.80957   6
   7  -1  -4 17.4953 4.65086   7
   7  -1  -4 16.7682 4.47547   3
   7  -1  -4 18.2127 4.34477   6
   7  -1  -4 20.7728 4.90887   6
   7  -1  -4 17.0003 5.29028   5
  -7   1   4 23.5004 3.31155   3
  -7   1   4 18.2748 4.39911   6
  -7   1   4 17.4188 2.84391   3
   6  -1  -4 11.3301 3.69307   6
   6  -1  -4 13.7963 4.02236   7
   6  -1  -4 10.9026 3.50387   6
   6  -1  -4 12.6641 3.68174   3
  -6   1   4 8.71865 3.21944   6
  -6   1   4 10.4987 2.55820   3
   5  -1  -4 0.11925 1.88621   5
   5  -1  -4 0.43842 2.12203   6
   5  -1  -4 0.23961 1.66066   7
   5  -1  -4 -0.5321 1.80005   6
   5  -1  -4 0.06469 1.98444   3
  -5   1   4 0.60768 0.78766   4
  -5   1   4 -0.3810 1.55908   3
   4  -1  -4 268.762 13.3250   6
   4  -1  -4 240.605 12.1044   7
   4  -1  -4 253.748 12.6629   6
   4  -1  -4 241.784 11.3641   3
   4  -1  -4 249.652 12.9006   5
   4  -1  -4 260.152 12.2157   3
  -4   1   4 247.309 10.8805   3
  -4   1   4 261.237 10.9528   3
  -4   1   4 257.482 12.1766   7
  -4   1   4 249.683 12.5885   5
  -4   1   4 258.729 9.01869   4
  -4   1   4 249.200 12.6085   6
  -4   1   4 276.354 13.2030   6
  -3   1   4 1537.65 42.2950   6
  -3   1   4 1508.00 41.5437   5
   2  -1  -4 52.8223 4.83632   6
   2  -1  -4 39.3748 3.88423   7
   2  -1  -4 50.8573 4.80030   6
   2  -1  -4 40.5055 4.08249   3
   2  -1  -4 43.5585 4.11866   5
   2  -1  -4 47.4100 3.83818   3
  -2   1   4 44.9473 4.52059   6
  -2   1   4 47.7249 4.69326   3
  -2   1   4 47.1840 4.19178   7
  -2   1   4 49.4902 4.52894   6
  -2   1   4 48.8528 3.98751   3
  -2   1   4 47.0551 4.12666   5
  -2   1   4 55.5103 4.09530   4
   1  -1  -4 3997.84 104.825   2
  -1   1   4 4023.91 105.320   2
   0  -1  -4 31.2138 2.22027   5
   0  -1  -4 32.7318 3.20459   6
   0  -1  -4 34.7728 3.14279   3
   0  -1  -4 33.0105 3.40573   6
   0  -1  -4 34.5796 2.86438   3
   0  -1  -4 31.7294 2.97755   7
   0   1   4 35.7965 3.06176   3
   0   1   4 36.7732 3.52047   6
   0   1   4 34.6380 3.07291   3
   0   1   4 32.4012 3.34748   6
   0   1   4 32.0412 2.34867   5
   0   1   4 28.2032 2.79987   7
   0   1   4 32.7452 3.43818   4
  -1  -1  -4 200.958 8.19399   6
  -1  -1  -4 209.230 8.01669   6
  -1  -1  -4 209.013 6.28429   3
  -1  -1  -4 209.541 6.38963   3
   1   1   4 201.877 7.49455   3
   1   1   4 205.914 5.78736   5
   1   1   4 200.302 8.11083   6
   1   1   4 212.318 7.51747   3
   1   1   4 205.105 8.29100   6
   1   1   4 207.521 7.82849   7
  -2  -1  -4 537.436 14.7236   6
   2   1   4 551.532 15.1504   6
  -3  -1  -4 0.83997 0.46556   6
  -3  -1  -4 0.85193 0.56988   6
   3   1   4 0.90213 0.68778   6
   3   1   4 0.16230 0.50525   6
   3   1   4 -0.0215 0.64020   5
   5   1   4 84.8869 6.10961   5
   5   1   4 91.6956 5.18559   7
   5   1   4 92.0586 6.76312   4
   6   1   4 1448.47 40.0385   4
   6   1   4 1437.63 40.6924   5
   7   1   4 211.963 12.1540   5
   7   1   4 200.447 9.70569   7
   7   1   4 203.758 6.05627   3
   7   1   4 198.085 6.29607   3
   7   1   4 205.159 10.3372   4
   8   1   4 153.879 6.62567   3
   8   1   4 170.696 11.4071   5
   8   1   4 167.957 9.17556   7
   8   1   4 157.158 8.43991   4
   8   1   4 182.175 9.39896   4
   9   1   4 85.5813 7.03580   7
   9   1   4 104.177 9.98778   5
   9   1   4 84.8670 6.07443   3
   9   1   4 97.0441 6.32036   4
   8  -2  -4 44.9901 8.10735   7
   8  -2  -4 36.7754 7.80252   6
   8  -2  -4 59.5656 8.41436   3
  -8   2   4 45.5770 8.81965   6
   7  -2  -4 4.80675 3.19986   6
   7  -2  -4 2.32179 2.76144   3
   7  -2  -4 2.20537 3.08144   5
   7  -2  -4 0.06012 2.38268   6
   7  -2  -4 -0.4337 2.33302   7
  -7   2   4 -0.0814 2.80605   6
  -7   2   4 1.58696 1.48686   3
   6  -2  -4 52.9466 7.21440   6
   6  -2  -4 60.7245 8.24972   6
   6  -2  -4 53.5741 7.63794   7
   6  -2  -4 46.5979 7.74960   5
  -6   2   4 48.4037 4.26369   3
  -6   2   4 52.4763 4.37384   3
   5  -2  -4 580.514 22.4318   6
   5  -2  -4 603.781 22.0038   3
   5  -2  -4 598.187 22.8679   7
   5  -2  -4 567.636 22.9322   6
   5  -2  -4 609.239 24.3322   5
  -5   2   4 612.707 19.3493   3
  -5   2   4 597.178 23.2467   6
  -5   2   4 560.266 20.3211   3
   4  -2  -4 32.8036 5.47474   6
   4  -2  -4 42.8722 4.52511   3
   4  -2  -4 45.3790 6.14874   7
   4  -2  -4 31.8799 5.55364   5
   4  -2  -4 42.1529 5.89330   6
   4  -2  -4 32.8858 4.98417   3
  -4   2   4 35.6144 3.90846   3
  -4   2   4 39.2445 5.82715   6
  -4   2   4 39.4997 2.91881   4
  -4   2   4 34.5249 5.05087   7
  -4   2   4 42.1591 4.04761   3
   3  -2  -4 1658.63 45.8936   6
   3  -2  -4 1640.00 44.1378   3
  -3   2   4 1749.00 47.8273   7
  -3   2   4 1719.19 46.3507   6
   2  -2  -4 77.6726 5.30447   3
   2  -2  -4 90.8734 6.00299   5
   2  -2  -4 78.6141 6.02984   6
   2  -2  -4 78.6526 5.83549   7
   2  -2  -4 88.3065 5.92035   3
  -2   2   4 82.5904 5.61043   7
  -2   2   4 84.6321 6.13235   6
  -2   2   4 78.7896 5.32869   3
  -2   2   4 77.9460 5.49310   3
  -2   2   4 79.4147 5.53562   5
  -2   2   4 84.1922 6.40089   6
   1  -2  -4 53.0086 4.86860   6
   1  -2  -4 58.8919 4.47988   3
   1  -2  -4 59.9283 4.72989   6
   1  -2  -4 65.4078 4.36620   5
   1  -2  -4 67.4934 4.49235   3
   1  -2  -4 56.0931 4.42631   7
  -1   2   4 61.6248 4.50258   3
  -1   2   4 63.1970 4.52910   7
  -1   2   4 56.6997 4.47297   3
  -1   2   4 66.6192 5.22529   6
  -1   2   4 57.8127 4.04895   5
   0  -2  -4 0.34050 0.93227   7
   0  -2  -4 -0.1801 0.85346   6
   0  -2  -4 0.16845 0.96928   3
   0  -2  -4 0.78469 1.17138   6
   0  -2  -4 -0.0013 0.66718   3
   0  -2  -4 0.26101 0.58655   5
   0   2   4 2.20197 1.30889   3
   0   2   4 0.80043 1.12833   6
   0   2   4 0.73404 0.97821   7
   0   2   4 1.24696 1.24942   6
   0   2   4 -0.3040 0.95583   3
   1   2   4 2407.06 64.3190   2
   1   2   4 2373.05 65.5192   2
  -2  -2  -4 380.802 12.1992   6
  -2  -2  -4 364.499 11.3484   6
   2   2   4 375.899 10.9182   7
   2   2   4 365.389 11.0259   3
   2   2   4 373.172 11.7019   6
   2   2   4 380.176 12.2663   6
   2   2   4 369.704 11.3367   3
   3   2   4 2254.29 59.2891   2
   3   2   4 2278.73 56.6594   2
  -4  -2  -4 103.465 3.98535   6
  -4  -2  -4 113.207 4.48278   6
   4   2   4 104.789 5.28725   5
   4   2   4 113.838 4.43159   7
   4   2   4 105.810 4.71486   6
   4   2   4 113.028 4.15231   3
   4   2   4 106.107 3.94795   3
   4   2   4 106.605 4.36407   6
   5   2   4 700.757 17.5336   6
   5   2   4 734.465 18.6899   6
   5   2   4 663.311 20.7269   5
   5   2   4 676.698 18.2736   7
   5   2   4 678.919 16.9537   3
   6   2   4 31.4796 2.05995   6
   6   2   4 24.5653 1.79757   6
   6   2   4 29.9926 4.49421   5
   6   2   4 24.0004 2.60806   7
   6   2   4 28.6694 2.14330   3
   6   2   4 31.1304 2.02474   3
   7   2   4 64.6630 4.51692   7
   7   2   4 68.2538 3.81086   3
   7   2   4 64.6466 5.38954   4
   7   2   4 74.4229 6.60645   5
   7   2   4 66.3811 3.56560   3
   8   2   4 10.1781 3.06969   4
   8   2   4 6.55093 1.64937   3
   8   2   4 1.10352 2.26910   5
   8   2   4 5.97993 2.16194   7
   8   2   4 5.40152 1.76642   3
   8   2   4 12.1387 3.12934   4
   9   2   4 17.6664 3.36462   7
   9   2   4 22.2007 5.36449   5
   9   2   4 14.0520 4.16160   4
   9   2   4 13.3063 3.14016   4
   9   2   4 17.4206 3.07581   3
   7  -3  -4 327.223 18.3146   7
   7  -3  -4 336.672 20.3032   5
   7  -3  -4 330.250 18.1166   6
   7  -3  -4 322.173 17.0812   6
   7  -3  -4 371.460 18.1275   3
  -7   3   4 348.597 10.0487   3
  -7   3   4 340.472 21.6971   6
   6  -3  -4 1016.01 36.8341   5
   6  -3  -4 946.099 32.9180   6
   6  -3  -4 994.988 33.0457   3
   6  -3  -4 1068.00 35.4584   6
   6  -3  -4 980.867 34.5085   7
  -6   3   4 948.440 26.7949   3
  -6   3   4 991.662 27.2287   3
   5  -3  -4 218.943 13.4456   7
   5  -3  -4 221.248 13.9051   5
   5  -3  -4 224.002 12.6946   6
   5  -3  -4 219.649 12.4822   3
   5  -3  -4 241.899 16.0645   6
  -5   3   4 232.619 11.2097   3
  -5   3   4 270.553 12.4445   3
   4  -3  -4 640.504 23.6329   6
   4  -3  -4 682.670 25.4364   5
   4  -3  -4 674.677 24.4527   7
   4  -3  -4 658.025 24.9194   6
   4  -3  -4 704.223 23.8903   3
  -4   3   4 706.254 21.5824   3
  -4   3   4 673.118 18.4627   4
  -4   3   4 659.680 24.4941   6
  -4   3   4 672.064 17.8803   4
  -4   3   4 717.230 22.8768   3
   3  -3  -4 416.835 16.7909   6
   3  -3  -4 445.146 17.2833   7
   3  -3  -4 451.260 18.0824   6
   3  -3  -4 411.573 17.2456   5
   3  -3  -4 415.895 16.3460   3
   3  -3  -4 428.377 15.7671   3
  -3   3   4 430.287 17.5794   6
  -3   3   4 454.397 14.4560   4
  -3   3   4 385.334 14.5039   3
  -3   3   4 420.873 16.7699   6
  -3   3   4 431.399 15.4702   3
  -3   3   4 406.499 16.0591   7
   2  -3  -4 59.5388 5.67541   6
   2  -3  -4 46.3117 4.69945   7
   2  -3  -4 46.8507 4.74596   6
   2  -3  -4 48.8405 4.72238   3
   2  -3  -4 53.7111 4.63813   3
  -2   3   4 54.6662 4.50562   3
  -2   3   4 51.9961 4.60428   7
  -2   3   4 56.8865 5.04526   6
  -2   3   4 49.0048 5.17353   6
  -2   3   4 43.7876 4.32310   3
   1  -3  -4 721.597 21.3007   3
   1  -3  -4 693.556 22.2209   6
   1  -3  -4 778.396 23.7849   6
   1  -3  -4 732.526 21.5340   5
  -1   3   4 717.152 22.5304   6
  -1   3   4 735.311 23.3618   6
  -1   3   4 705.418 21.5808   3
  -1   3   4 701.912 21.2855   3
  -1   3   4 727.531 21.5722   7
   0  -3  -4 1.88047 1.40688   3
   0  -3  -4 1.09962 1.19232   3
   0  -3  -4 1.62259 1.24464   6
   0  -3  -4 0.98988 0.95393   5
   0  -3  -4 1.90651 1.17703   7
   0  -3  -4 1.55991 1.34614   6
   0   3   4 0.71089 1.39772   6
   0   3   4 1.22280 1.19237   3
   0   3   4 2.11623 1.48020   6
   0   3   4 -0.0360 0.86702   7
   0   3   4 4.45224 1.75528   3
   1   3   4 4119.33 104.200   2
   1   3   4 4157.88 106.559   2
  -2  -3  -4 1.77671 1.02965   6
  -2  -3  -4 -0.3633 0.79003   6
  -2  -3  -4 0.27568 0.78161   3
  -2  -3  -4 0.89183 0.44147   5
  -2  -3  -4 1.78123 0.79360   7
  -2  -3  -4 1.24244 0.88711   3
   2   3   4 -0.6408 0.73621   3
   2   3   4 1.94242 1.26200   6
   2   3   4 0.28209 0.62583   7
   2   3   4 0.69541 0.96158   3
   2   3   4 0.59599 0.92321   6
  -3  -3  -4 661.710 19.2877   6
  -3  -3  -4 665.388 18.4802   6
   3   3   4 684.070 18.8960   6
   3   3   4 702.413 19.8304   6
   4   3   4 1842.27 49.2784   2
  -5  -3  -4 2.79083 1.13992   6
  -5  -3  -4 5.79381 1.42858   6
  -5  -3  -4 4.94867 1.69309   5
   5   3   4 4.87127 1.43847   6
   5   3   4 6.80678 1.54897   3
   5   3   4 2.64149 1.30138   6
   5   3   4 2.51040 1.28946   5
   5   3   4 4.62028 1.46310   3
  -6  -3  -4 39.9931 4.24285   5
  -6  -3  -4 42.5482 2.77196   6
  -6  -3  -4 33.7489 2.69003   6
   6   3   4 44.4944 4.35804   4
   6   3   4 44.1703 3.27996   6
   6   3   4 36.5031 3.98220   5
   6   3   4 40.4680 3.22436   3
   6   3   4 39.1748 2.27978   7
   6   3   4 39.7099 3.08954   6
   6   3   4 37.6269 2.89492   3
  -7  -3  -4 291.569 8.47823   6
   7   3   4 280.855 10.0606   3
   7   3   4 290.663 12.6853   4
   7   3   4 297.474 10.5921   3
   7   3   4 291.405 9.29535   7
   7   3   4 309.605 9.95030   6
   7   3   4 302.421 10.4639   6
   7   3   4 299.512 13.8413   5
   8   3   4 187.581 7.45445   7
   8   3   4 197.003 11.6509   5
   8   3   4 196.744 7.17608   6
   8   3   4 191.312 8.61062   3
   8   3   4 191.103 8.29784   3
   8   3   4 193.488 9.94716   4
   8   3   4 192.907 7.68915   6
   9   3   4 350.444 11.8433   7
   9   3   4 342.036 15.2302   4
   9   3   4 316.929 13.6118   4
   9   3   4 326.217 12.9675   3
   9   3   4 327.162 16.9913   5
   7  -4  -4 300.604 16.7140   3
   7  -4  -4 295.948 19.0688   5
   7  -4  -4 303.691 17.9121   7
   7  -4  -4 299.074 17.4065   6
  -7   4   4 277.101 16.8949   6
   6  -4  -4 89.4379 9.39547   5
   6  -4  -4 90.9953 9.25504   6
   6  -4  -4 85.8384 8.18319   3
   6  -4  -4 84.6099 9.06464   7
   6  -4  -4 81.3234 7.86853   6
  -6   4   4 85.8370 5.11700   3
  -6   4   4 85.8419 8.68951   6
   5  -4  -4 162.255 12.1318   5
   5  -4  -4 168.262 11.4745   7
   5  -4  -4 153.923 11.4664   6
   5  -4  -4 162.654 10.5636   6
  -5   4   4 169.140 11.6466   6
  -5   4   4 168.880 8.42814   3
   4  -4  -4 434.976 19.9588   5
   4  -4  -4 463.870 20.1137   6
   4  -4  -4 439.404 18.4449   6
   4  -4  -4 447.031 19.3358   7
   4  -4  -4 493.422 19.0461   3
  -4   4   4 470.938 20.7055   6
  -4   4   4 449.396 13.2349   4
  -4   4   4 447.453 16.3412   3
   3  -4  -4 7.12861 2.58577   6
   3  -4  -4 4.85017 2.63275   6
   3  -4  -4 2.15876 1.92085   3
   3  -4  -4 2.35716 2.04132   3
   3  -4  -4 4.59092 2.76202   5
   3  -4  -4 3.54548 2.39768   7
  -3   4   4 5.05466 2.26394   3
  -3   4   4 5.78222 1.64207   4
   2  -4  -4 40.0816 4.25634   3
   2  -4  -4 37.0299 4.10427   6
   2  -4  -4 37.6158 5.06534   7
   2  -4  -4 45.9875 5.69628   3
   2  -4  -4 40.5666 5.73240   6
   2  -4  -4 36.7701 5.15335   5
  -2   4   4 39.3178 3.81431   3
  -2   4   4 33.9961 3.27144   4
  -2   4   4 38.0884 4.92740   3
   1  -4  -4 417.131 16.8018   6
   1  -4  -4 421.538 14.8142   3
   1  -4  -4 440.320 15.5206   5
   1  -4  -4 432.158 15.8543   6
   1  -4  -4 422.212 15.5210   7
   1  -4  -4 419.695 15.6378   3
  -1   4   4 420.593 14.7237   3
  -1   4   4 417.848 14.3487   4
  -1   4   4 428.962 15.3835   3
  -1   4   4 432.607 15.0341   7
  -1   4   4 398.052 15.4818   6
   0   4   4 2403.19 71.5666   2
   0   4   4 2313.42 68.0948   2
  -1  -4  -4 881.625 24.1879   3
  -1  -4  -4 872.203 26.1884   6
  -1  -4  -4 914.966 25.3588   6
   1   4   4 876.920 25.3753   6
   1   4   4 896.865 26.5095   6
   1   4   4 893.227 24.9062   3
   1   4   4 874.844 25.8234   4
  -2  -4  -4 59.1241 3.28399   7
  -2  -4  -4 58.4070 4.15106   6
  -2  -4  -4 63.3164 3.91084   3
  -2  -4  -4 56.7913 4.11879   3
  -2  -4  -4 61.7124 3.26477   5
  -2  -4  -4 60.7464 4.81775   6
   2   4   4 52.2619 3.93641   3
   2   4   4 62.3848 4.99960   3
   2   4   4 54.2029 4.63436   6
   2   4   4 52.2953 4.18487   6
   2   4   4 59.0766 3.04828   7
  -3  -4  -4 25.6852 2.20331   3
  -3  -4  -4 26.0969 2.38118   3
  -3  -4  -4 29.2776 2.82053   6
  -3  -4  -4 23.7219 2.15127   5
  -3  -4  -4 27.5763 3.63224   6
   3   4   4 26.4795 4.01634   4
   3   4   4 25.4238 1.23468   7
   3   4   4 28.0852 3.46344   3
   3   4   4 24.3722 2.62071   3
   3   4   4 25.7589 2.88322   6
   3   4   4 26.3912 3.57827   6
  -4  -4  -4 47.8272 3.97550   6
  -4  -4  -4 47.4521 3.53817   5
  -4  -4  -4 54.2341 3.86355   6
   4   4   4 46.5623 3.67375   3
   4   4   4 51.6316 3.79499   3
   4   4   4 53.5376 4.74729   4
   4   4   4 58.8581 3.69445   5
   4   4   4 45.7634 4.00771   6
  -5  -4  -4 1164.60 30.6718   6
  -5  -4  -4 1202.23 31.9568   5
   5   4   4 1183.42 30.6230   3
  -6  -4  -4 5.95914 1.75135   6
  -6  -4  -4 3.56320 1.54842   6
  -6  -4  -4 4.52535 2.23977   5
   6   4   4 3.69467 1.82765   6
   6   4   4 3.09479 2.14695   4
   6   4   4 2.00067 1.82392   5
   6   4   4 4.79620 1.63340   3
   6   4   4 2.44657 1.77479   3
   6   4   4 1.88564 1.44617   6
  -7  -4  -4 360.804 12.1659   6
   7   4   4 360.273 15.1094   4
   7   4   4 371.046 15.0678   6
   7   4   4 362.549 13.1391   3
   7   4   4 345.422 12.7070   3
   7   4   4 388.382 15.4363   5
   7   4   4 381.167 13.0220   6
   8   4   4 640.964 20.2771   6
   8   4   4 631.101 19.5368   6
   8   4   4 686.683 24.0986   5
   8   4   4 626.776 20.2364   3
   9   4   4 39.0079 5.19772   3
   9   4   4 47.8331 4.09643   6
   9   4   4 49.1158 8.74480   5
   9   4   4 55.5156 4.91493   6
   6  -5  -4 -0.8343 2.37264   3
   6  -5  -4 -2.2376 2.22758   6
   6  -5  -4 -2.2386 2.70721   5
   6  -5  -4 -1.0436 1.91708   6
   6  -5  -4 -0.4388 2.61644   7
  -6   5   4 2.43153 2.75289   6
  -6   5   4 -1.4968 1.00038   3
  -6   5   4 0.31325 1.16847   3
   5  -5  -4 155.150 12.3806   5
   5  -5  -4 114.079 9.20697   6
   5  -5  -4 141.988 11.2920   6
   5  -5  -4 154.167 11.3834   7
   5  -5  -4 147.090 10.7531   3
  -5   5   4 147.931 7.75482   3
  -5   5   4 146.232 11.3007   6
   4  -5  -4 796.085 30.0640   6
   4  -5  -4 871.911 30.2913   7
   4  -5  -4 824.704 30.9443   3
   4  -5  -4 839.399 31.0180   5
   4  -5  -4 812.883 28.0303   6
  -4   5   4 834.478 22.4211   4
  -4   5   4 834.918 29.9673   6
  -4   5   4 812.681 25.3004   3
  -4   5   4 806.900 24.3285   3
   3  -5  -4 50.2493 6.58387   6
   3  -5  -4 53.8681 7.20837   7
   3  -5  -4 46.8846 6.98225   5
   3  -5  -4 58.9672 5.97547   3
   3  -5  -4 36.4351 6.36300   6
  -3   5   4 48.6920 4.41717   3
  -3   5   4 47.4553 6.86483   6
  -3   5   4 52.0690 4.99552   3
  -3   5   4 46.6415 3.93706   4
  -2   5   4 1934.28 50.9455   7
  -2   5   4 1939.74 51.7188   6
  -1   5   4 1832.11 47.3488   7
   0  -5  -4 324.348 12.7451   3
   0  -5  -4 327.752 13.3278   6
   0  -5  -4 343.303 14.6069   6
   0  -5  -4 339.603 12.9928   7
   0  -5  -4 316.415 13.2349   3
   0   5   4 349.131 14.8203   6
   0   5   4 326.599 13.7681   3
   0   5   4 337.271 12.3184   7
   0   5   4 344.225 13.5746   3
   0   5   4 340.158 13.6294   6
   0   5   4 316.958 12.8012   4
  -1  -5  -4 139.325 7.69584   3
  -1  -5  -4 134.011 6.35153   5
  -1  -5  -4 147.755 7.67503   6
  -1  -5  -4 130.546 6.66877   7
  -1  -5  -4 130.057 6.88163   3
  -1  -5  -4 132.047 8.19214   6
   1   5   4 136.303 8.37816   6
   1   5   4 138.511 7.74351   6
   1   5   4 137.829 7.70678   3
   1   5   4 140.095 7.88753   4
   1   5   4 137.121 7.22065   3
   1   5   4 126.172 6.19584   7
  -2  -5  -4 5.41989 1.62942   6
  -2  -5  -4 11.8899 2.75934   6
  -2  -5  -4 13.0017 3.00610   3
  -2  -5  -4 8.59565 1.67634   7
  -2  -5  -4 12.7058 2.26216   3
   2   5   4 8.99765 2.54038   6
   2   5   4 11.2955 2.57981   4
   2   5   4 9.42286 1.56185   7
   2   5   4 6.65192 1.97396   3
   2   5   4 8.62839 2.30373   6
   2   5   4 15.0535 2.99306   3
  -3  -5  -4 19.6256 2.95919   3
  -3  -5  -4 14.1883 2.99785   6
  -3  -5  -4 14.0957 2.41484   3
  -3  -5  -4 19.1658 3.13629   5
  -3  -5  -4 16.8792 1.46748   7
   3   5   4 17.1648 3.12208   6
   3   5   4 18.9986 3.12503   6
   3   5   4 18.4196 3.16277   3
   3   5   4 20.4600 3.12001   3
  -4  -5  -4 7.29370 2.30499   6
  -4  -5  -4 4.45097 1.77333   6
  -4  -5  -4 4.22916 1.49485   3
  -4  -5  -4 5.83033 1.92779   5
   4   5   4 8.38950 2.09420   5
   4   5   4 11.2702 2.70568   4
   4   5   4 0.32210 1.50250   3
   4   5   4 4.63393 2.06799   6
   4   5   4 4.99389 1.93195   6
   4   5   4 5.05366 1.77544   3
  -5  -5  -4 413.510 15.0752   6
  -5  -5  -4 441.394 15.4867   6
  -5  -5  -4 426.530 15.2506   5
   5   5   4 433.022 15.0732   3
   5   5   4 433.101 15.2763   6
   5   5   4 437.423 14.8412   3
   5   5   4 464.641 17.4386   4
   5   5   4 432.707 14.6823   5
   5   5   4 437.024 15.6990   6
  -6  -5  -4 803.523 23.8613   6
  -6  -5  -4 804.160 25.2513   5
   6   5   4 775.410 23.6578   3
   6   5   4 831.129 24.4681   6
   6   5   4 796.430 24.2258   6
   6   5   4 756.378 25.1283   3
   6   5   4 833.209 24.6074   5
  -7  -5  -4 37.7777 5.51367   5
   7   5   4 35.9498 4.00597   6
   7   5   4 40.6209 5.39295   5
   7   5   4 39.7578 4.11663   3
   7   5   4 42.1029 4.35619   3
   7   5   4 45.6625 4.56604   6
  -8  -5  -4 5.82233 1.99511   6
   8   5   4 2.79870 1.84408   6
   8   5   4 1.37158 2.16446   5
   8   5   4 3.12205 2.22724   6
   8   5   4 5.38063 2.27691   3
   9   5   4 93.5941 10.0532   5
   9   5   4 91.0079 7.18286   6
   9   5   4 84.6498 6.74967   3
   9   5   4 80.4850 5.93283   6
   6  -6  -4 1.86984 2.30198   3
  -6   6   4 3.89093 3.37956   6
   5  -6  -4 1102.31 37.1677   3
   5  -6  -4 1031.94 38.4281   6
   5  -6  -4 1133.25 39.3573   7
  -5   6   4 1081.35 27.0739   4
  -5   6   4 1118.32 38.6053   6
  -5   6   4 1115.95 30.2279   3
   4  -6  -4 5.50838 3.27881   7
   4  -6  -4 5.40893 3.06062   3
   4  -6  -4 10.0888 4.14277   5
   4  -6  -4 11.7482 4.22264   6
   4  -6  -4 10.7772 3.98292   6
  -4   6   4 7.62898 2.61431   3
  -4   6   4 3.63317 3.11723   6
  -4   6   4 4.93472 2.13699   3
  -4   6   4 8.54055 2.26544   4
   3  -6  -4 80.4378 8.13225   5
   3  -6  -4 61.3083 6.50469   6
  -3   6   4 66.2967 5.90072   3
  -3   6   4 71.9619 7.66669   6
  -3   6   4 65.7685 5.01290   4
   2  -6  -4 228.364 12.3075   3
   2  -6  -4 212.623 11.6254   6
   2  -6  -4 250.854 13.5687   5
   2  -6  -4 222.438 13.4848   6
   2  -6  -4 245.342 12.7727   7
  -2   6   4 232.916 13.3983   6
  -2   6   4 220.154 10.2696   4
  -2   6   4 233.542 11.6113   3
   1  -6  -4 619.816 22.1000   6
   1  -6  -4 670.688 22.9913   3
   1  -6  -4 631.336 22.4083   7
   1  -6  -4 618.062 23.8082   6
  -1   6   4 674.591 21.3614   4
  -1   6   4 653.089 24.3157   6
  -1   6   4 643.527 21.3411   7
  -1   6   4 684.457 22.5785   3
  -1   6   4 662.965 21.2034   3
   0  -6  -4 322.105 15.0155   6
   0  -6  -4 350.401 13.6920   7
   0  -6  -4 310.029 12.9426   3
   0  -6  -4 320.653 13.9222   3
   0   6   4 303.580 12.7393   3
   0   6   4 345.655 15.5513   6
   0   6   4 318.921 13.6920   3
   0   6   4 318.195 13.7088   6
   0   6   4 302.431 12.1378   7
  -1  -6  -4 0.96195 1.29825   5
  -1  -6  -4 1.68696 1.55633   3
  -1  -6  -4 4.05078 2.26237   6
  -1  -6  -4 0.23978 1.35214   6
  -1  -6  -4 1.87952 1.81498   3
   1   6   4 1.05212 1.50898   3
   1   6   4 -1.6263 1.45604   6
   1   6   4 2.01583 1.56375   4
   1   6   4 0.33081 1.14161   7
   1   6   4 0.05349 1.06350   6
   1   6   4 1.64963 1.51387   3
  -2  -6  -4 1252.40 35.6484   6
   2   6   4 1308.57 36.9489   4
   2   6   4 1308.81 36.1012   6
   2   6   4 1286.58 35.3685   3
   2   6   4 1314.50 36.2376   3
  -3  -6  -4 1391.34 37.8967   6
  -3  -6  -4 1440.23 39.4629   6
   3   6   4 1384.55 39.4920   4
   3   6   4 1380.31 37.5339   3
   3   6   4 1387.60 38.1887   6
  -4  -6  -4 1296.47 36.5873   6
  -4  -6  -4 1281.89 34.7252   5
   4   6   4 1280.94 35.7648   6
   4   6   4 1272.59 35.0625   3
   4   6   4 1302.97 36.7100   6
  -5  -6  -4 4.19823 1.42554   3
  -5  -6  -4 7.02221 2.57707   6
  -5  -6  -4 1.91665 1.36663   3
  -5  -6  -4 1.68293 1.66868   5
   5   6   4 -0.2921 1.76122   6
   5   6   4 2.32663 1.79885   5
   5   6   4 1.39227 1.96494   3
   5   6   4 2.18386 1.70939   3
  -6  -6  -4 15.0501 3.58857   5
  -6  -6  -4 17.9586 3.44064   6
   6   6   4 12.0129 2.99652   6
   6   6   4 14.3045 3.08129   3
   6   6   4 14.6502 3.40231   6
   6   6   4 13.1076 2.98011   5
  -7  -6  -4 215.305 10.6730   6
  -7  -6  -4 221.804 12.0799   5
   7   6   4 227.290 11.2236   3
   7   6   4 227.452 11.2322   6
   7   6   4 218.916 11.1801   6
   7   6   4 210.351 11.0842   5
   8   6   4 84.6481 6.48318   6
   8   6   4 79.5263 7.03862   6
   8   6   4 86.0896 7.52708   5
   8   6   4 85.0585 6.99093   3
   9   6   4 69.9960 7.58008   5
   9   6   4 67.7715 6.76073   3
   9   6   4 70.0697 6.25153   6
   5  -7  -4 43.9091 7.28505   3
   5  -7  -4 30.0916 7.63095   7
   5  -7  -4 51.0601 8.99157   5
   5  -7  -4 38.7888 8.95938   6
  -5   7   4 44.5784 7.92408   6
   4  -7  -4 175.134 12.1070   3
   4  -7  -4 152.735 10.7380   6
   4  -7  -4 152.549 12.2146   7
   4  -7  -4 174.653 13.0892   6
   4  -7  -4 163.178 12.8930   5
  -4   7   4 142.464 11.9207   6
  -4   7   4 163.913 8.40764   4
  -4   7   4 164.033 9.11705   3
   3  -7  -4 1.73860 2.85195   3
   3  -7  -4 12.1298 4.23367   6
   3  -7  -4 6.22208 3.14527   6
   3  -7  -4 4.25173 3.56753   5
   3  -7  -4 3.86709 2.71921   7
  -3   7   4 6.26106 2.68524   3
  -3   7   4 7.02459 3.25126   6
   2  -7  -4 100.471 7.77458   6
   2  -7  -4 106.538 10.1059   7
   2  -7  -4 84.0879 7.96561   3
  -2   7   4 106.276 9.41610   6
  -2   7   4 92.9619 6.83181   4
  -2   7   4 106.198 7.98877   3
   1  -7  -4 159.845 11.2148   6
   1  -7  -4 165.312 10.2116   7
   1  -7  -4 156.559 10.2252   3
   1  -7  -4 158.266 9.77865   6
  -1   7   4 147.358 9.60133   3
  -1   7   4 153.992 9.02610   4
  -1   7   4 172.924 11.5135   6
   0  -7  -4 304.074 13.8709   6
   0  -7  -4 306.872 15.3960   6
   0  -7  -4 296.927 14.1531   3
   0  -7  -4 295.265 13.4565   7
   0   7   4 332.082 16.0856   6
   0   7   4 282.854 12.3390   7
   0   7   4 320.419 14.3434   3
  -1  -7  -4 1812.01 47.2218   5
  -1  -7  -4 1763.10 47.9806   6
   1   7   4 1741.76 48.0174   6
  -2  -7  -4 1.16500 1.20055   7
  -2  -7  -4 2.59845 1.89437   5
  -2  -7  -4 0.62526 1.72214   6
  -2  -7  -4 3.96187 2.13154   3
   2   7   4 4.95816 2.20974   6
   2   7   4 5.08434 2.57496   3
  -3  -7  -4 27.3158 2.76900   7
  -3  -7  -4 34.2489 5.54173   6
  -3  -7  -4 32.8723 4.61378   3
  -3  -7  -4 25.8592 4.00063   3
  -3  -7  -4 34.4782 4.67285   5
   3   7   4 24.6738 4.19149   6
   3   7   4 30.1079 4.82448   3
   3   7   4 35.7936 5.23131   6
  -4  -7  -4 137.215 10.7109   6
  -4  -7  -4 131.728 4.89812   7
  -4  -7  -4 131.802 7.68783   3
  -4  -7  -4 118.886 7.61807   5
   4   7   4 127.658 8.47314   3
   4   7   4 129.747 8.32840   6
   4   7   4 137.987 9.20618   6
  -5  -7  -4 814.411 24.4019   3
  -5  -7  -4 850.583 26.8888   5
  -5  -7  -4 875.303 28.0241   6
  -5  -7  -4 896.798 25.2083   3
   5   7   4 803.072 26.9331   6
   5   7   4 837.335 27.0929   3
   5   7   4 843.383 25.9735   5
   5   7   4 905.535 28.5881   6
  -6  -7  -4 249.419 9.29821   3
  -6  -7  -4 268.339 13.1198   5
  -6  -7  -4 250.159 9.31335   3
  -6  -7  -4 242.571 12.4642   6
   6   7   4 262.207 12.6642   3
   6   7   4 290.784 12.6433   5
   6   7   4 249.729 12.6696   6
   6   7   4 258.741 13.0312   6
  -7  -7  -4 77.0309 6.65322   6
   7   7   4 60.4196 8.29843   3
   7   7   4 86.4108 6.94774   5
   7   7   4 83.8354 7.18970   6
   7   7   4 75.2871 7.05282   6
  -8  -7  -4 631.567 22.3863   6
   8   7   4 605.047 22.5433   3
   8   7   4 614.090 22.7211   6
   9   7   4 184.559 12.1576   5
   9   7   4 177.977 11.4093   3
   9   7   4 203.284 11.3286   6
   4  -8  -4 0.81480 3.31419   5
   4  -8  -4 4.08504 3.17365   7
   4  -8  -4 4.11875 3.11272   3
  -4   8   4 -0.6088 1.93957   3
  -4   8   4 1.79742 3.07839   6
   3  -8  -4 703.302 27.5981   3
   3  -8  -4 688.059 29.6903   6
   3  -8  -4 729.633 28.7740   7
  -3   8   4 692.494 29.0381   6
  -3   8   4 686.054 23.8016   3
   2  -8  -4 468.279 20.6594   3
   2  -8  -4 449.275 20.7257   7
  -2   8   4 465.037 18.8578   3
  -2   8   4 474.878 22.4833   6
   1  -8  -4 118.886 9.33705   3
   1  -8  -4 116.639 10.0968   6
   1  -8  -4 94.9211 9.79335   7
  -1   8   4 113.405 8.83525   3
  -1   8   4 133.736 10.6237   6
   0  -8  -4 164.721 10.1129   7
   0  -8  -4 176.683 10.9472   3
   0  -8  -4 166.287 11.9219   6
   0   8   4 182.490 10.8650   3
   0   8   4 166.256 11.5532   6
  -1  -8  -4 154.374 9.13496   7
  -1  -8  -4 179.786 10.8346   3
  -1  -8  -4 153.452 11.0434   6
   1   8   4 166.246 11.6139   6
   1   8   4 167.622 10.3945   3
  -2  -8  -4 118.313 8.11280   5
  -2  -8  -4 130.322 9.57117   6
  -2  -8  -4 122.154 8.73449   3
  -2  -8  -4 116.956 7.50845   7
   2   8   4 120.127 9.07560   3
   2   8   4 129.103 9.75166   6
  -3  -8  -4 69.5715 6.17449   5
  -3  -8  -4 80.2096 5.22224   7
  -3  -8  -4 77.9466 6.71520   3
  -3  -8  -4 77.7420 7.15604   6
   3   8   4 74.0179 7.49307   6
   3   8   4 67.5764 6.40298   6
  -4  -8  -4 254.262 8.85012   7
  -4  -8  -4 223.481 11.6937   5
  -4  -8  -4 233.187 13.0762   6
  -4  -8  -4 249.928 12.1326   3
   4   8   4 223.920 12.1060   6
  -5  -8  -4 477.776 17.4250   3
  -5  -8  -4 454.225 18.5143   5
  -5  -8  -4 462.101 17.2182   3
  -5  -8  -4 502.999 20.1524   6
   5   8   4 481.161 20.0346   6
   5   8   4 423.997 18.4962   6
   5   8   4 479.459 19.2126   3
  -6  -8  -4 5.55382 2.87015   6
  -6  -8  -4 8.55170 2.52153   3
   6   8   4 14.1024 3.59860   5
   6   8   4 2.60365 2.79248   6
   6   8   4 5.33228 3.02575   3
   6   8   4 3.53544 2.49025   6
  -7  -8  -4 840.316 29.2151   6
  -7  -8  -4 837.617 21.7901   3
   7   8   4 780.891 28.7270   6
   7   8   4 832.638 27.8919   5
   7   8   4 838.266 29.3426   6
   7   8   4 866.219 28.9371   3
  -8  -8  -4 170.577 10.9108   6
   8   8   4 187.943 11.8361   3
   8   8   4 173.164 11.2577   5
   8   8   4 175.821 11.4103   6
   3  -9  -4 9.00566 4.92440   5
   3  -9  -4 19.1321 5.40510   7
  -3   9   4 19.1246 4.45455   3
  -3   9   4 15.7157 5.45775   6
   2  -9  -4 802.798 30.6347   3
   1  -9  -4 3.75496 3.11832   7
   1  -9  -4 1.81232 2.76952   3
   1  -9  -4 5.81703 3.84744   6
  -1   9   4 2.85691 2.97256   3
  -1   9   4 -0.2815 2.30869   6
   0  -9  -4 97.9144 8.87265   3
   0  -9  -4 99.5826 9.76235   6
   0   9   4 85.8079 8.03117   3
   0   9   4 106.754 9.83696   6
  -1  -9  -4 65.6540 8.83323   6
  -1  -9  -4 94.2335 8.19925   3
  -1  -9  -4 66.4014 6.28680   7
   1   9   4 72.6460 7.08859   3
   1   9   4 69.5398 7.57676   6
  -2  -9  -4 41.9020 5.94862   3
  -2  -9  -4 50.6302 7.53238   6
  -2  -9  -4 53.4872 5.30878   7
   2   9   4 57.2052 9.21980   6
   2   9   4 40.0352 6.41203   3
  -3  -9  -4 745.375 22.9494   7
  -3  -9  -4 695.993 27.6771   6
  -3  -9  -4 742.252 26.2420   3
   3   9   4 800.020 29.1159   6
   3   9   4 699.922 26.4130   3
  -4  -9  -4 235.333 9.66100   7
  -4  -9  -4 247.901 14.4676   6
  -4  -9  -4 242.229 14.3820   3
   4   9   4 259.576 14.0366   3
   4   9   4 249.139 14.3239   6
  -5  -9  -4 0.43935 2.24742   3
  -5  -9  -4 0.28923 0.88198   7
  -5  -9  -4 0.52855 0.96891   7
  -5  -9  -4 1.25425 2.04406   6
   5   9   4 -1.7007 1.38985   6
   5   9   4 1.36398 2.77820   3
  -6  -9  -4 49.2303 7.30946   6
  -6  -9  -4 46.5841 5.12326   3
   6   9   4 46.5134 7.11332   6
   6   9   4 62.7705 6.92879   3
   6   9   4 47.7195 7.08953   6
  -7  -9  -4 18.9639 4.60471   6
  -7  -9  -4 18.8192 3.33591   3
   7   9   4 23.9144 5.32079   6
   7   9   4 30.8525 5.65613   5
   7   9   4 24.4148 5.41853   3
   7   9   4 23.7739 5.32146   6
   8   9   4 6.21141 3.21406   3
   1 -10  -4 63.8684 9.95960   6
  -1  10   4 56.3266 7.76639   3
  -1  10   4 58.9890 9.29289   6
   0 -10  -4 392.916 19.2269   3
   0 -10  -4 355.667 19.9686   6
   0 -10  -4 358.562 17.7625   7
   0  10   4 363.035 17.7642   3
   0  10   4 355.817 20.1702   6
  -1 -10  -4 178.395 11.3712   7
  -1 -10  -4 210.365 13.1317   3
  -1 -10  -4 199.156 14.4226   6
   1  10   4 185.012 13.6038   6
   1  10   4 173.048 11.9064   3
  -2 -10  -4 809.912 29.6436   3
  -2 -10  -4 794.997 31.6948   6
  -2 -10  -4 776.818 26.8133   7
   2  10   4 824.134 29.8314   3
   2  10   4 838.419 32.3019   6
  -3 -10  -4 78.2782 8.19857   6
  -3 -10  -4 74.9163 7.57678   3
  -3 -10  -4 61.8671 5.71200   7
   3  10   4 75.7076 8.31893   3
   3  10   4 59.9369 8.76333   6
  -4 -10  -4 711.630 26.6220   3
  -4 -10  -4 724.423 22.5246   7
   4  10   4 747.696 27.9925   3
   4  10   4 766.340 29.8752   6
  -5 -10  -4 16.6020 3.75057   3
  -5 -10  -4 17.4453 4.84432   6
  -5 -10  -4 11.7497 2.18258   7
  -5 -10  -4 11.3069 2.13274   7
   5  10   4 14.8195 4.57514   6
   5  10   4 12.0301 3.75918   3
  -6 -10  -4 20.3167 5.17846   6
  -6 -10  -4 29.5851 4.94688   3
   6  10   4 35.7039 6.08767   3
   6  10   4 33.3623 5.98491   6
  -1 -11  -4 458.224 24.2183   6
  -1 -11  -4 490.757 23.1375   3
   1  11   4 477.469 24.8713   6
  -2 -11  -4 162.700 10.6787   7
  -2 -11  -4 175.947 14.1866   3
  -2 -11  -4 196.197 14.3402   6
   2  11   4 160.614 13.1521   6
   2  11   4 171.534 12.4575   3
  -3 -11  -4 -0.5720 2.50991   3
  -3 -11  -4 -1.3637 2.79261   6
  -3 -11  -4 0.60570 2.11706   7
   3  11   4 6.92163 4.64376   3
   3  11   4 6.17229 3.84671   6
  -4 -11  -4 1.49874 1.76869   7
  -4 -11  -4 1.65847 3.14896   3
  -4 -11  -4 3.33743 3.65596   6
   4  11   4 -1.2388 3.22640   6
   4   8  -5 196.360 13.1069   6
   4   8  -5 208.315 12.7135   3
  -4  -8   5 209.290 14.0509   6
   3   8  -5 43.7503 6.26268   3
  -3  -8   5 71.3212 7.35064   3
  -3  -8   5 58.3786 8.55927   4
  -3  -8   5 47.3092 7.59134   6
   2   8  -5 55.9496 6.08605   3
   2   8  -5 51.9907 7.59566   6
  -2  -8   5 36.1479 6.37705   6
  -2  -8   5 46.5339 6.57224   3
  -2  -8   5 48.3394 7.89710   4
   1   8  -5 118.953 9.86887   6
   1   8  -5 136.212 7.67415   3
  -1  -8   5 118.017 9.57896   3
  -1  -8   5 118.273 9.85176   6
  -1  -8   5 113.218 10.2812   4
   0   8  -5 3.27651 2.88286   6
   0  -8   5 4.31298 3.38464   4
   0  -8   5 13.1540 3.96936   3
   1  -8   5 145.102 11.8317   4
   1  -8   5 112.580 11.0373   6
   1  -8   5 169.156 12.5674   7
   1  -8   5 140.769 10.1968   3
   6   7  -5 134.047 14.1689   5
   6   7  -5 135.414 11.7577   6
  -6  -7   5 133.500 11.7765   6
  -6  -7   5 125.606 10.7459   4
  -6  -7   5 155.895 12.6065   3
   5   7  -5 469.043 20.0794   3
   5   7  -5 477.279 21.4246   6
   5   7  -5 398.449 21.4729   5
  -5  -7   5 429.291 21.2515   6
  -5  -7   5 446.997 20.1168   3
  -5  -7   5 470.199 21.4568   4
   4   7  -5 17.0308 4.48136   6
   4   7  -5 18.6302 4.51208   3
   4   7  -5 24.8714 5.93202   5
  -4  -7   5 17.6231 4.65505   6
  -4  -7   5 23.4451 5.12615   3
  -4  -7   5 31.4377 6.44479   4
   3   7  -5 76.5380 6.86276   3
   3   7  -5 84.9203 8.47580   5
   3   7  -5 97.0726 8.25605   6
  -3  -7   5 69.2025 9.06615   4
  -3  -7   5 94.4825 8.63617   6
  -3  -7   5 89.4325 8.01034   3
   2   7  -5 190.109 11.7284   6
   2   7  -5 186.058 10.3805   3
  -2  -7   5 200.258 11.7995   3
  -2  -7   5 175.860 12.9565   4
  -2  -7   5 184.980 12.1192   6
   1   7  -5 753.302 22.3911   3
   1   7  -5 725.344 25.9442   6
   1   7  -5 693.046 22.3312   3
  -1  -7   5 740.904 28.6269   4
  -1  -7   5 664.468 27.9009   6
  -1  -7   5 734.961 26.5549   6
  -1  -7   5 719.991 26.0777   3
   0   7  -5 560.392 15.3701   3
   0   7  -5 567.788 23.6552   6
   0  -7   5 545.841 21.4675   3
   0  -7   5 527.861 23.6925   4
   0  -7   5 562.945 22.0300   6
   0  -7   5 535.388 23.0021   6
  -1   7  -5 15.3134 3.75562   6
   1  -7   5 17.8349 5.04575   4
   1  -7   5 16.8278 4.28222   6
   1  -7   5 16.8226 4.03129   3
   1  -7   5 22.7376 4.38820   6
  -2   7  -5 170.138 10.2064   6
   2  -7   5 183.298 10.7177   6
   2  -7   5 179.779 12.3816   4
   2  -7   5 186.125 13.1211   7
   2  -7   5 191.808 11.2981   3
   3  -7   5 10.0651 4.35494   7
   3  -7   5 7.53886 2.94265   6
   3  -7   5 1.75616 2.54056   3
   3  -7   5 3.40531 3.55386   4
   7   6  -5 333.716 20.3924   3
  -7  -6   5 359.004 17.7173   4
  -7  -6   5 332.273 18.6916   6
  -7  -6   5 381.217 17.5422   3
   6   6  -5 549.107 24.4321   6
   6   6  -5 517.851 24.7935   5
   6   6  -5 547.418 22.9957   3
  -6  -6   5 559.313 22.4916   3
  -6  -6   5 563.495 23.3302   4
  -6  -6   5 570.750 24.5100   6
   5   6  -5 -0.5327 2.39038   3
   5   6  -5 3.09111 3.46179   5
   5   6  -5 3.34565 3.29906   6
  -5  -6   5 2.10032 3.07907   6
  -5  -6   5 1.94247 2.38318   4
  -5  -6   5 4.57926 2.91917   3
   4   6  -5 74.3398 8.06646   6
   4   6  -5 74.7450 6.96250   3
   4   6  -5 72.6529 7.85526   5
  -4  -6   5 71.5305 7.11056   3
  -4  -6   5 64.4257 8.42603   6
  -4  -6   5 68.1355 7.73295   4
   3   6  -5 143.659 9.24168   3
   3   6  -5 168.599 10.8087   6
   3   6  -5 130.128 10.5481   5
  -3  -6   5 147.417 10.1113   3
  -3  -6   5 158.443 10.8005   6
  -3  -6   5 132.919 10.5481   4
   2   6  -5 56.3381 7.08128   6
   2   6  -5 54.3752 5.41896   3
  -2  -6   5 51.1012 7.65213   4
  -2  -6   5 59.7727 6.37065   6
  -2  -6   5 60.1122 6.59088   3
  -2  -6   5 70.5494 9.11759   6
   1   6  -5 997.893 31.8855   6
   1   6  -5 1060.06 29.2843   3
  -1  -6   5 1040.37 32.7274   6
  -1  -6   5 949.587 33.9635   6
  -1  -6   5 1020.01 32.3026   3
  -1  -6   5 1104.29 35.5181   4
   0   6  -5 185.691 7.32020   3
   0   6  -5 177.492 7.26957   3
   0   6  -5 186.624 10.4554   6
   0  -6   5 192.279 11.8568   6
   0  -6   5 182.224 10.7889   6
   0  -6   5 172.808 11.7772   4
  -1   6  -5 442.279 16.5320   6
   1  -6   5 401.863 16.6310   6
   1  -6   5 360.839 17.7383   3
   1  -6   5 392.137 18.9331   4
  -2   6  -5 1.08666 1.84498   6
   2  -6   5 -0.0455 1.85135   6
   2  -6   5 1.31142 2.21852   3
   2  -6   5 2.52608 2.35167   6
   2  -6   5 1.46767 2.41587   4
  -3   6  -5 45.6385 4.60997   6
   3  -6   5 45.3027 4.92716   6
   3  -6   5 32.8521 5.11659   6
   3  -6   5 35.8552 6.24278   4
   3  -6   5 27.4573 5.58664   7
   4  -6   5 278.982 12.3237   6
   4  -6   5 249.493 12.1672   6
   4  -6   5 292.080 16.4316   7
   4  -6   5 281.614 15.0715   4
   7   5  -5 242.163 15.9134   5
   7   5  -5 243.090 15.0159   6
   7   5  -5 240.564 14.6518   3
  -7  -5   5 264.374 13.8957   4
  -7  -5   5 266.480 15.6281   6
  -7  -5   5 235.608 13.2867   3
   6   5  -5 505.551 21.2703   3
   6   5  -5 506.077 23.2585   5
   6   5  -5 485.803 22.2784   6
  -6  -5   5 509.616 22.6404   6
  -6  -5   5 514.641 20.8737   4
  -6  -5   5 475.049 20.1066   3
   5   5  -5 94.1455 8.33162   3
   5   5  -5 85.1471 8.52284   6
   5   5  -5 119.692 9.87299   5
  -5  -5   5 81.0608 7.68430   3
  -5  -5   5 87.8036 8.26242   4
  -5  -5   5 86.3467 8.60122   6
   4   5  -5 7.13260 3.31285   3
   4   5  -5 14.0920 4.13289   6
   4   5  -5 10.3790 3.47821   5
  -4  -5   5 10.5085 3.46661   3
   3   5  -5 1146.47 33.4053   3
   3   5  -5 1152.56 35.5533   6
   3   5  -5 1123.02 35.9373   5
  -3  -5   5 993.547 36.3470   3
  -3  -5   5 1056.00 36.9460   6
  -3  -5   5 1187.72 36.5686   6
  -3  -5   5 1188.32 36.8049   4
   2   5  -5 483.542 20.0608   6
   2   5  -5 510.585 20.3460   3
   2   5  -5 499.641 17.8724   3
   2   5  -5 540.112 21.0348   5
  -2  -5   5 497.200 20.8128   4
  -2  -5   5 521.069 19.6121   3
  -2  -5   5 483.529 21.0670   6
  -2  -5   5 537.256 20.4959   6
   1   5  -5 394.222 14.7231   3
   1   5  -5 466.098 15.2952   3
   1   5  -5 435.664 17.0455   6
  -1  -5   5 409.362 18.3735   6
  -1  -5   5 422.770 17.2568   6
  -1  -5   5 439.153 18.9714   4
  -1  -5   5 415.269 16.7452   3
   0   5  -5 1036.53 26.7797   3
   0   5  -5 1004.14 26.9074   3
   0   5  -5 1030.75 30.7055   6
   0  -5   5 1105.21 33.5617   6
   0  -5   5 1002.75 30.8283   3
   0  -5   5 1054.49 31.3708   6
   0  -5   5 1050.39 34.0740   4
  -1   5  -5 238.363 10.8523   6
   1  -5   5 229.396 12.0099   6
   1  -5   5 225.473 13.1973   4
   1  -5   5 228.417 11.1610   3
  -2   5  -5 191.285 9.73819   6
   2  -5   5 217.521 11.1724   6
   2  -5   5 209.497 11.7291   6
   2  -5   5 209.076 10.2977   3
  -3   5  -5 325.312 12.4301   6
   3  -5   5 362.463 17.1726   7
   3  -5   5 361.469 13.8094   3
   3  -5   5 337.091 18.8107   4
   3  -5   5 323.534 13.1242   6
   3  -5   5 318.894 13.7781   6
   3  -5   5 336.383 13.7433   3
   4  -5   5 112.657 8.89457   4
   4  -5   5 96.9709 9.33732   7
   4  -5   5 100.563 6.67808   3
   4  -5   5 105.150 6.40427   6
   4  -5   5 98.2387 6.51917   6
   4  -5   5 90.7005 7.27616   3
   5  -5   5 354.835 12.7211   6
   5  -5   5 349.785 18.5857   7
   5  -5   5 397.042 17.7212   4
   5  -5   5 366.463 14.1689   3
   8   4  -5 6.04113 4.09226   3
   8   4  -5 3.18802 4.06478   5
  -8  -4   5 0.48642 2.19825   3
  -8  -4   5 2.59736 3.47322   6
  -8  -4   5 6.40007 3.10571   4
   7   4  -5 381.781 19.0831   3
   7   4  -5 426.542 21.7805   5
  -7  -4   5 404.523 17.7133   3
  -7  -4   5 401.760 17.0319   4
   6   4  -5 131.848 10.6937   5
   6   4  -5 140.544 10.0471   3
   6   4  -5 126.658 10.8291   6
  -6  -4   5 126.172 9.04560   3
  -6  -4   5 134.655 9.23670   4
  -6  -4   5 154.818 11.1940   6
   5   4  -5 532.760 22.6096   6
   5   4  -5 570.867 23.7392   5
   5   4  -5 557.514 21.6064   3
  -5  -4   5 536.445 20.9378   4
  -5  -4   5 568.811 23.0247   6
  -5  -4   5 586.626 21.6244   3
   4   4  -5 223.966 13.1069   5
   4   4  -5 240.938 12.4478   3
   4   4  -5 256.137 13.6283   6
  -4  -4   5 242.939 12.5231   3
  -4  -4   5 241.315 12.6163   4
  -4  -4   5 248.180 13.3769   6
   3   4  -5 47.4059 4.97533   3
   3   4  -5 42.0690 6.17851   5
   3   4  -5 53.6126 6.87543   6
  -3  -4   5 46.0866 6.82180   6
  -3  -4   5 56.3915 6.26153   6
  -3  -4   5 45.8913 6.23292   4
   2   4  -5 59.9712 5.78376   6
   2   4  -5 44.5583 4.51688   3
   2   4  -5 38.4592 5.90138   5
   2   4  -5 49.6579 4.88248   3
  -2  -4   5 58.7244 6.09040   6
  -2  -4   5 42.6101 5.79117   6
  -2  -4   5 51.9794 5.68489   4
  -2  -4   5 52.8897 5.32946   3
   1   4  -5 43.9910 6.05631   5
   1   4  -5 44.7197 5.63313   6
   1   4  -5 50.2167 4.43378   3
   1   4  -5 51.7301 4.17852   3
  -1  -4   5 44.0670 5.65747   6
  -1  -4   5 43.7764 4.81133   3
  -1  -4   5 47.5965 6.26399   4
  -1  -4   5 49.8442 5.33476   6
  -1  -4   5 52.4045 5.59242   5
   0   4  -5 177.619 9.03969   6
   0   4  -5 178.360 7.08225   3
   0   4  -5 175.898 7.18486   3
   0  -4   5 176.116 9.38928   6
   0  -4   5 168.229 9.97003   5
   0  -4   5 172.662 9.20635   3
   0  -4   5 159.830 8.71749   3
   0  -4   5 156.401 10.1260   4
  -1   4  -5 686.343 20.8615   6
   1  -4   5 635.871 22.3094   6
   1  -4   5 690.933 24.5527   4
   1  -4   5 665.970 20.9984   3
   1  -4   5 655.863 23.1140   5
   1  -4   5 676.636 21.3179   6
  -2   4  -5 97.8141 7.32077   6
   2  -4   5 110.342 8.26107   4
   2  -4   5 106.816 6.90221   6
   2  -4   5 92.9417 6.07381   3
   2  -4   5 100.219 6.38467   6
  -3   4  -5 633.244 18.0066   6
   3  -4   5 610.321 22.8400   4
   3  -4   5 597.686 18.5639   6
   3  -4   5 582.664 18.7140   3
  -4   4  -5 201.016 7.00701   6
   4  -4   5 198.398 8.66749   3
   4  -4   5 193.058 11.5854   7
   4  -4   5 191.930 8.14254   6
   4  -4   5 193.689 11.3521   4
   4  -4   5 183.751 8.43435   6
   4  -4   5 183.801 8.45387   3
   5  -4   5 2.19634 2.41519   4
   5  -4   5 3.73792 3.12118   7
   5  -4   5 1.20681 1.53835   3
   5  -4   5 2.00644 1.62586   3
   6  -4   5 212.439 14.7466   5
   6  -4   5 196.783 11.5398   4
   6  -4   5 203.143 13.2901   7
   6  -4   5 192.059 8.77518   3
  -8  -3   5 892.905 28.5962   3
  -8  -3   5 857.169 32.7468   6
  -8  -3   5 903.819 27.1949   4
   7   3  -5 50.9758 7.58179   3
   7   3  -5 50.9730 6.64678   4
   7   3  -5 38.3093 6.79940   6
   7   3  -5 55.6161 7.36387   7
   7   3  -5 46.3697 8.32673   5
  -7  -3   5 39.9057 5.60944   3
  -7  -3   5 51.4825 7.43192   6
  -7  -3   5 55.0092 5.06631   4
   6   3  -5 560.686 23.4115   6
   6   3  -5 574.261 22.5598   3
   6   3  -5 540.485 21.9510   7
   6   3  -5 509.961 20.9738   4
   6   3  -5 565.926 24.0176   5
  -6  -3   5 529.813 19.6300   4
  -6  -3   5 536.930 23.0382   3
  -6  -3   5 554.844 23.0689   6
   5   3  -5 753.399 30.2364   5
   5   3  -5 671.241 25.8553   6
   5   3  -5 656.220 24.3219   4
  -5  -3   5 691.923 26.0041   6
  -5  -3   5 711.384 23.6486   4
   4   3  -5 9.85422 3.27853   6
   4   3  -5 14.6516 3.40376   4
   4   3  -5 6.89266 3.06211   5
   4   3  -5 10.7725 3.10108   3
  -4  -3   5 13.8075 3.96477   6
  -4  -3   5 14.5401 3.36431   4
  -4  -3   5 9.87059 3.08953   3
   3   3  -5 169.725 9.39992   3
   3   3  -5 169.281 10.0490   5
   3   3  -5 145.101 9.63399   6
   3   3  -5 174.801 12.3706   6
   3   3  -5 171.241 10.3479   4
   3   3  -5 173.234 10.6419   3
  -3  -3   5 172.008 10.4558   5
  -3  -3   5 161.304 10.1303   6
  -3  -3   5 159.757 9.21582   3
  -3  -3   5 168.105 9.82911   4
   2   3  -5 83.9196 7.08952   4
   2   3  -5 86.1357 5.99187   3
   2   3  -5 80.0127 6.77464   5
   2   3  -5 96.6224 8.37210   6
   2   3  -5 77.0335 6.68449   6
  -2  -3   5 79.8954 6.42479   7
  -2  -3   5 80.3332 7.08100   6
  -2  -3   5 76.3292 6.43977   5
  -2  -3   5 79.4279 6.60970   4
  -2  -3   5 87.9918 6.66133   3
  -2  -3   5 91.3472 6.57701   3
  -2  -3   5 84.4150 6.65200   6
   1   3  -5 1650.10 42.2105   3
   1   3  -5 1632.30 46.6389   4
   1   3  -5 1625.46 45.4499   6
  -1  -3   5 1665.21 45.0733   5
  -1  -3   5 1688.74 44.2627   3
  -1  -3   5 1652.10 46.0207   6
  -1  -3   5 1677.36 45.4671   7
   0   3  -5 82.8158 6.17910   6
   0   3  -5 87.9971 4.55180   3
   0   3  -5 84.2492 5.03789   3
   0   3  -5 98.2667 6.15157   6
   0   3  -5 91.4347 7.56005   4
   0  -3   5 83.0511 6.01239   6
   0  -3   5 94.4939 7.03585   7
   0  -3   5 76.3475 5.61673   3
   0  -3   5 88.3378 5.86664   3
   0  -3   5 81.8462 6.40031   6
   0  -3   5 84.2856 6.42030   5
   0  -3   5 84.1530 6.83085   4
  -1   3  -5 615.843 22.4851   4
  -1   3  -5 599.670 18.1968   6
  -1   3  -5 557.954 19.0927   6
   1  -3   5 593.634 19.8833   6
   1  -3   5 562.318 18.1921   3
   1  -3   5 593.871 21.6366   4
   1  -3   5 581.883 18.3311   3
   1  -3   5 604.397 18.8541   6
   1  -3   5 569.536 19.7714   5
  -2   3  -5 389.934 17.4352   4
  -2   3  -5 381.620 13.7483   6
   2  -3   5 410.133 13.5518   6
   2  -3   5 402.467 13.4307   3
   2  -3   5 385.414 14.3816   6
   2  -3   5 399.657 16.8588   4
   2  -3   5 417.688 17.6437   5
  -3   3  -5 56.6738 3.50480   6
  -3   3  -5 55.6962 3.83539   6
   3  -3   5 55.3268 4.26180   6
   3  -3   5 63.5331 4.13738   6
   3  -3   5 65.9243 6.53588   4
   3  -3   5 48.0327 3.72220   3
   3  -3   5 59.8187 5.50282   5
   3  -3   5 54.8292 4.05696   3
   4  -3   5 18.1482 4.03151   7
   4  -3   5 24.7389 4.71004   4
   4  -3   5 17.1512 2.40009   6
   4  -3   5 20.0522 2.66246   3
   4  -3   5 19.8169 2.68707   3
   4  -3   5 22.4301 2.24103   6
   5  -3   5 139.774 9.20821   4
   5  -3   5 122.602 5.75788   3
   5  -3   5 129.282 5.91820   3
   5  -3   5 148.785 9.76772   7
   6  -3   5 2.41729 1.40404   3
   6  -3   5 -2.1270 2.19306   7
   6  -3   5 0.57675 2.08261   4
   6  -3   5 1.14021 1.26270   3
   6  -3   5 -0.4620 2.63400   5
   7  -3   5 210.065 11.3485   4
   7  -3   5 192.297 14.3229   5
   7  -3   5 208.785 13.3691   7
   8   2  -5 65.2841 8.53173   7
   8   2  -5 89.5909 9.77716   5
   8   2  -5 81.3065 8.81476   3
   8   2  -5 92.9156 9.08736   6
  -8  -2   5 89.2080 9.38872   6
   7   2  -5 472.449 21.0379   3
   7   2  -5 483.577 22.3608   6
   7   2  -5 451.082 22.7335   5
   7   2  -5 471.275 21.0240   7
  -7  -2   5 501.291 16.9978   4
  -7  -2   5 530.720 21.4903   3
  -7  -2   5 472.688 21.6453   6
   6   2  -5 23.4653 5.01638   3
   6   2  -5 24.2491 4.43044   4
   6   2  -5 19.1742 4.35301   7
   6   2  -5 33.5752 6.18462   5
   6   2  -5 21.4220 5.01737   6
  -6  -2   5 32.7298 5.92941   6
  -6  -2   5 24.5598 3.93378   4
  -6  -2   5 17.2892 3.66047   3
   5   2  -5 46.5806 6.88691   6
   5   2  -5 45.3019 6.07693   3
   5   2  -5 42.0896 6.89236   5
   5   2  -5 46.0754 4.95500   4
   5   2  -5 42.0073 6.57961   6
   5   2  -5 53.8599 6.84778   7
  -5  -2   5 38.0472 4.30739   4
  -5  -2   5 39.5150 6.34280   6
  -5  -2   5 51.3214 5.42333   3
   4   2  -5 1434.11 44.5911   6
   4   2  -5 1548.93 42.9022   7
   4   2  -5 1492.94 42.6802   4
   4   2  -5 1544.91 44.4103   6
   4   2  -5 1492.75 42.2981   3
  -4  -2   5 1474.05 41.5424   3
  -4  -2   5 1543.74 41.4362   4
  -4  -2   5 1558.55 44.3222   6
   3   2  -5 423.036 17.3857   6
   3   2  -5 438.344 16.9649   5
   3   2  -5 395.157 17.5020   6
   3   2  -5 418.609 16.9794   4
   3   2  -5 400.867 15.6459   3
   3   2  -5 403.644 15.7620   3
  -3  -2   5 419.166 16.1321   4
  -3  -2   5 443.626 17.6744   6
  -3  -2   5 412.234 15.8576   3
  -3  -2   5 409.391 16.4635   3
  -3  -2   5 410.366 17.8274   6
  -3  -2   5 399.015 16.5588   7
  -3  -2   5 416.717 17.2351   5
   2   2  -5 1241.02 37.1505   4
   2   2  -5 1239.84 34.5033   3
   2   2  -5 1296.80 34.6039   3
   2   2  -5 1278.04 37.3947   6
  -2  -2   5 1245.60 37.4285   6
  -2  -2   5 1268.44 35.7703   3
  -2  -2   5 1326.08 36.6590   5
  -2  -2   5 1276.62 36.4448   7
   1   2  -5 666.171 20.4660   3
   1   2  -5 678.750 25.9337   4
   1   2  -5 701.328 21.7645   5
   1   2  -5 714.032 22.5339   6
  -1  -2   5 706.204 23.5474   6
  -1  -2   5 727.163 22.1631   3
  -1  -2   5 696.038 22.1623   5
  -1  -2   5 704.433 22.6928   6
  -1  -2   5 700.562 23.3331   4
  -1  -2   5 717.271 21.7977   3
   0   2  -5 8.48585 2.28165   5
   0   2  -5 9.18065 1.79505   3
   0   2  -5 11.6544 2.49242   6
   0   2  -5 13.6208 2.91539   6
   0  -2   5 10.0069 3.00636   4
   0  -2   5 16.2183 3.35319   6
   0  -2   5 11.9601 2.64799   6
   0  -2   5 9.39948 2.24855   3
   0  -2   5 14.9698 2.79293   5
   0  -2   5 7.66732 2.12763   3
   0  -2   5 12.3712 2.81239   7
  -1   2  -5 227.537 9.04234   6
  -1   2  -5 215.359 9.56836   6
  -1   2  -5 204.896 12.8431   4
   1  -2   5 212.690 9.91753   6
   1  -2   5 230.064 9.81185   5
   1  -2   5 231.455 9.47891   6
   1  -2   5 229.558 9.06203   3
   1  -2   5 210.381 11.1086   4
   1  -2   5 214.448 8.83258   3
  -2   2  -5 24.7017 2.40193   6
  -2   2  -5 24.1883 4.35622   4
  -2   2  -5 18.9344 2.76135   6
   2  -2   5 24.0996 2.59034   3
   2  -2   5 19.3887 3.92000   4
   2  -2   5 21.2911 3.35328   5
   2  -2   5 22.7765 2.42847   3
   2  -2   5 21.6720 2.83472   6
   2  -2   5 19.3066 2.96339   6
   3  -2   5 1845.58 47.6522   5
   4  -2   5 216.325 10.8900   7
   4  -2   5 210.653 6.79384   6
   4  -2   5 204.894 11.2135   4
   4  -2   5 204.200 6.82399   3
   4  -2   5 208.506 6.37798   6
   4  -2   5 208.443 7.00960   3
   5  -2   5 312.566 14.3531   7
   5  -2   5 310.340 9.01695   3
   5  -2   5 329.919 15.5703   5
   5  -2   5 311.716 9.06580   3
   5  -2   5 331.229 14.7506   4
   6  -2   5 350.645 10.1195   3
   6  -2   5 374.515 15.8198   4
   6  -2   5 381.671 19.3683   7
   6  -2   5 380.729 17.9673   5
   7  -2   5 18.9668 1.92188   3
   7  -2   5 16.4210 4.39246   7
   7  -2   5 18.2707 2.03244   3
   7  -2   5 23.0444 5.91651   5
   7  -2   5 17.1257 3.65609   4
   8   1  -5 61.0937 9.60832   5
   8   1  -5 58.8415 8.43448   3
   8   1  -5 62.7147 8.41514   7
   8   1  -5 43.3597 7.15477   6
  -8  -1   5 46.3480 7.40838   6
   7   1  -5 32.5794 6.10488   7
   7   1  -5 29.6593 5.91046   6
   7   1  -5 33.8871 6.90470   5
   7   1  -5 29.4954 5.84537   3
  -7  -1   5 30.9725 6.15299   6
  -7  -1   5 39.5769 5.22480   3
  -7  -1   5 29.0476 3.05815   4
   6   1  -5 443.484 20.4606   5
   6   1  -5 422.855 19.7024   6
   6   1  -5 404.338 18.6013   7
   6   1  -5 444.344 18.9625   3
   6   1  -5 432.997 20.6583   6
  -6  -1   5 407.342 19.1931   6
   5   1  -5 855.186 29.9682   6
   5   1  -5 852.882 28.5037   3
   5   1  -5 831.200 30.4115   6
   5   1  -5 855.297 28.7995   7
   5   1  -5 861.220 30.0232   5
  -5  -1   5 850.362 26.8305   3
  -5  -1   5 880.316 25.3306   4
  -5  -1   5 856.729 29.8234   6
   4   1  -5 56.7663 6.17192   6
   4   1  -5 59.5358 6.01411   7
   4   1  -5 54.2943 5.22923   4
   4   1  -5 43.5587 6.17272   5
   4   1  -5 60.1907 6.70979   6
   4   1  -5 52.3520 5.85836   3
  -4  -1   5 54.4454 6.13656   5
  -4  -1   5 47.0761 6.49638   6
  -4  -1   5 61.9789 6.56844   6
  -4  -1   5 54.5724 4.81809   4
  -4  -1   5 53.5877 5.34466   3
   3   1  -5 2325.60 62.1600   6
   2   1  -5 139.284 8.84307   6
   2   1  -5 147.471 7.82742   3
   2   1  -5 148.121 8.41244   7
   2   1  -5 150.043 7.98825   3
   2   1  -5 157.969 9.26867   6
   2   1  -5 159.279 8.95974   4
   2   1  -5 147.841 8.11530   5
  -2  -1   5 157.770 8.22955   3
  -2  -1   5 153.187 8.48645   3
  -2  -1   5 156.405 8.78854   7
  -2  -1   5 147.773 8.43642   4
  -2  -1   5 142.903 8.81850   6
  -2  -1   5 152.410 9.37124   6
  -2  -1   5 164.057 8.79559   5
   1   1  -5 471.982 17.6505   4
   1   1  -5 498.961 15.9395   5
   1   1  -5 451.598 17.0933   6
   1   1  -5 459.971 15.1881   3
   1   1  -5 506.359 17.4042   6
   1   1  -5 474.245 15.2905   3
  -1  -1   5 468.937 16.1085   5
  -1  -1   5 466.962 16.2586   3
  -1  -1   5 478.083 17.2619   6
  -1  -1   5 489.473 17.1261   7
  -1  -1   5 463.248 17.5133   6
  -1  -1   5 478.298 17.3626   4
  -1  -1   5 492.465 16.2022   3
   0   1  -5 443.114 15.9786   6
   0   1  -5 468.923 13.5780   3
   0   1  -5 481.563 17.7409   4
   0   1  -5 458.550 15.7148   6
   0   1  -5 470.277 14.7091   5
   0  -1   5 482.980 16.2872   6
   0  -1   5 422.650 15.7546   7
   0  -1   5 443.814 14.8571   5
   0  -1   5 463.205 15.2624   3
   0  -1   5 473.125 17.3377   4
   0  -1   5 469.112 16.5971   6
  -1   1  -5 337.887 12.5099   6
  -1   1  -5 347.479 12.0795   6
   1  -1   5 352.954 13.4007   7
   1  -1   5 377.686 12.3203   5
   1  -1   5 353.398 13.0352   6
   1  -1   5 350.862 14.6876   4
   1  -1   5 358.794 11.9263   3
   1  -1   5 339.275 12.3776   6
  -2   1  -5 1138.41 29.2549   6
  -3   1  -5 457.852 11.8019   6
  -3   1  -5 459.227 12.2563   6
   3  -1   5 458.349 12.4064   3
   3  -1   5 467.764 15.2274   5
   3  -1   5 459.910 12.6242   3
   3  -1   5 456.008 12.7664   6
   3  -1   5 490.677 18.3478   4
   3  -1   5 464.855 13.5347   6
   4  -1   5 539.723 20.0049   4
   5  -1   5 402.121 16.4528   4
   5  -1   5 363.108 15.9643   5
   5  -1   5 422.612 15.7231   7
   6  -1   5 2.12933 2.05718   7
   6  -1   5 3.80479 2.58715   4
   6  -1   5 4.94630 3.03773   5
   7  -1   5 111.949 9.59740   5
   7  -1   5 118.166 8.48524   7
   7  -1   5 108.156 7.88960   4
   8  -1   5 12.3055 4.23234   5
   8  -1   5 18.4776 4.38174   7
   8  -1   5 17.0750 3.70362   4
   8   0  -5 45.8025 7.41004   3
   8   0  -5 45.7124 8.67175   5
   8   0  -5 51.2655 9.28060   6
   8   0  -5 42.6768 7.46225   7
  -8   0   5 46.7689 4.54858   3
  -8   0   5 47.3706 7.83872   6
   7   0  -5 429.145 22.1517   5
   7   0  -5 460.719 20.8020   3
   7   0  -5 443.010 20.7180   7
   7   0  -5 475.422 21.8997   6
   7   0  -5 449.661 22.3377   6
  -7   0   5 476.098 17.2297   3
  -7   0   5 445.618 12.0555   4
  -7   0   5 449.521 20.9983   6
   6   0  -5 524.329 23.4003   6
   6   0  -5 597.146 23.3284   7
   6   0  -5 536.748 23.4195   6
   6   0  -5 568.755 24.2414   5
   6   0  -5 534.689 21.9961   3
  -6   0   5 572.094 23.5133   6
  -6   0   5 569.915 19.7175   3
  -6   0   5 547.933 16.4549   4
   5   0  -5 71.1512 6.78111   7
   5   0  -5 65.9439 9.32136   6
   5   0  -5 62.6049 7.63095   3
   5   0  -5 53.3807 7.42390   5
   5   0  -5 58.5746 7.85052   6
  -5   0   5 60.9092 6.71565   6
  -5   0   5 66.9299 5.86415   3
  -5   0   5 65.1251 4.62033   4
   4   0  -5 978.856 30.6668   7
   4   0  -5 977.517 30.1898   3
   4   0  -5 973.223 31.0641   5
   4   0  -5 1010.31 32.3149   6
   4   0  -5 909.861 31.3376   6
  -4   0   5 977.507 27.3037   4
  -4   0   5 955.411 31.3022   5
  -4   0   5 938.878 31.8159   6
  -4   0   5 902.959 28.9899   3
  -4   0   5 984.554 29.1006   3
  -4   0   5 989.774 31.6976   6
   3   0  -5 229.035 10.9132   3
   3   0  -5 208.732 11.5528   6
   3   0  -5 196.726 11.3842   6
   3   0  -5 221.559 11.0388   7
   3   0  -5 213.414 10.7900   5
   3   0  -5 212.581 10.2830   3
  -3   0   5 198.390 11.4927   6
  -3   0   5 217.903 10.5479   3
  -3   0   5 205.650 10.8870   4
  -3   0   5 194.480 11.1352   6
  -3   0   5 180.406 10.2812   7
  -3   0   5 211.629 10.8772   5
  -3   0   5 223.487 10.2488   3
   2   0  -5 2228.72 58.1113   6
   1   0  -5 0.98991 1.15642   6
   1   0  -5 0.75328 1.15709   3
   1   0  -5 2.90311 1.40678   5
   1   0  -5 2.59866 1.73267   6
   1   0  -5 0.81198 1.24456   7
   1   0  -5 0.14981 1.15146   3
  -1   0   5 1.90288 1.35927   3
  -1   0   5 0.19702 1.07408   7
  -1   0   5 0.11213 1.29296   6
  -1   0   5 0.48342 1.20729   6
  -1   0   5 1.27859 1.15398   5
  -1   0   5 0.29308 1.15279   4
  -1   0   5 3.87445 1.71097   3
   0   0  -5 568.605 18.2688   6
   0   0  -5 533.183 17.9259   6
   0   0  -5 560.869 15.9732   3
   0   0   5 562.855 17.3423   3
   0   0   5 543.736 18.2154   6
   0   0   5 535.796 16.9373   3
   0   0   5 539.515 18.3758   6
   0   0   5 563.963 16.2804   5
   0   0   5 544.190 17.8030   7
   0   0   5 557.125 19.2075   4
  -1   0  -5 9768.57 230.640   2
   1   0   5 9999.99 230.333   2
  -2   0  -5 98.2305 4.93974   6
  -2   0  -5 92.9086 5.36335   6
   2   0   5 99.3948 4.67968   5
   2   0   5 94.0834 5.21820   6
   2   0   5 94.6332 5.72030   7
   2   0   5 100.317 4.70051   3
   2   0   5 100.553 5.25075   6
   2   0   5 97.5914 4.58317   3
   2   0   5 105.497 7.36675   4
   3   0   5 947.317 29.3770   4
   4   0   5 317.213 14.2422   4
   4   0   5 307.296 11.9780   5
   5   0   5 42.9194 4.12627   7
   5   0   5 37.1716 5.03017   5
   5   0   5 42.3806 5.85217   4
   6   0   5 251.417 11.3946   7
   6   0   5 246.120 12.6625   5
   7   0   5 243.770 13.5715   5
   7   0   5 198.866 10.9659   7
   7   0   5 249.086 12.1343   4
   8   0   5 350.096 14.9618   4
   8   0   5 340.554 15.2751   7
   8   0   5 367.501 18.6007   5
   8  -1  -5 846.883 33.2381   7
   8  -1  -5 916.402 33.3765   3
  -8   1   5 886.893 33.2296   6
  -8   1   5 861.290 24.8378   3
   7  -1  -5 4.77957 3.73682   5
   7  -1  -5 4.12264 3.32107   7
   7  -1  -5 2.18824 2.93482   6
   7  -1  -5 10.7603 4.04478   6
   7  -1  -5 10.5508 3.85654   3
  -7   1   5 2.53930 2.75965   6
   6  -1  -5 75.1192 7.33401   7
   6  -1  -5 65.2903 8.70981   6
   6  -1  -5 71.2255 9.42785   5
   6  -1  -5 67.7023 7.27097   3
   6  -1  -5 58.9346 8.29514   6
  -6   1   5 67.8939 5.79434   3
  -6   1   5 73.6733 9.18230   6
  -6   1   5 66.2258 3.35114   4
   5  -1  -5 416.411 22.1462   6
   5  -1  -5 432.294 18.5739   3
   5  -1  -5 422.204 19.7769   6
   5  -1  -5 471.724 19.4316   7
   5  -1  -5 433.843 19.8801   5
  -5   1   5 447.404 16.7706   3
  -5   1   5 428.400 19.5074   6
  -5   1   5 437.891 13.7300   4
   4  -1  -5 127.663 9.01907   5
   4  -1  -5 110.877 8.62051   6
   4  -1  -5 111.076 8.12546   3
   4  -1  -5 107.911 8.76816   6
   4  -1  -5 115.990 8.37338   7
  -4   1   5 111.990 7.39367   3
  -4   1   5 126.540 9.30133   6
  -4   1   5 114.809 6.28897   4
  -4   1   5 114.502 7.42736   3
  -4   1   5 103.688 8.20634   5
   3  -1  -5 176.915 9.21911   3
   3  -1  -5 183.094 10.0455   5
   3  -1  -5 164.427 9.61132   7
   3  -1  -5 158.100 9.37182   3
   3  -1  -5 187.236 11.0017   6
   3  -1  -5 186.105 10.6479   6
  -3   1   5 169.790 10.3752   6
  -3   1   5 175.322 9.79379   5
  -3   1   5 171.016 9.27908   3
  -3   1   5 176.015 10.4266   6
  -3   1   5 161.132 8.18523   4
  -3   1   5 175.223 9.82406   7
  -3   1   5 170.670 9.04517   3
   2  -1  -5 378.200 14.1133   3
   2  -1  -5 401.843 14.5434   5
   2  -1  -5 372.845 15.6181   6
   2  -1  -5 426.016 19.2866   6
   2  -1  -5 400.345 15.2476   7
   2  -1  -5 381.342 14.5425   3
  -2   1   5 349.550 15.3550   6
  -2   1   5 391.581 14.6636   3
  -2   1   5 367.715 15.7642   6
  -2   1   5 378.884 14.9917   7
  -2   1   5 391.679 14.4911   3
  -2   1   5 406.722 14.7591   5
  -2   1   5 414.898 14.6924   4
   1  -1  -5 1480.98 46.2908   1
   1  -1  -5 1502.55 51.0801   2
  -1   1   5 1434.10 51.1816   2
   0  -1  -5 700.004 21.3797   6
   0  -1  -5 713.746 21.8878   6
   0  -1  -5 656.971 19.1349   3
   0   1   5 706.748 25.1530   4
   0   1   5 688.619 20.7668   7
   0   1   5 712.705 20.5997   3
   0   1   5 660.615 21.4442   6
   0   1   5 702.355 20.6242   3
  -1  -1  -5 65.2906 3.21770   3
  -1  -1  -5 64.0075 3.23712   3
  -1  -1  -5 70.2087 4.61750   6
  -1  -1  -5 62.4298 4.64970   6
   1   1   5 64.3964 4.30376   3
   1   1   5 56.5468 4.32582   7
   1   1   5 78.1989 4.70284   3
   1   1   5 63.5078 2.97193   5
   1   1   5 61.7246 4.83474   6
   1   1   5 68.9529 4.86195   6
   1   1   5 67.3539 5.79527   4
  -2  -1  -5 223.119 8.37515   6
   2   1   5 233.357 9.02552   7
   2   1   5 209.119 10.8938   4
   2   1   5 233.755 10.4155   6
   2   1   5 228.938 8.06665   3
   2   1   5 237.622 8.31761   3
   2   1   5 235.561 6.57645   5
  -3  -1  -5 9.54328 1.52730   6
  -3  -1  -5 8.81094 1.25804   6
   3   1   5 10.0604 2.00273   7
   3   1   5 7.65441 1.33252   3
   3   1   5 12.1206 3.30795   4
   3   1   5 7.28596 1.42520   5
   3   1   5 5.11611 1.13384   3
   3   1   5 8.52621 1.53895   6
   4   1   5 543.861 20.0479   4
   4   1   5 542.086 13.7440   6
   4   1   5 535.268 16.3237   5
   5   1   5 749.406 22.8224   5
   5   1   5 742.214 21.4021   7
   5   1   5 772.172 25.6318   4
   6   1   5 215.212 11.7715   4
   6   1   5 216.262 9.40831   7
   6   1   5 213.494 10.8897   5
   7   1   5 2025.48 54.4368   4
   7   1   5 1987.56 54.8001   5
   7   1   5 2014.78 51.3412   7
   8   1   5 -0.4027 0.72765   3
   8   1   5 0.21907 0.91528   3
   8   1   5 -0.2187 2.23759   5
   8   1   5 -0.6756 2.04774   4
   8   1   5 0.71286 1.74767   7
   9   1   5 0.36453 2.21325   4
   9   1   5 7.20145 1.85696   3
   9   1   5 11.4313 4.97826   7
   9   1   5 17.9752 5.27323   5
   7  -2  -5 24.7895 5.79478   7
   7  -2  -5 38.2552 7.88642   5
   7  -2  -5 21.4315 5.29301   6
   7  -2  -5 28.7494 6.23635   6
   7  -2  -5 32.4949 6.06739   3
  -7   2   5 37.3397 6.93131   6
  -7   2   5 28.3985 4.90175   3
   6  -2  -5 55.1906 8.04668   7
   6  -2  -5 72.0603 7.64823   6
   6  -2  -5 74.7090 7.73665   3
   6  -2  -5 65.1626 9.26694   5
   6  -2  -5 65.5794 9.02599   6
  -6   2   5 66.5017 8.70920   6
  -6   2   5 74.2802 5.95080   3
   5  -2  -5 832.584 33.7694   6
   5  -2  -5 809.268 30.9070   3
   5  -2  -5 779.128 32.1815   6
   5  -2  -5 749.094 28.9802   5
  -5   2   5 780.036 20.9548   4
  -5   2   5 818.931 25.4294   3
   4  -2  -5 1713.63 48.0770   7
   4  -2  -5 1733.77 49.6113   6
   4  -2  -5 1736.88 47.6671   3
   4  -2  -5 1735.74 48.8492   5
   4  -2  -5 1636.60 48.2564   6
  -4   2   5 1749.84 49.4584   6
  -4   2   5 1617.17 48.1878   5
  -4   2   5 1634.23 45.1302   3
   3  -2  -5 311.143 12.9817   3
   3  -2  -5 302.160 14.4103   6
   3  -2  -5 321.057 14.2004   7
   3  -2  -5 317.974 15.0198   6
   3  -2  -5 305.831 13.8431   5
   3  -2  -5 307.024 13.7324   3
  -3   2   5 328.520 15.1348   6
  -3   2   5 285.175 14.0593   6
  -3   2   5 300.699 12.8948   3
  -3   2   5 287.864 12.6333   3
  -3   2   5 296.812 13.4049   7
  -3   2   5 287.454 11.6037   4
  -3   2   5 272.244 13.0717   5
   2  -2  -5 507.275 17.8550   3
   2  -2  -5 496.270 17.2800   5
   2  -2  -5 490.152 19.1724   6
   2  -2  -5 492.731 17.8850   7
   2  -2  -5 496.009 18.6029   6
   2  -2  -5 464.359 16.6546   3
  -2   2   5 478.957 16.9567   5
  -2   2   5 480.309 17.1697   3
  -2   2   5 502.112 17.0155   4
  -2   2   5 482.441 18.6810   6
  -2   2   5 517.630 17.4863   3
  -2   2   5 494.812 17.7205   7
  -2   2   5 516.363 19.3677   6
   1  -2  -5 1396.20 38.5616   6
  -1   2   5 1399.15 37.4449   3
   0  -2  -5 64.6505 5.45648   6
   0  -2  -5 57.7334 4.34788   3
   0  -2  -5 59.2763 4.87691   6
   0  -2  -5 59.7802 4.44619   7
   0  -2  -5 61.7102 4.22734   3
   0  -2  -5 59.0558 3.43288   5
   0   2   5 67.1700 5.36401   6
   0   2   5 67.2709 5.61049   3
   0   2   5 58.9897 3.43447   5
   0   2   5 63.7380 4.57215   7
   0   2   5 66.2072 4.76714   3
   1   2   5 1050.91 33.3794   1
   1   2   5 1044.07 36.2079   2
   1   2   5 1028.82 37.4713   2
   1   2   5 1108.68 34.8249   1
  -2  -2  -5 780.695 22.7886   6
  -2  -2  -5 800.106 21.9481   6
   2   2   5 790.661 22.3334   6
   2   2   5 822.822 23.1652   6
   2   2   5 811.224 21.9749   3
   3   2   5 1291.96 39.5677   2
   3   2   5 1291.03 36.8774   1
   3   2   5 1344.02 37.5727   2
  -4  -2  -5 528.747 14.5637   6
  -4  -2  -5 518.507 13.7491   6
   4   2   5 513.211 14.4116   3
   4   2   5 530.708 14.5117   6
   4   2   5 559.152 15.4702   6
   4   2   5 531.556 14.1401   3
   4   2   5 552.224 15.2818   7
   4   2   5 557.608 15.0284   5
   5   2   5 921.814 22.7377   6
   5   2   5 924.645 25.5104   5
   6   2   5 133.051 6.24375   7
   6   2   5 145.045 4.95909   3
   6   2   5 134.803 4.81575   3
   7   2   5 1.17904 0.89936   3
   7   2   5 0.82805 0.94629   3
   7   2   5 3.93010 2.74791   4
   7   2   5 -1.4425 1.79355   5
   7   2   5 1.22051 1.38749   7
   8   2   5 161.614 6.50998   3
   8   2   5 149.478 9.85940   4
   8   2   5 153.971 10.4451   5
   8   2   5 142.920 7.79050   7
   9   2   5 106.922 8.18490   4
   9   2   5 123.469 9.91152   5
   9   2   5 112.054 7.01402   7
   7  -3  -5 11.8738 4.30135   6
   7  -3  -5 8.62646 4.87642   5
   7  -3  -5 10.7339 5.38342   6
   7  -3  -5 17.6811 5.37087   7
   7  -3  -5 22.8404 5.68695   3
  -7   3   5 8.33212 4.33860   6
   6  -3  -5 516.183 22.4610   3
   6  -3  -5 548.643 23.6706   7
   6  -3  -5 508.821 22.5882   6
   6  -3  -5 530.409 24.8250   5
   6  -3  -5 559.304 24.4276   6
  -6   3   5 489.253 22.8825   6
  -6   3   5 528.956 18.3876   3
   5  -3  -5 415.099 18.1616   3
   5  -3  -5 382.211 18.4573   7
   5  -3  -5 359.915 18.6068   6
  -5   3   5 390.980 15.2441   3
  -5   3   5 373.204 18.3881   6
  -5   3   5 378.526 11.1730   4
  -5   3   5 376.499 10.9511   4
   4  -3  -5 630.875 24.0964   7
   4  -3  -5 648.453 24.8553   5
   4  -3  -5 657.395 25.5420   6
   4  -3  -5 664.688 23.9149   3
   4  -3  -5 610.929 23.8896   6
  -4   3   5 650.983 25.1926   6
  -4   3   5 668.547 19.3058   4
  -4   3   5 622.250 18.4168   4
  -4   3   5 643.515 21.7873   3
  -4   3   5 686.462 23.5666   3
   3  -3  -5 13.6824 3.60642   6
   3  -3  -5 17.9011 3.97690   5
   3  -3  -5 13.6856 3.55172   3
   3  -3  -5 28.5069 5.13339   6
   3  -3  -5 17.9223 3.92197   7
  -3   3   5 19.8258 3.28027   4
  -3   3   5 17.2610 3.49097   3
  -3   3   5 24.5657 4.89036   6
  -3   3   5 22.9972 4.28927   6
  -3   3   5 14.8142 3.23368   3
   2  -3  -5 76.3792 6.13134   3
   2  -3  -5 79.5046 6.22705   5
   2  -3  -5 94.9665 6.81105   7
   2  -3  -5 85.7361 6.62561   6
   2  -3  -5 76.1995 5.88679   3
   2  -3  -5 65.7735 6.62286   6
  -2   3   5 85.9152 6.66674   6
  -2   3   5 74.4963 6.99142   7
  -2   3   5 86.7083 7.27144   6
  -2   3   5 74.5684 5.75764   3
  -2   3   5 78.9065 6.11661   3
   1  -3  -5 269.119 11.3068   3
   1  -3  -5 289.274 11.4220   5
   1  -3  -5 282.283 12.6284   6
   1  -3  -5 319.785 12.5558   7
   1  -3  -5 306.394 12.4409   3
  -1   3   5 284.925 12.0294   3
  -1   3   5 281.323 11.8375   7
  -1   3   5 291.363 11.9646   3
  -1   3   5 284.703 13.3733   6
  -1   3   5 292.681 12.7873   6
   0   3   5 2078.38 62.4578   2
   0   3   5 1956.53 63.4864   2
   1   3   5 2398.44 70.7534   2
   1   3   5 2413.58 68.6269   2
  -2  -3  -5 542.302 16.5595   6
  -2  -3  -5 552.423 15.3389   7
  -2  -3  -5 535.639 14.3968   3
  -2  -3  -5 525.173 17.5430   6
   2   3   5 512.305 16.7083   6
   2   3   5 541.367 17.7921   6
   2   3   5 546.830 16.5269   3
   2   3   5 545.006 15.5256   7
   2   3   5 529.845 16.5771   3
  -3  -3  -5 552.840 17.3183   6
  -3  -3  -5 531.276 15.9089   6
   3   3   5 560.704 16.2450   3
   3   3   5 564.874 16.6468   6
   3   3   5 537.766 14.8072   7
   3   3   5 555.794 17.4567   6
   3   3   5 536.028 16.2994   3
  -4  -3  -5 30.6252 2.48084   6
  -4  -3  -5 25.4039 2.73861   6
   4   3   5 26.6361 1.93579   7
   4   3   5 22.3107 2.76075   6
   4   3   5 22.0358 3.10571   6
   4   3   5 27.9210 2.66200   3
   4   3   5 22.3595 1.84576   5
   4   3   5 23.6863 2.62126   3
  -5  -3  -5 239.658 8.58504   6
  -5  -3  -5 236.560 7.95844   6
   5   3   5 247.902 8.53496   3
   5   3   5 240.524 7.09683   7
   5   3   5 242.606 8.54115   6
   5   3   5 249.163 9.02780   5
   5   3   5 256.746 9.30735   6
  -6  -3  -5 2.90563 0.82952   6
   6   3   5 5.52277 1.35180   6
   6   3   5 2.80721 0.94446   7
   6   3   5 0.82401 1.07529   3
   6   3   5 3.34603 1.33835   6
   6   3   5 3.23909 0.95722   7
   6   3   5 2.11408 1.69928   5
   7   3   5 117.596 5.48532   3
   7   3   5 119.357 5.66997   3
   7   3   5 120.195 4.87314   6
   7   3   5 113.465 4.90236   6
   7   3   5 114.564 4.84032   7
   7   3   5 113.682 7.59028   5
   8   3   5 97.2826 4.76744   7
   8   3   5 97.0858 5.43377   3
   8   3   5 119.582 8.43640   5
   9   3   5 415.357 19.0399   5
   9   3   5 394.497 14.0414   3
   9   3   5 423.870 18.3154   4
   9   3   5 388.892 12.3364   7
   7  -4  -5 685.111 30.7066   3
   7  -4  -5 514.358 30.5336   7
   7  -4  -5 640.950 28.6674   6
  -7   4   5 638.687 27.7912   6
   6  -4  -5 278.593 15.9216   3
   6  -4  -5 269.241 16.3495   7
   6  -4  -5 302.617 18.4105   5
   6  -4  -5 281.525 16.1962   6
   6  -4  -5 291.253 17.1774   6
  -6   4   5 285.611 12.1340   3
  -6   4   5 329.651 17.8780   6
   5  -4  -5 234.957 13.9355   6
   5  -4  -5 277.945 16.3773   5
   5  -4  -5 251.051 14.3493   3
   5  -4  -5 253.877 15.7777   6
   5  -4  -5 293.231 15.9479   7
  -5   4   5 266.737 15.5556   6
  -5   4   5 273.495 12.2671   3
  -5   4   5 255.190 8.01574   4
  -5   4   5 262.370 8.26347   4
   4  -4  -5 34.6972 6.25744   5
   4  -4  -5 32.2297 6.13412   3
   4  -4  -5 35.7964 6.45887   6
  -4   4   5 28.7546 3.62496   4
  -4   4   5 26.2641 5.43823   6
  -4   4   5 28.3822 2.85513   4
  -4   4   5 41.4432 4.55500   3
   3  -4  -5 2.06819 2.27205   5
   3  -4  -5 3.35628 2.32491   7
   3  -4  -5 1.91357 2.02609   6
   3  -4  -5 7.00210 2.71016   6
   3  -4  -5 6.43243 2.68512   3
  -3   4   5 8.48680 2.72246   3
  -3   4   5 5.50204 2.30525   3
  -3   4   5 6.96461 2.97750   6
  -3   4   5 6.07270 1.86162   4
   1  -4  -5 55.1841 4.68024   3
   1  -4  -5 51.9162 5.62008   6
   1  -4  -5 60.1367 5.23939   7
   1  -4  -5 59.9833 5.54174   3
   1  -4  -5 54.4341 5.39223   6
   1  -4  -5 51.8847 4.80665   5
  -1   4   5 60.5644 5.57759   6
  -1   4   5 68.0033 5.68098   3
  -1   4   5 56.7169 4.89276   3
  -1   4   5 58.3305 6.05053   6
  -1   4   5 48.2031 4.51630   7
   0  -4  -5 1465.73 39.7217   6
   0  -4  -5 1455.60 38.1470   3
  -1  -4  -5 1306.81 36.7315   6
   1   4   5 1272.66 35.1820   6
   1   4   5 1280.48 34.5734   3
   2   4   5 1618.41 49.6434   2
   2   4   5 1570.16 45.8685   1
  -3  -4  -5 3.17755 1.33778   6
  -3  -4  -5 0.30180 0.80176   3
  -3  -4  -5 -0.1486 0.68629   3
  -3  -4  -5 0.09313 0.46989   5
  -3  -4  -5 2.10351 1.66925   6
   3   4   5 -0.4755 1.08873   6
   3   4   5 0.00241 1.01660   3
   3   4   5 0.60413 1.03550   6
   3   4   5 0.57148 0.66017   7
   3   4   5 0.36111 1.37344   3
  -4  -4  -5 48.1013 4.05817   6
  -4  -4  -5 49.4379 3.76958   6
  -4  -4  -5 50.3100 2.94567   5
   4   4   5 48.4795 2.80675   5
   4   4   5 52.4671 4.46529   6
   4   4   5 50.8623 4.08015   6
   4   4   5 52.6894 4.07779   3
  -5  -4  -5 1205.54 31.2948   5
  -5  -4  -5 1208.31 31.4619   6
   5   4   5 1233.01 31.9527   6
   5   4   5 1273.66 33.1092   6
   5   4   5 1206.30 31.7683   3
  -6  -4  -5 477.471 16.0596   5
  -6  -4  -5 476.998 14.9439   6
  -6  -4  -5 457.846 14.4801   6
   6   4   5 489.004 15.6912   6
   6   4   5 497.102 16.7756   3
   6   4   5 445.811 14.7512   3
   6   4   5 487.280 15.7848   5
   7   4   5 122.825 6.43976   3
   7   4   5 138.859 6.73826   6
   7   4   5 121.781 7.67705   5
   7   4   5 142.394 7.06413   3
   7   4   5 133.810 6.75411   6
   8   4   5 97.5026 5.72824   6
   8   4   5 101.296 6.11117   3
   8   4   5 93.4588 7.51732   5
   8   4   5 106.593 6.38947   3
   8   4   5 107.466 5.60563   6
   9   4   5 165.857 8.81676   3
   9   4   5 174.870 11.2756   5
   6  -5  -5 116.810 11.3443   6
   6  -5  -5 117.940 10.4884   3
   6  -5  -5 115.587 10.7487   7
   6  -5  -5 113.502 11.2460   5
  -6   5   5 126.292 7.38123   3
   5  -5  -5 53.8909 8.48327   6
   5  -5  -5 70.9060 10.2497   5
   5  -5  -5 62.4289 8.52725   3
   5  -5  -5 72.3240 7.36261   6
   5  -5  -5 63.9721 8.89356   7
  -5   5   5 61.7188 8.82074   6
  -5   5   5 67.5113 3.65630   4
  -5   5   5 62.2969 5.67828   3
  -5   5   5 67.8098 3.47983   4
   4  -5  -5 213.192 12.7469   6
   4  -5  -5 235.063 14.1483   7
   4  -5  -5 223.932 12.9662   3
   4  -5  -5 220.358 14.1268   6
  -4   5   5 208.628 13.6782   6
  -4   5   5 226.059 11.4600   3
  -4   5   5 212.213 8.81253   4
   3  -5  -5 1000.49 33.0778   7
   3  -5  -5 1015.48 32.6186   3
   3  -5  -5 1047.69 35.0098   6
   3  -5  -5 1010.93 33.5154   5
   3  -5  -5 972.047 32.0947   6
  -3   5   5 1004.56 30.7203   3
  -3   5   5 953.975 27.5386   4
  -3   5   5 954.557 33.8068   6
   1  -5  -5 1914.07 52.1191   3
  -1   5   5 2078.38 52.5054   7
  -1   5   5 2082.60 54.2447   6
   0  -5  -5 35.7379 3.87336   5
   0  -5  -5 39.7801 4.03744   3
   0  -5  -5 37.6007 4.82566   7
   0  -5  -5 33.9659 4.68844   3
   0   5   5 37.8353 4.49349   7
   0   5   5 36.5343 4.09634   3
   0   5   5 43.8228 5.96847   6
   0   5   5 39.4691 5.30551   3
   0   5   5 44.4262 4.29774   4
   0   5   5 28.7703 4.36267   6
  -1  -5  -5 22.6329 3.75682   6
  -1  -5  -5 28.3876 4.67440   6
  -1  -5  -5 28.6252 3.71309   5
  -1  -5  -5 22.3299 3.47788   3
  -1  -5  -5 23.5619 3.39018   7
  -1  -5  -5 28.1730 4.19428   3
   1   5   5 33.4015 4.44252   6
   1   5   5 20.4750 2.91163   7
   1   5   5 20.6432 3.81990   3
   1   5   5 28.8819 4.07184   3
   1   5   5 33.3822 5.07432   6
  -2  -5  -5 325.620 13.9246   6
  -2  -5  -5 311.895 11.5179   3
  -2  -5  -5 324.815 12.4731   3
  -2  -5  -5 323.637 12.6643   6
  -2  -5  -5 331.895 10.3561   5
  -2  -5  -5 325.906 10.9929   7
   2   5   5 333.045 13.1365   6
   2   5   5 329.605 14.1810   6
   2   5   5 329.604 13.1409   3
   2   5   5 321.636 13.8082   3
   2   5   5 305.882 13.5976   4
  -3  -5  -5 1.42936 1.75763   6
  -3  -5  -5 1.44006 0.82315   7
  -3  -5  -5 -0.3707 0.87774   3
  -3  -5  -5 0.94882 1.25408   3
  -3  -5  -5 -0.2873 0.75172   5
  -3  -5  -5 0.91952 1.23184   6
   3   5   5 0.68604 1.22542   3
   3   5   5 1.55590 1.71827   6
   3   5   5 2.41028 1.74025   3
   3   5   5 0.78359 1.35255   6
   3   5   5 -0.1654 0.59074   7
   3   5   5 -0.8659 1.01668   4
  -5  -5  -5 1317.22 36.5576   6
  -5  -5  -5 1375.89 36.7934   5
   5   5   5 1356.78 35.8247   3
   5   5   5 1356.53 36.0696   6
  -6  -5  -5 357.058 13.5831   5
   6   5   5 360.184 13.5960   6
   6   5   5 383.837 13.3427   5
   6   5   5 351.054 13.8960   6
   6   5   5 365.018 13.6838   3
  -7  -5  -5 401.436 15.6481   5
  -7  -5  -5 405.436 14.2310   6
   7   5   5 386.975 14.9295   6
   7   5   5 394.176 14.5784   3
   7   5   5 386.780 14.3827   3
   7   5   5 392.050 15.1195   5
   7   5   5 408.873 14.8130   6
  -8  -5  -5 91.1929 5.56055   6
  -8  -5  -5 85.8072 7.19402   5
   8   5   5 96.9157 7.35444   5
   8   5   5 97.1364 6.28335   6
   8   5   5 90.4649 6.43042   6
   8   5   5 93.0573 6.49124   3
   9   5   5 123.476 8.01655   3
   9   5   5 125.093 7.02052   6
   9   5   5 119.110 7.57005   6
   9   5   5 116.072 8.93683   5
   5  -6  -5 394.827 19.6983   3
   5  -6  -5 357.329 20.6020   5
   5  -6  -5 362.297 20.6806   6
   5  -6  -5 361.952 20.0317   7
  -5   6   5 385.588 12.0680   4
  -5   6   5 387.542 20.8537   6
  -5   6   5 382.580 15.1895   3
   4  -6  -5 653.254 26.8462   7
   4  -6  -5 636.566 25.4876   3
   4  -6  -5 621.648 27.4538   6
   4  -6  -5 636.284 28.3424   6
   4  -6  -5 653.174 27.5056   5
  -4   6   5 604.459 19.2761   4
  -4   6   5 634.751 22.2211   3
  -4   6   5 669.741 27.4067   6
   3  -6  -5 133.199 10.4149   5
   3  -6  -5 135.462 10.9567   6
   3  -6  -5 143.831 10.1528   3
   3  -6  -5 158.534 10.9063   7
   3  -6  -5 141.273 9.98234   6
  -3   6   5 133.914 7.58410   4
  -3   6   5 146.273 9.32681   3
   2  -6  -5 200.745 11.9755   5
   2  -6  -5 183.118 12.3371   6
   2  -6  -5 185.846 11.6065   3
   2  -6  -5 176.244 11.1129   7
   2  -6  -5 186.768 11.0810   6
  -2   6   5 189.961 10.6230   4
  -2   6   5 181.905 10.7195   3
  -2   6   5 191.061 12.6632   6
   1  -6  -5 584.707 21.9568   6
   1  -6  -5 624.956 22.5952   5
   1  -6  -5 664.260 23.4225   3
   1  -6  -5 667.765 23.0051   7
   1  -6  -5 650.351 25.0231   6
  -1   6   5 637.210 24.6697   6
  -1   6   5 599.891 20.7824   4
  -1   6   5 593.619 21.3376   7
  -1   6   5 627.074 22.4219   3
   0  -6  -5 39.3094 5.86948   6
   0  -6  -5 42.8011 5.69187   6
   0  -6  -5 52.3527 6.06438   7
   0  -6  -5 42.7847 5.88705   3
   0   6   5 52.0236 6.39336   7
   0   6   5 38.9397 6.28409   6
   0   6   5 42.9542 5.86085   3
   0   6   5 44.1436 4.65718   4
   0   6   5 42.9623 5.88231   6
  -1  -6  -5 141.618 7.87810   3
  -1  -6  -5 142.286 9.38595   6
  -1  -6  -5 133.617 6.95620   5
  -1  -6  -5 137.003 7.58143   7
  -1  -6  -5 134.061 8.21912   6
  -1  -6  -5 135.206 8.46525   3
   1   6   5 132.902 8.48947   4
   1   6   5 128.354 6.85123   7
   1   6   5 138.966 9.49573   6
   1   6   5 145.276 8.99911   3
   1   6   5 138.992 8.65280   6
  -2  -6  -5 59.2098 5.87649   6
  -2  -6  -5 73.4952 4.79621   7
  -2  -6  -5 56.4089 5.15076   3
  -2  -6  -5 55.0029 4.11535   5
  -2  -6  -5 70.5849 9.11488   6
   2   6   5 64.5602 4.06076   7
   2   6   5 63.9803 5.30521   3
   2   6   5 57.8313 5.70129   3
   2   6   5 58.8976 6.23308   6
   2   6   5 58.9841 5.56129   4
   2   6   5 57.9628 5.13611   6
  -3  -6  -5 1459.33 40.4329   6
  -3  -6  -5 1383.96 36.5061   3
   3   6   5 1383.49 38.0617   3
   3   6   5 1383.67 38.5488   6
  -4  -6  -5 767.190 22.1140   3
  -4  -6  -5 772.297 21.5748   3
  -4  -6  -5 753.724 25.0500   6
  -4  -6  -5 769.712 22.1649   5
   4   6   5 818.065 25.9346   6
   4   6   5 752.138 23.6592   3
   4   6   5 753.033 24.0943   6
   4   6   5 793.820 24.5601   3
  -5  -6  -5 1116.28 30.1099   5
  -5  -6  -5 1090.01 32.1392   6
  -5  -6  -5 1068.50 25.6663   3
   5   6   5 1043.47 31.0698   6
   5   6   5 1070.32 31.3010   3
   5   6   5 1119.62 32.6803   6
   5   6   5 1099.10 29.0896   5
   5   6   5 1048.26 30.9129   3
  -6  -6  -5 30.9562 4.45021   5
  -6  -6  -5 30.2417 4.30873   6
   6   6   5 28.6918 4.05220   5
   6   6   5 25.5762 4.23927   3
   6   6   5 24.1171 3.77464   6
  -7  -6  -5 84.0365 6.77138   5
  -7  -6  -5 92.7829 6.69582   6
   7   6   5 91.5082 6.88565   6
   7   6   5 75.9986 6.40874   6
   7   6   5 97.8524 7.03167   3
   7   6   5 95.2234 6.64701   5
  -8  -6  -5 86.8794 6.31910   6
   8   6   5 80.9791 6.49317   6
   8   6   5 64.5155 6.38896   5
   8   6   5 75.6074 6.52281   6
   8   6   5 82.0266 6.52893   3
   9   6   5 143.599 8.72825   6
   9   6   5 150.684 10.0381   5
   9   6   5 141.198 9.11846   3
   5  -7  -5 129.232 12.2379   7
   5  -7  -5 106.918 11.6175   5
   5  -7  -5 117.436 11.6507   6
  -5   7   5 113.859 7.45650   3
  -5   7   5 127.570 12.0708   6
   4  -7  -5 19.9451 5.53785   5
   4  -7  -5 11.6912 4.29318   6
   4  -7  -5 12.0401 4.29017   3
   4  -7  -5 22.2703 5.75667   7
  -4   7   5 21.0806 3.95629   3
  -4   7   5 15.8934 5.13037   6
  -4   7   5 13.6046 3.04725   4
   3  -7  -5 5.43196 3.49847   7
   3  -7  -5 3.72348 3.51620   5
   3  -7  -5 5.09987 3.46925   3
   3  -7  -5 12.1659 4.42374   6
  -3   7   5 5.56200 3.48814   6
  -3   7   5 11.4834 3.15828   3
  -3   7   5 9.73832 2.73088   4
   2  -7  -5 170.722 11.5822   3
   2  -7  -5 189.016 12.0223   7
   2  -7  -5 172.076 12.5947   6
   2  -7  -5 179.032 12.2170   5
  -2   7   5 199.488 11.4508   3
  -2   7   5 175.406 9.71451   4
  -2   7   5 196.292 13.2322   6
   1  -7  -5 1460.27 43.2396   7
  -1   7   5 1472.61 46.1636   6
  -1   7   5 1488.62 43.0375   3
   0  -7  -5 323.092 14.1900   7
   0  -7  -5 313.123 14.7148   3
   0  -7  -5 285.571 15.5649   6
   0   7   5 284.577 12.5099   7
   0   7   5 309.662 16.2863   6
   0   7   5 280.632 14.0543   3
  -1  -7  -5 668.792 25.2556   6
  -1  -7  -5 669.929 21.3209   5
  -1  -7  -5 673.994 21.9827   7
  -1  -7  -5 692.543 23.7365   3
   1   7   5 657.626 23.4957   3
   1   7   5 637.005 20.3587   7
   1   7   5 646.440 23.1677   6
   1   7   5 641.379 24.9418   6
  -2  -7  -5 741.364 24.4795   3
  -2  -7  -5 698.016 22.0768   5
  -2  -7  -5 730.673 26.2088   6
   2   7   5 775.794 26.8694   6
   2   7   5 692.155 24.3885   3
  -3  -7  -5 43.9068 3.45900   7
  -3  -7  -5 51.2412 6.63738   6
  -3  -7  -5 39.5047 4.30051   3
  -3  -7  -5 45.5507 4.69419   3
  -3  -7  -5 48.6630 4.29543   5
   3   7   5 50.1032 4.97905   6
   3   7   5 49.9492 5.54496   3
   3   7   5 42.9151 6.11881   6
  -4  -7  -5 46.3256 4.28981   5
  -4  -7  -5 48.1523 6.33556   6
  -4  -7  -5 45.7917 4.21862   3
  -4  -7  -5 52.2073 4.81507   3
   4   7   5 43.4812 4.82481   6
   4   7   5 42.0575 6.11231   6
   4   7   5 50.9171 5.51262   3
  -5  -7  -5 530.635 16.4111   3
  -5  -7  -5 535.230 16.8558   3
  -5  -7  -5 508.679 18.1899   5
  -5  -7  -5 530.367 20.2480   6
   5   7   5 521.499 19.3574   6
   5   7   5 505.153 20.6215   6
   5   7   5 565.098 20.2084   3
  -6  -7  -5 28.8256 4.78450   5
  -6  -7  -5 31.8550 5.07613   6
   6   7   5 32.2184 4.99660   3
   6   7   5 26.6879 4.42434   6
   6   7   5 33.0005 4.49180   5
   6   7   5 31.8028 5.17209   6
  -7  -7  -5 527.411 20.0920   5
  -7  -7  -5 551.545 20.2254   6
   7   7   5 487.769 21.8044   3
   7   7   5 481.370 22.0833   6
   7   7   5 595.576 21.2200   6
   7   7   5 523.549 18.8111   5
  -8  -7  -5 16.6578 3.85255   6
   8   7   5 22.5162 4.63545   5
   8   7   5 8.49691 3.40745   6
   8   7   5 16.3718 3.89023   6
   8   7   5 15.8549 3.84610   3
   4  -8  -5 120.661 12.1648   6
   4  -8  -5 117.974 11.6729   5
  -4   8   5 123.596 12.1389   6
   3  -8  -5 115.309 11.1958   6
   3  -8  -5 89.4368 9.35796   7
   3  -8  -5 101.272 9.62104   3
  -3   8   5 105.460 10.2811   6
   2  -8  -5 848.192 31.4626   7
   2  -8  -5 867.828 31.7750   3
   2  -8  -5 867.552 32.7001   5
  -2   8   5 877.966 33.6658   6
   1  -8  -5 49.3844 8.32522   7
   1  -8  -5 42.7354 6.66985   3
  -1   8   5 49.6957 7.85118   6
  -1   8   5 57.4032 6.35645   3
   0  -8  -5 210.489 13.9930   6
   0  -8  -5 214.147 12.6475   3
   0  -8  -5 237.916 12.4860   7
   0   8   5 218.905 14.3487   6
   0   8   5 223.503 12.7128   3
  -1  -8  -5 73.4761 8.09857   6
  -1  -8  -5 91.6063 6.85301   5
  -1  -8  -5 72.1514 6.25976   7
   1   8   5 91.1011 8.87635   6
   1   8   5 72.6628 7.40277   3
  -2  -8  -5 6.41956 2.89452   3
  -2  -8  -5 7.94495 2.29968   7
  -2  -8  -5 4.54038 2.42140   5
  -2  -8  -5 7.87274 3.26698   6
   2   8   5 4.41742 2.82353   3
   2   8   5 4.50685 3.01088   6
  -3  -8  -5 43.1476 6.58974   6
  -3  -8  -5 29.0502 4.68501   3
  -3  -8  -5 31.8874 3.37586   7
  -3  -8  -5 29.5712 5.08551   5
   3   8   5 27.7557 4.96883   6
   3   8   5 23.7196 4.52635   3
  -4  -8  -5 92.0210 7.79607   6
  -4  -8  -5 78.5634 6.40731   3
  -4  -8  -5 83.6584 4.18153   7
  -4  -8  -5 69.3292 6.05397   5
   4   8   5 78.8628 7.87133   6
   4   8   5 80.9283 7.53790   3
  -5  -8  -5 1214.37 33.5542   3
  -5  -8  -5 1186.60 32.9569   3
  -5  -8  -5 1192.89 37.2693   6
   5   8   5 1152.61 35.9828   3
   5   8   5 1096.88 35.3940   6
   5   8   5 1198.28 37.7142   6
  -6  -8  -5 50.5948 7.68961   6
  -6  -8  -5 49.3882 4.13033   3
  -6  -8  -5 55.1823 5.89593   5
   6   8   5 53.5712 7.18107   6
   6   8   5 53.4961 5.95766   6
   6   8   5 57.9026 6.19767   3
  -7  -8  -5 12.0893 3.56684   6
   7   8   5 14.1936 3.72308   3
   7   8   5 14.2267 4.23748   6
   7   8   5 16.4836 4.31099   6
   7   8   5 13.8671 3.54230   5
  -8  -8  -5 154.608 10.6403   6
   8   8   5 160.221 10.2586   5
   8   8   5 170.451 11.1888   6
   8   8   5 182.468 11.2219   3
   2  -9  -5 0.11889 3.26277   6
   2  -9  -5 6.58800 3.11507   3
   2  -9  -5 -1.8427 2.86048   5
   2  -9  -5 1.14566 3.25512   7
  -2   9   5 -0.0688 2.36332   3
   1  -9  -5 352.462 18.3322   3
   1  -9  -5 329.097 17.3504   7
  -1   9   5 354.052 17.1214   3
   0  -9  -5 80.1737 8.35310   3
   0  -9  -5 88.5784 8.09297   7
   0  -9  -5 91.2663 9.68780   6
   0   9   5 90.6756 9.74157   6
   0   9   5 108.125 8.97286   3
  -1  -9  -5 195.069 12.1131   3
  -1  -9  -5 171.556 10.5434   7
  -1  -9  -5 166.202 12.6280   6
   1   9   5 193.274 12.2353   3
   1   9   5 193.961 13.5444   6
  -2  -9  -5 504.233 18.5717   7
  -2  -9  -5 504.362 22.8738   6
   2   9   5 496.467 21.1933   3
   2   9   5 472.853 22.3630   6
  -3  -9  -5 136.209 10.8019   6
  -3  -9  -5 148.275 8.11194   7
  -3  -9  -5 156.884 10.3676   3
   3   9   5 153.519 10.5286   3
   3   9   5 149.667 11.8277   6
  -4  -9  -5 818.874 22.6290   7
  -4  -9  -5 834.872 27.7497   3
  -4  -9  -5 830.159 30.4003   6
   4   9   5 800.499 28.8657   3
   4   9   5 792.875 30.2658   6
  -5  -9  -5 30.2647 6.10288   6
  -5  -9  -5 18.4538 3.82172   3
   5   9   5 19.8567 5.09331   6
   5   9   5 14.1797 3.82155   3
  -6  -9  -5 16.2237 3.56825   3
  -6  -9  -5 13.2583 3.06840   3
  -6  -9  -5 14.3210 4.35390   6
   6   9   5 19.1076 4.59592   6
   6   9   5 22.6882 5.41687   6
   6   9   5 24.2095 5.35629   3
  -7  -9  -5 1.69950 1.36747   3
  -7  -9  -5 4.65139 3.32635   6
   7   9   5 6.02673 2.65074   6
   7   9   5 3.46566 3.30744   3
   1 -10  -5 78.0492 11.8900   3
   1 -10  -5 79.6678 10.1318   7
  -1  10   5 84.2989 8.19395   3
  -1  10   5 60.0537 9.82975   6
   0 -10  -5 439.876 21.1201   3
   0 -10  -5 438.468 23.1642   6
   0 -10  -5 409.816 19.6342   7
   0  10   5 437.139 23.3629   6
  -1 -10  -5 395.883 21.4194   6
  -1 -10  -5 409.420 19.7586   3
  -1 -10  -5 422.526 18.4396   7
   1  10   5 390.240 21.3584   6
  -2 -10  -5 2.85186 2.61699   7
  -2 -10  -5 3.57678 3.32320   3
  -2 -10  -5 3.75233 3.55682   6
   2  10   5 0.71552 3.40430   6
   2  10   5 9.47474 3.68294   3
  -3 -10  -5 570.879 25.4297   6
  -3 -10  -5 553.342 19.7191   7
  -3 -10  -5 556.208 22.8956   3
   3  10   5 577.392 25.8399   6
   3  10   5 537.786 23.1954   3
  -4 -10  -5 9.13898 3.41772   3
  -4 -10  -5 10.4609 2.83157   7
   4  10   5 4.10579 3.39488   6
   4  10   5 12.8552 4.23615   3
  -5 -10  -5 42.5889 7.59055   6
  -5 -10  -5 46.5491 6.23368   3
   5  10   5 48.3346 7.96941   6
  -6 -10  -5 117.062 8.48748   3
  -6 -10  -5 128.538 10.8365   6
   6  10   5 110.046 9.96582   3
  -2 -11  -5 123.963 9.34581   7
  -2 -11  -5 118.078 12.0641   6
   2  11   5 107.766 11.6964   6
  -3 -11  -5 46.8691 8.18697   6
  -3 -11  -5 56.4577 5.81296   7
  -3 -11  -5 54.1832 7.63649   3
   3  11   5 55.9121 8.88874   6
  -4 -11  -5 132.596 7.90457   7
  -4 -11  -5 130.092 11.8415   6
   4  11   5 129.817 10.7956   3
   4   7  -6 260.668 15.1585   6
   4   7  -6 246.479 13.5926   3
   4   7  -6 253.201 15.9801   5
  -4  -7   6 250.423 15.9052   4
  -4  -7   6 243.029 15.2276   6
   3   7  -6 11.1981 3.50008   3
   3   7  -6 6.36340 3.55553   6
  -3  -7   6 5.46225 3.77782   4
  -3  -7   6 5.29743 3.34851   6
  -3  -7   6 12.4205 4.15084   3
   2   7  -6 178.607 10.1002   3
   2   7  -6 212.936 12.8417   6
  -2  -7   6 194.787 12.2731   3
  -2  -7   6 170.817 11.7715   6
  -2  -7   6 201.826 13.7013   4
   1   7  -6 3.75331 3.44339   6
   1   7  -6 6.95552 2.35908   3
  -1  -7   6 5.12714 3.26103   6
  -1  -7   6 11.6662 4.62547   6
  -1  -7   6 7.74099 4.70724   4
  -1  -7   6 8.20505 3.71218   3
   0  -7   6 21.5168 4.51420   6
   0  -7   6 20.4793 4.46701   3
   0  -7   6 17.0363 5.13892   4
  -1   7  -6 148.956 9.54509   6
   1  -7   6 133.101 9.58002   6
   1  -7   6 144.976 10.1205   3
   1  -7   6 142.165 11.8013   4
   6   6  -6 177.558 13.3717   6
  -6  -6   6 158.071 12.6125   6
  -6  -6   6 170.761 12.2329   4
   5   6  -6 42.3181 7.69273   5
   5   6  -6 48.0260 7.60625   6
   5   6  -6 24.5422 5.16903   3
  -5  -6   6 40.1133 6.35891   3
  -5  -6   6 41.0324 7.17306   6
  -5  -6   6 33.7522 6.55079   4
   4   6  -6 213.003 13.8482   6
   4   6  -6 218.313 12.2483   3
   4   6  -6 207.919 13.9561   5
  -4  -6   6 201.153 13.3085   4
  -4  -6   6 213.656 13.9439   6
  -4  -6   6 204.928 12.7272   3
   3   6  -6 178.538 11.7405   6
   3   6  -6 184.581 10.6549   3
   3   6  -6 176.360 12.5573   5
  -3  -6   6 176.202 11.4320   3
  -3  -6   6 173.871 12.3903   4
  -3  -6   6 177.296 12.1814   6
   2   6  -6 4.20528 2.36876   3
   2   6  -6 10.7182 3.65645   6
  -2  -6   6 5.15131 3.35569   4
  -2  -6   6 10.5116 3.64582   3
  -2  -6   6 7.70503 3.14788   6
  -2  -6   6 7.68623 3.17984   6
   1   6  -6 347.340 12.5765   3
   1   6  -6 343.917 15.5708   6
  -1  -6   6 291.846 14.7376   3
  -1  -6   6 277.490 16.3414   4
  -1  -6   6 304.242 15.3634   6
  -1  -6   6 287.531 16.9653   6
   0   6  -6 48.0220 6.26700   6
   0  -6   6 50.9643 7.73772   4
   0  -6   6 47.0005 6.53523   6
   0  -6   6 41.2496 5.96205   3
   0  -6   6 36.9995 6.23896   6
  -1   6  -6 112.317 7.75475   6
   1  -6   6 89.1414 7.59176   6
   1  -6   6 81.4981 7.38181   3
   1  -6   6 75.0763 7.70891   6
   1  -6   6 84.7032 8.69800   4
  -2   6  -6 64.6191 5.91979   6
   2  -6   6 70.4302 7.59199   4
   2  -6   6 80.0160 7.03954   3
   2  -6   6 66.9676 6.27107   6
   2  -6   6 65.1748 6.97847   6
   3  -6   6 1.28202 1.91512   6
   3  -6   6 0.16218 1.77867   3
   3  -6   6 1.53104 3.25059   4
   3  -6   6 6.07059 3.05902   7
   6   5  -6 246.942 14.2106   3
   6   5  -6 259.643 16.5513   5
  -6  -5   6 254.746 14.2800   3
  -6  -5   6 222.612 15.4377   6
  -6  -5   6 257.904 14.3866   4
   5   5  -6 16.2909 4.29734   3
   5   5  -6 12.5128 4.50899   5
   5   5  -6 3.26620 3.17878   6
  -5  -5   6 7.44830 3.38486   4
  -5  -5   6 13.8546 4.33630   6
  -5  -5   6 6.76173 3.53497   3
   4   5  -6 252.535 13.3488   3
   4   5  -6 238.495 13.9933   6
   4   5  -6 243.972 14.8311   5
  -4  -5   6 273.363 14.7897   4
  -4  -5   6 238.918 14.4875   6
  -4  -5   6 267.417 14.1919   3
   3   5  -6 79.5258 8.01222   6
   3   5  -6 93.1056 8.40746   5
   3   5  -6 91.2664 7.37180   3
  -3  -5   6 82.4096 7.82566   4
  -3  -5   6 83.6819 8.30254   6
  -3  -5   6 83.4672 7.62352   3
   2   5  -6 897.147 35.5824   5
   2   5  -6 946.353 28.3957   3
   2   5  -6 982.264 31.4676   6
  -2  -5   6 958.580 31.8383   6
  -2  -5   6 928.863 30.6800   3
  -2  -5   6 962.854 32.9698   4
  -2  -5   6 909.949 33.4147   6
   1   5  -6 6.04891 2.88701   6
   1   5  -6 3.89973 2.16450   3
  -1  -5   6 1.28138 2.71566   4
  -1  -5   6 0.27481 2.07433   6
  -1  -5   6 2.33719 2.80089   6
   0   5  -6 45.7613 3.01193   3
   0   5  -6 35.5708 5.15250   6
   0  -5   6 36.1307 6.32095   6
   0  -5   6 32.5576 5.15339   6
   0  -5   6 41.0013 6.54039   4
  -1   5  -6 486.994 17.4167   6
   1  -5   6 452.125 17.8753   3
   1  -5   6 496.591 21.5213   4
   1  -5   6 441.844 19.3253   6
   1  -5   6 466.585 17.9149   6
   2  -5   6 133.248 9.16632   6
   2  -5   6 154.194 11.1794   4
   2  -5   6 148.981 8.91115   3
   2  -5   6 136.970 8.53051   6
  -3   5  -6 463.648 16.0171   6
   3  -5   6 457.548 21.0572   7
   3  -5   6 501.625 17.3289   6
   3  -5   6 508.496 18.1109   3
   3  -5   6 513.323 22.0144   4
   3  -5   6 471.489 18.6768   6
   4  -5   6 64.3338 8.48178   4
   4  -5   6 70.0049 5.95703   3
   4  -5   6 84.0556 8.74841   7
   4  -5   6 80.9844 5.49729   6
   4  -5   6 67.7694 5.80894   6
   7   4  -6 48.8459 7.71120   6
   7   4  -6 41.8533 8.22528   5
  -7  -4   6 40.7742 6.02664   4
  -7  -4   6 29.7671 5.09537   3
  -7  -4   6 39.6642 7.15645   6
   6   4  -6 303.668 16.3807   3
   6   4  -6 332.283 18.6833   5
  -6  -4   6 333.737 16.2572   3
  -6  -4   6 343.778 16.1311   4
  -6  -4   6 338.954 18.2980   6
   5   4  -6 181.381 12.4569   6
   5   4  -6 183.241 11.7099   3
   5   4  -6 188.446 12.6499   5
  -5  -4   6 148.769 12.1194   4
  -5  -4   6 175.220 12.5550   6
  -5  -4   6 185.286 11.3462   3
   4   4  -6 564.051 22.9634   5
   4   4  -6 562.126 22.8086   6
   4   4  -6 553.326 21.0048   3
  -4  -4   6 536.331 22.8517   6
   3   4  -6 586.923 23.1020   5
   3   4  -6 616.875 23.2895   6
   3   4  -6 609.410 21.4017   3
  -3  -4   6 571.323 25.2576   6
  -3  -4   6 622.614 22.4641   3
  -3  -4   6 609.954 26.3456   4
   2   4  -6 95.9004 8.02541   5
   2   4  -6 95.2940 6.79665   3
   2   4  -6 110.779 8.47911   6
   2   4  -6 117.370 8.57337   3
  -2  -4   6 96.7437 8.61780   6
  -2  -4   6 83.6404 7.04122   3
  -2  -4   6 101.991 9.53928   6
  -2  -4   6 110.021 9.00021   4
   1   4  -6 15.8082 3.29570   6
   1   4  -6 11.4177 2.78701   3
   1   4  -6 15.9793 2.86996   3
  -1  -4   6 21.9560 4.67134   4
  -1  -4   6 17.4367 3.80044   6
  -1  -4   6 16.0682 4.39893   6
  -1  -4   6 21.0066 4.05457   3
   0   4  -6 571.634 15.7580   3
   0   4  -6 561.122 19.6616   6
   0  -4   6 537.790 21.5310   6
   0  -4   6 570.118 20.3999   6
   0  -4   6 589.807 20.2161   3
   0  -4   6 557.195 22.8654   4
  -1   4  -6 6.72341 2.37220   6
   1  -4   6 2.63817 2.34206   6
   1  -4   6 5.23476 2.60968   3
   1  -4   6 6.90378 2.67225   6
   2  -4   6 746.180 23.9884   3
   2  -4   6 759.386 25.2959   6
   2  -4   6 758.778 26.0684   6
   2  -4   6 847.349 32.8195   4
   2  -4   6 793.243 24.1046   3
  -3   4  -6 253.464 9.72222   6
   3  -4   6 282.557 15.0503   4
   3  -4   6 251.762 11.1310   3
  -4   4  -6 260.273 7.99743   6
   4  -4   6 271.860 11.1262   3
   4  -4   6 271.079 14.6257   4
   4  -4   6 253.067 14.3426   7
   4  -4   6 246.136 10.4191   6
   5  -4   6 4.92161 1.97689   3
   5  -4   6 1.20983 2.69423   4
   5  -4   6 2.77740 3.04689   7
   7   3  -6 679.913 28.6583   6
   7   3  -6 645.661 28.8506   5
   7   3  -6 712.349 27.8480   3
   7   3  -6 657.780 26.9410   7
  -7  -3   6 685.482 23.7738   4
  -7  -3   6 690.719 25.1516   3
  -7  -3   6 702.388 28.6107   6
   6   3  -6 2.47066 3.05335   6
   6   3  -6 -2.6292 2.22385   3
   6   3  -6 -0.0498 3.02970   5
  -6  -3   6 -1.9801 2.01844   3
  -6  -3   6 1.48819 2.20161   4
   5   3  -6 170.696 10.9617   3
   5   3  -6 137.001 10.4621   5
  -5  -3   6 138.416 10.8747   6
   4   3  -6 106.635 8.79251   6
   4   3  -6 98.7327 8.82644   3
   4   3  -6 100.740 8.76191   5
  -4  -3   6 88.9957 7.54120   3
  -4  -3   6 95.3447 8.69313   6
  -4  -3   6 92.8682 7.66408   4
   3   3  -6 38.6165 5.69224   6
   3   3  -6 41.2805 4.62380   3
   3   3  -6 28.7112 5.47932   5
  -3  -3   6 30.7507 6.15674   6
  -3  -3   6 30.7822 5.64014   6
  -3  -3   6 35.5478 5.72951   4
  -3  -3   6 35.0072 5.18572   3
   2   3  -6 484.575 17.4813   3
   2   3  -6 503.893 17.5548   3
   2   3  -6 471.242 18.6957   5
   2   3  -6 515.512 19.6624   6
  -2  -3   6 468.950 20.4236   6
  -2  -3   6 459.526 19.2169   5
  -2  -3   6 484.787 19.4321   6
  -2  -3   6 479.712 19.6749   4
  -2  -3   6 500.657 18.7277   3
   1   3  -6 52.0004 4.52838   3
   1   3  -6 56.3850 5.41569   6
   1   3  -6 52.0856 4.49186   3
   1   3  -6 54.6842 5.56602   5
  -1  -3   6 55.4309 5.32156   3
  -1  -3   6 52.2322 6.95059   6
  -1  -3   6 61.3655 6.33878   4
  -1  -3   6 66.2833 5.87965   6
  -1  -3   6 48.5198 6.32683   5
   0   3  -6 724.581 23.1597   6
   0   3  -6 709.970 19.3349   3
   0  -3   6 726.400 23.1722   3
   0  -3   6 748.715 23.8072   6
   0  -3   6 727.594 23.5034   3
   0  -3   6 696.492 23.8341   5
   0  -3   6 738.557 26.1109   4
  -1   3  -6 905.508 26.5874   6
   1  -3   6 956.699 27.5811   6
   1  -3   6 912.038 28.9443   5
   1  -3   6 926.011 29.0049   6
   1  -3   6 940.806 27.2701   3
   1  -3   6 919.427 31.0448   4
   2  -3   6 40.6248 5.41153   5
   2  -3   6 35.6881 3.83813   6
   2  -3   6 32.0649 4.53961   6
   2  -3   6 28.4149 4.00003   3
   2  -3   6 38.0013 6.11447   4
   2  -3   6 31.1802 4.11595   3
  -3   3  -6 486.998 14.1720   6
   3  -3   6 485.975 16.3956   6
   3  -3   6 464.373 18.1941   5
   3  -3   6 478.247 15.1150   6
   3  -3   6 463.228 20.1168   4
   3  -3   6 470.019 15.5833   3
   4  -3   6 74.5428 7.21287   4
   4  -3   6 70.1666 6.73198   7
   4  -3   6 73.9734 4.55113   6
   4  -3   6 69.2684 4.00360   6
   4  -3   6 64.8544 4.57779   3
   4  -3   6 75.8394 4.86376   3
   5  -3   6 58.2402 4.12089   3
   5  -3   6 68.8551 8.43511   7
   6  -3   6 395.998 20.1856   5
   6  -3   6 418.742 19.0990   7
   6  -3   6 378.078 17.6420   4
   7   2  -6 58.1577 8.84654   6
   7   2  -6 42.8193 7.90163   5
   7   2  -6 36.1617 6.62642   7
   7   2  -6 73.1132 7.59979   3
  -7  -2   6 55.3633 5.12336   4
  -7  -2   6 64.1111 6.87023   3
   6   2  -6 294.957 16.7569   6
   6   2  -6 294.493 16.7654   5
   6   2  -6 291.872 15.7224   3
   6   2  -6 294.680 15.7747   7
  -6  -2   6 303.156 13.3616   4
  -6  -2   6 323.220 17.0847   6
   5   2  -6 80.4121 10.9692   6
   5   2  -6 93.9254 8.05210   7
   5   2  -6 80.2303 7.34658   4
   5   2  -6 92.3464 8.14861   3
   5   2  -6 73.2325 10.7181   5
  -5  -2   6 90.1506 8.56960   6
  -5  -2   6 79.9076 6.56477   4
  -5  -2   6 80.6515 7.10161   3
   4   2  -6 515.558 19.8163   3
   4   2  -6 493.055 20.3268   5
   4   2  -6 467.325 20.7818   6
   4   2  -6 495.607 20.2394   7
  -4  -2   6 503.779 21.1158   6
  -4  -2   6 489.417 18.9208   4
  -4  -2   6 510.934 19.5198   3
   3   2  -6 5.14529 2.75417   4
   3   2  -6 6.07697 2.71853   3
   3   2  -6 3.85933 2.64208   5
   3   2  -6 2.81051 2.81271   6
  -3  -2   6 3.71236 2.73979   6
  -3  -2   6 3.57948 2.29659   3
  -3  -2   6 3.15831 2.73655   6
  -3  -2   6 3.81807 2.57827   4
   2   2  -6 734.696 24.0370   3
   2   2  -6 774.975 27.4309   4
   2   2  -6 814.935 24.4745   3
   2   2  -6 825.379 26.8743   6
   2   2  -6 810.620 25.5410   5
  -2  -2   6 810.137 26.9640   6
  -2  -2   6 795.214 26.5790   4
  -2  -2   6 700.563 28.0496   5
  -2  -2   6 772.572 27.5350   6
  -2  -2   6 827.783 25.6930   3
   1   2  -6 771.899 22.6288   3
   1   2  -6 775.103 25.1979   6
   1   2  -6 738.987 27.0759   4
   1   2  -6 735.880 22.6067   3
   1   2  -6 817.816 24.5754   5
  -1  -2   6 773.652 26.6104   6
  -1  -2   6 808.630 24.7464   3
  -1  -2   6 765.847 24.8071   3
  -1  -2   6 828.736 26.0467   6
  -1  -2   6 813.138 26.8005   4
  -1  -2   6 760.588 24.7408   5
   0   2  -6 1.31359 1.11203   3
   0   2  -6 2.04641 1.68262   6
   0   2  -6 1.67957 1.32470   3
   0   2  -6 1.64370 1.41328   6
   0  -2   6 1.56311 1.62219   3
   0  -2   6 6.30507 2.38479   6
   0  -2   6 3.64786 2.56747   4
   0  -2   6 -1.2880 1.29985   6
   0  -2   6 3.07171 2.14043   5
   0  -2   6 -0.0588 1.28809   7
  -1   2  -6 11.5672 2.52868   6
  -1   2  -6 12.4929 2.74758   6
   1  -2   6 8.46057 2.36042   5
   1  -2   6 8.66412 2.20685   3
   1  -2   6 12.6902 3.75825   4
   1  -2   6 12.3815 2.83500   6
   1  -2   6 10.2108 2.76872   6
   1  -2   6 8.93323 2.61384   7
   1  -2   6 6.14373 2.03146   3
  -2   2  -6 47.7218 4.19315   6
   2  -2   6 49.9869 4.52639   5
   2  -2   6 47.4424 4.04934   6
   2  -2   6 46.7335 3.95736   3
   2  -2   6 44.6662 3.89606   3
   2  -2   6 43.8563 6.41083   4
   2  -2   6 38.2913 4.12512   6
  -3   2  -6 45.5493 3.36314   6
  -3   2  -6 48.7114 3.06982   6
   3  -2   6 45.2317 3.48208   6
   3  -2   6 47.9995 3.96761   6
   3  -2   6 37.1999 3.49952   3
   3  -2   6 45.0417 6.60217   4
   3  -2   6 43.9293 4.54714   5
   3  -2   6 47.6411 3.67051   3
   4  -2   6 252.774 8.58232   6
   4  -2   6 239.045 11.5128   5
   4  -2   6 265.131 9.20301   3
   4  -2   6 293.213 14.6211   4
   4  -2   6 246.755 8.94940   3
   4  -2   6 269.433 8.09960   6
   5  -2   6 6.63780 3.35440   5
   5  -2   6 2.29803 1.28175   3
   5  -2   6 -3.0886 1.78259   4
   5  -2   6 0.37651 1.05602   3
   5  -2   6 3.11516 2.49599   7
   6  -2   6 36.5899 2.62736   3
   6  -2   6 33.2179 2.57979   3
   6  -2   6 40.6539 6.09283   4
   6  -2   6 31.2338 5.38447   7
   7  -2   6 262.862 8.46651   3
   7  -2   6 299.002 16.4845   5
   7  -2   6 273.815 14.9859   7
   7  -2   6 252.128 15.7572   4
   7   1  -6 102.131 9.26589   7
   7   1  -6 93.9017 8.77664   3
   7   1  -6 99.0406 9.52062   6
   7   1  -6 85.1069 9.78368   5
  -7  -1   6 93.2337 7.63129   3
  -7  -1   6 111.756 9.90659   6
  -7  -1   6 106.668 6.34632   4
   6   1  -6 64.6557 9.12809   6
   6   1  -6 61.1821 8.63256   5
   6   1  -6 64.8616 7.22527   3
   6   1  -6 69.0116 8.80129   7
  -6  -1   6 62.2155 5.28391   4
  -6  -1   6 64.4612 7.19848   6
  -6  -1   6 53.5478 5.96985   3
   5   1  -6 313.198 17.0190   6
   5   1  -6 286.847 15.8725   5
   5   1  -6 306.022 15.5578   7
   5   1  -6 328.714 15.7182   3
  -5  -1   6 303.212 15.9423   3
  -5  -1   6 279.039 12.6993   4
  -5  -1   6 298.074 16.3903   6
   4   1  -6 1210.45 38.7505   6
   4   1  -6 1256.27 37.8624   5
   4   1  -6 1175.93 36.3689   3
   4   1  -6 1187.82 37.1543   7
  -4  -1   6 1217.81 35.1650   4
  -4  -1   6 1229.45 36.0518   3
  -4  -1   6 1219.68 38.7657   6
   3   1  -6 690.763 25.0386   6
   3   1  -6 621.195 23.2621   4
   3   1  -6 703.834 23.9246   7
   3   1  -6 681.762 22.9118   3
   3   1  -6 662.930 23.1503   5
  -3  -1   6 639.620 25.1152   6
  -3  -1   6 660.142 23.8588   5
  -3  -1   6 702.115 25.2316   6
  -3  -1   6 696.953 23.1651   4
  -3  -1   6 682.705 23.0608   3
   2   1  -6 251.831 11.2390   3
   2   1  -6 264.620 13.1829   6
   2   1  -6 289.003 12.2955   5
   2   1  -6 260.972 11.5295   3
   2   1  -6 255.818 13.1872   6
   2   1  -6 255.054 12.9312   4
  -2  -1   6 271.796 13.7528   6
  -2  -1   6 254.957 12.4424   4
  -2  -1   6 239.344 11.8468   5
  -2  -1   6 260.640 11.9330   3
  -2  -1   6 250.901 12.1402   3
  -2  -1   6 262.720 13.1281   6
   1   1  -6 28.1184 4.72331   6
   1   1  -6 29.8920 3.84509   3
   1   1  -6 25.0876 4.57900   5
   1   1  -6 32.4906 4.95881   6
   1   1  -6 31.7774 3.48714   3
   1   1  -6 27.5120 4.78876   4
  -1  -1   6 29.5801 4.28053   5
  -1  -1   6 23.3363 3.88839   3
  -1  -1   6 21.2831 4.20321   6
  -1  -1   6 31.2950 4.67654   7
  -1  -1   6 30.2267 4.80267   6
  -1  -1   6 30.3205 4.35604   3
  -1  -1   6 31.3242 5.00402   4
   0   1  -6 1.00120 1.22092   3
   0   1  -6 0.56093 1.42155   5
   0   1  -6 0.28122 1.38944   6
   0   1  -6 -1.2974 0.98065   6
   0   1  -6 0.53071 1.09183   3
   0  -1   6 2.43331 1.68969   7
   0  -1   6 -1.0758 1.10129   3
   0  -1   6 -0.6000 1.09095   3
   0  -1   6 -0.5977 0.92052   5
   0  -1   6 -1.7545 1.04464   6
   0  -1   6 -1.7230 1.05014   4
   0  -1   6 1.90401 1.77995   6
  -1   1  -6 222.863 10.1662   6
  -1   1  -6 222.262 9.70253   6
   1  -1   6 222.202 9.55091   3
   1  -1   6 233.159 10.8233   6
   1  -1   6 224.988 12.0122   4
   1  -1   6 247.270 9.89466   3
   1  -1   6 194.042 11.8634   7
   1  -1   6 226.475 10.1800   6
   1  -1   6 222.858 9.34338   5
  -2   1  -6 1501.29 39.8709   6
   2  -1   6 1529.64 43.1438   4
   2  -1   6 1459.32 38.7530   6
   2  -1   6 1417.22 37.6744   5
   2  -1   6 1465.93 40.3730   7
  -3   1  -6 41.5179 2.68972   6
  -3   1  -6 43.5086 2.95801   6
   3  -1   6 43.4310 3.20280   6
   3  -1   6 47.1635 3.39716   3
   3  -1   6 41.4822 3.58509   6
   3  -1   6 45.8467 4.00257   5
   3  -1   6 48.9383 6.79575   4
   4  -1   6 70.9021 3.62624   3
   4  -1   6 63.1056 6.81253   4
   4  -1   6 73.8804 3.01337   6
   4  -1   6 70.1340 3.70582   3
   4  -1   6 77.2569 5.55239   5
   5  -1   6 609.045 23.0208   4
   5  -1   6 571.293 14.9320   3
   5  -1   6 596.407 21.5739   5
   5  -1   6 612.012 15.2707   3
   5  -1   6 642.789 21.4168   7
   6  -1   6 6.45603 3.22668   4
   6  -1   6 3.51663 2.78405   5
   6  -1   6 5.30372 2.67172   7
   7  -1   6 24.5588 5.18971   5
   7  -1   6 29.2804 6.31864   7
   7  -1   6 26.5568 4.80721   4
   7   0  -6 33.2872 7.02618   5
   7   0  -6 26.5033 6.07000   6
   7   0  -6 34.0584 6.20690   7
   7   0  -6 35.5321 6.60357   3
  -7   0   6 34.4411 7.03309   6
  -7   0   6 44.2323 3.37120   4
   6   0  -6 244.839 14.2149   3
   6   0  -6 254.751 15.6940   6
   6   0  -6 217.307 14.6630   5
   6   0  -6 229.782 14.0324   7
  -6   0   6 252.846 15.1488   6
  -6   0   6 235.282 10.1635   4
   5   0  -6 34.8608 6.02198   5
   5   0  -6 24.7273 5.05608   7
   5   0  -6 34.1573 5.58369   3
  -5   0   6 26.0928 5.62286   6
  -5   0   6 28.4947 4.74145   3
  -5   0   6 28.7393 4.08315   4
   4   0  -6 623.362 23.3541   7
   4   0  -6 586.129 27.5310   6
   4   0  -6 610.406 22.7041   3
   4   0  -6 636.758 24.7878   6
   4   0  -6 646.303 23.5997   5
  -4   0   6 632.413 24.5760   6
  -4   0   6 605.904 21.8794   3
  -4   0   6 628.902 20.8931   4
   3   0  -6 5.44964 2.59338   3
   3   0  -6 8.39332 3.49851   6
   3   0  -6 13.4222 3.84789   6
   3   0  -6 12.7858 3.38162   5
   3   0  -6 8.07332 3.12909   7
  -3   0   6 13.9943 3.74353   6
  -3   0   6 11.1631 3.49910   6
  -3   0   6 10.6692 3.17595   3
  -3   0   6 8.79106 2.83688   4
  -3   0   6 10.5730 3.82707   5
   2   0  -6 81.7569 5.85035   3
   2   0  -6 85.4705 6.09034   5
   2   0  -6 88.2074 7.28073   6
   2   0  -6 80.8716 6.69109   7
   2   0  -6 88.4615 7.29668   6
   2   0  -6 75.7371 5.90197   3
  -2   0   6 88.2652 7.29522   6
  -2   0   6 86.5008 7.24058   6
  -2   0   6 95.1092 6.87007   3
  -2   0   6 88.1102 6.69386   7
  -2   0   6 82.5005 6.18420   3
  -2   0   6 75.4730 6.32467   4
  -2   0   6 86.3034 6.49043   5
   1   0  -6 168.153 8.22575   3
   1   0  -6 177.159 8.28916   5
   1   0  -6 184.237 10.0708   6
   1   0  -6 170.627 8.20323   3
   1   0  -6 188.682 9.65890   7
   1   0  -6 168.825 9.78901   6
  -1   0   6 183.257 9.23620   3
  -1   0   6 179.586 10.1934   4
  -1   0   6 183.773 10.4013   6
  -1   0   6 162.864 8.29862   5
  -1   0   6 145.099 10.2436   7
  -1   0   6 194.721 10.4362   6
   0   0  -6 206.325 8.06611   3
   0   0  -6 201.952 8.13544   5
   0   0  -6 197.069 9.99573   6
   0   0  -6 213.452 8.18798   3
   0   0   6 207.818 10.3291   6
   0   0   6 186.116 9.22911   3
   0   0   6 189.292 10.6404   4
   0   0   6 196.699 9.27932   3
   0   0   6 189.801 9.69616   7
   0   0   6 192.854 10.2098   6
   0   0   6 194.601 8.49217   5
  -1   0  -6 93.0843 3.25289   3
  -1   0  -6 90.1074 6.01793   6
  -1   0  -6 90.9350 5.96907   6
  -1   0  -6 93.0070 3.25503   3
   1   0   6 90.8102 6.20693   7
   1   0   6 100.245 7.54823   4
   1   0   6 96.6582 6.36563   6
   1   0   6 106.729 6.74030   6
   1   0   6 102.529 5.08301   5
   1   0   6 95.9124 5.77624   3
  -2   0  -6 1209.50 32.5356   6
   2   0   6 1263.06 34.5001   7
   2   0   6 1262.17 32.3710   3
   2   0   6 1283.55 37.8235   4
  -3   0  -6 414.775 11.9800   6
  -3   0  -6 410.108 12.1496   6
   3   0   6 418.709 12.6783   3
   3   0   6 395.401 14.9807   7
   3   0   6 442.832 18.2714   4
   3   0   6 429.888 13.0879   6
   3   0   6 421.539 12.6484   3
   4   0   6 138.222 4.71406   6
   4   0   6 132.234 7.21087   5
   4   0   6 131.159 9.44725   4
   4   0   6 137.702 5.18530   3
   4   0   6 148.022 5.22562   3
   4   0   6 145.821 6.93674   5
   4   0   6 146.065 4.87505   6
   5   0   6 16.1835 4.18600   4
   5   0   6 11.1820 3.00864   5
   5   0   6 22.3018 3.66158   7
   6   0   6 187.300 10.4855   5
   6   0   6 161.316 10.7488   4
   6   0   6 178.199 9.46396   7
   7   0   6 342.442 16.1498   4
   7   0   6 318.952 14.3331   7
   7   0   6 319.501 15.8463   5
   8   0   6 109.175 7.97405   7
   8   0   6 101.292 10.5279   5
   8   0   6 95.6608 8.00938   4
   7  -1  -6 150.760 11.7883   3
   7  -1  -6 154.387 12.8233   6
   7  -1  -6 153.167 12.6415   5
   7  -1  -6 149.776 12.3817   7
  -7   1   6 170.482 12.6277   6
   6  -1  -6 0.03349 2.17879   3
   6  -1  -6 -0.3051 1.85522   6
   6  -1  -6 0.84211 2.40680   7
   6  -1  -6 1.15816 2.70913   5
  -6   1   6 0.01679 2.08057   6
  -6   1   6 0.51625 1.95436   3
  -6   1   6 0.05570 1.04401   4
   5  -1  -6 1.51161 2.53044   5
   5  -1  -6 -0.0331 2.89161   6
   5  -1  -6 0.72458 2.46904   7
   5  -1  -6 -1.8221 2.21595   3
  -5   1   6 0.09688 1.88899   6
  -5   1   6 1.04302 2.07505   3
   4  -1  -6 57.1296 7.81045   6
   4  -1  -6 68.5259 6.65449   7
   4  -1  -6 67.3343 6.53870   5
   4  -1  -6 59.7565 6.50505   3
   4  -1  -6 65.2990 7.04907   6
  -4   1   6 64.2032 8.31518   6
  -4   1   6 56.7402 5.59644   3
  -4   1   6 54.9783 4.82721   4
   3  -1  -6 1002.44 30.3373   5
   3  -1  -6 919.760 31.8891   6
   3  -1  -6 939.321 29.8740   3
   3  -1  -6 925.719 31.4277   6
   3  -1  -6 995.151 30.9743   7
  -3   1   6 944.360 31.8383   6
  -3   1   6 960.100 28.6027   4
  -3   1   6 997.777 32.4028   6
  -3   1   6 928.444 29.1864   3
   2  -1  -6 1378.32 39.3289   6
   2  -1  -6 1261.25 35.3960   3
   2  -1  -6 1234.03 37.8452   6
  -2   1   6 1283.07 37.1050   7
  -2   1   6 1292.33 38.5764   6
  -2   1   6 1332.02 38.8377   6
  -2   1   6 1274.70 35.7943   5
  -2   1   6 1250.42 36.3457   3
  -2   1   6 1232.49 35.8602   3
   1  -1  -6 12.3445 3.41168   6
   1  -1  -6 10.5074 2.31228   3
   1  -1  -6 4.66933 2.17625   7
   1  -1  -6 8.21131 2.36614   3
   1  -1  -6 9.39456 2.16975   5
  -1   1   6 9.39060 2.71159   3
  -1   1   6 6.52185 2.46743   4
  -1   1   6 6.86841 2.56276   6
  -1   1   6 10.7660 2.50413   5
  -1   1   6 9.29738 2.70838   7
  -1   1   6 4.42988 2.34361   6
   0  -1  -6 1672.12 44.9875   6
   0   1   6 1669.31 43.7303   3
   0   1   6 1693.92 44.2229   7
  -1  -1  -6 83.2269 5.92882   6
  -1  -1  -6 79.3086 5.54093   6
  -1  -1  -6 85.9714 3.96222   3
  -1  -1  -6 87.7985 5.43750   3
   1   1   6 77.2497 5.25821   3
   1   1   6 88.2099 6.24353   6
   1   1   6 89.6237 6.11433   6
   1   1   6 79.0534 5.53036   7
   1   1   6 77.0505 3.77005   5
   1   1   6 86.3649 7.03499   4
  -2  -1  -6 72.0074 4.62540   6
   2   1   6 71.6056 5.15977   6
   2   1   6 68.6823 3.07980   5
   2   1   6 72.8924 4.56941   3
   2   1   6 74.7405 6.66341   4
   2   1   6 61.6653 4.39830   3
   2   1   6 73.5771 5.15674   7
  -3  -1  -6 69.0564 4.09345   6
  -3  -1  -6 70.2336 3.87265   6
   3   1   6 64.4065 4.86699   7
   3   1   6 78.0342 3.42261   5
   3   1   6 70.6181 3.53878   5
   3   1   6 70.7700 4.18265   3
   3   1   6 73.0167 6.82041   4
   3   1   6 78.4302 4.81745   6
   4   1   6 -0.2752 0.81691   3
   4   1   6 -0.1476 1.00272   5
   4   1   6 0.62203 0.94164   6
   4   1   6 2.84004 2.35728   4
   4   1   6 0.33495 0.88416   3
   4   1   6 -0.0974 0.74704   6
   4   1   6 1.41593 1.33408   7
   5   1   6 404.059 10.6174   3
   5   1   6 398.921 10.4168   3
   5   1   6 414.238 14.3913   5
   5   1   6 392.947 17.7559   4
   5   1   6 414.624 14.2074   7
   6   1   6 165.451 9.06828   5
   6   1   6 165.060 10.9879   4
   6   1   6 173.396 8.52670   7
   7   1   6 214.118 10.1986   7
   7   1   6 193.999 11.9667   4
   7   1   6 215.164 11.6421   5
   8   1   6 70.7352 7.44525   4
   8   1   6 71.3528 7.04518   5
   8   1   6 56.6937 5.43149   7
   7  -2  -6 1.48456 3.45757   3
   7  -2  -6 5.90478 3.68731   7
   7  -2  -6 -2.4440 1.91239   5
   7  -2  -6 0.20639 2.94665   6
  -7   2   6 0.11559 2.07900   3
  -7   2   6 -1.1452 2.47898   6
   6  -2  -6 59.3087 8.55560   7
   6  -2  -6 47.8882 8.15100   5
   6  -2  -6 52.4299 7.89091   3
   6  -2  -6 49.5086 8.35346   6
  -6   2   6 53.2575 3.13290   4
  -6   2   6 49.5708 3.15885   4
  -6   2   6 62.5582 8.77794   6
  -6   2   6 56.0097 5.60643   3
   5  -2  -6 335.464 17.8655   6
   5  -2  -6 308.096 15.9887   3
   5  -2  -6 325.336 16.6354   7
  -5   2   6 312.743 11.5433   4
  -5   2   6 300.786 17.0378   6
  -5   2   6 315.853 14.3868   3
   4  -2  -6 709.121 27.1645   6
   4  -2  -6 682.475 26.1571   6
   4  -2  -6 651.396 25.2401   5
   4  -2  -6 695.522 25.2393   3
   4  -2  -6 694.856 25.7684   7
  -4   2   6 679.471 23.5712   3
  -4   2   6 698.255 26.7862   6
   3  -2  -6 110.734 8.85474   6
   3  -2  -6 93.7442 8.30877   6
   3  -2  -6 118.054 8.70328   7
   3  -2  -6 112.258 8.12457   5
   3  -2  -6 121.292 8.66275   3
  -3   2   6 99.9300 7.64734   3
  -3   2   6 107.179 8.88632   6
  -3   2   6 115.826 8.86824   6
  -3   2   6 95.1794 8.82267   5
  -3   2   6 120.268 7.36150   4
   2  -2  -6 625.955 23.2957   6
   2  -2  -6 599.094 21.6005   7
   2  -2  -6 640.228 20.8077   5
   2  -2  -6 628.500 20.6257   3
   2  -2  -6 621.704 21.4201   3
   2  -2  -6 586.082 22.2162   6
  -2   2   6 626.918 23.3382   6
  -2   2   6 580.586 20.7529   3
  -2   2   6 626.424 21.3783   3
  -2   2   6 589.854 22.5676   6
  -2   2   6 629.747 21.7382   7
  -2   2   6 612.257 20.4988   5
  -2   2   6 607.555 20.9971   4
   1  -2  -6 175.858 8.69548   3
   1  -2  -6 182.511 9.22787   3
   1  -2  -6 183.977 8.34325   5
   1  -2  -6 181.801 9.61095   7
   1  -2  -6 188.454 11.0486   6
  -1   2   6 186.991 10.5610   6
  -1   2   6 179.180 9.52695   3
  -1   2   6 189.256 9.73190   3
  -1   2   6 180.658 8.35653   5
  -1   2   6 183.246 10.0395   4
  -1   2   6 185.207 9.64845   7
  -1   2   6 194.329 10.9664   6
   0  -2  -6 38.7587 3.39975   3
   0  -2  -6 27.4597 4.60657   6
   0  -2  -6 33.7078 5.36844   6
   0  -2  -6 27.8229 2.50667   5
   0  -2  -6 36.5570 3.92478   7
   0   2   6 34.7156 4.51336   3
   0   2   6 31.5904 2.64981   5
   0   2   6 35.6101 4.66467   3
   0   2   6 26.8208 4.44805   4
   0   2   6 30.9256 4.13834   7
   0   2   6 33.2850 4.95477   6
  -1  -2  -6 157.787 6.59839   3
  -1  -2  -6 162.399 8.80186   6
  -1  -2  -6 147.252 7.89431   6
  -1  -2  -6 155.568 6.41977   3
  -1  -2  -6 156.268 7.91132   7
   1   2   6 150.193 7.61665   7
   1   2   6 151.785 8.27859   6
   1   2   6 163.150 7.99670   3
   1   2   6 154.436 7.86954   3
   1   2   6 141.330 8.46499   6
  -2  -2  -6 597.096 19.1930   6
  -2  -2  -6 571.633 18.0622   6
   2   2   6 597.884 18.2845   3
   2   2   6 589.466 19.3789   6
   2   2   6 605.383 18.0944   3
   2   2   6 607.115 18.8520   6
   2   2   6 584.933 18.0634   7
  -3  -2  -6 670.914 19.1036   6
   3   2   6 691.179 19.8015   3
   3   2   6 728.139 20.1529   6
   3   2   6 668.145 19.8868   7
   3   2   6 689.856 19.4966   3
   3   2   6 713.758 20.9675   6
   5   2   6 16.7955 2.59408   7
   5   2   6 12.3301 1.86653   3
   5   2   6 14.7652 2.40450   7
   5   2   6 11.9324 1.76373   3
   5   2   6 17.6617 1.94079   6
   5   2   6 15.4835 4.07574   4
   5   2   6 14.2007 1.68813   6
   5   2   6 15.5647 2.52408   5
   6   2   6 306.644 11.0256   7
   6   2   6 312.326 9.47414   3
   6   2   6 302.478 9.07654   3
   6   2   6 332.399 15.9244   4
   7   2   6 13.5210 3.14971   5
   7   2   6 11.6944 1.66516   3
   7   2   6 18.2328 4.34698   4
   7   2   6 11.2539 1.63809   3
   8   2   6 34.0815 6.15007   4
   8   2   6 32.3843 5.30839   5
   8   2   6 29.1444 2.58447   3
   8   2   6 25.9254 2.79803   3
   8   2   6 28.4373 3.72154   7
   7  -3  -6 149.308 13.3890   6
   7  -3  -6 147.127 15.3899   5
  -7   3   6 142.670 8.65096   3
  -7   3   6 148.596 12.7602   6
   6  -3  -6 103.952 10.2925   7
   6  -3  -6 111.635 10.4277   6
   6  -3  -6 113.899 10.8574   5
   6  -3  -6 106.930 9.47380   3
  -6   3   6 117.032 8.10886   3
  -6   3   6 108.127 10.5853   6
   5  -3  -6 985.290 34.8848   5
   5  -3  -6 930.083 34.8892   6
   5  -3  -6 935.779 33.1191   3
   5  -3  -6 1001.34 34.3978   7
  -5   3   6 931.836 25.4394   4
  -5   3   6 952.056 25.8156   4
  -5   3   6 956.666 34.7668   6
  -5   3   6 962.391 30.1929   3
   4  -3  -6 43.7550 7.01493   6
   4  -3  -6 47.9144 7.29350   5
   4  -3  -6 39.5437 6.38703   6
  -4   3   6 48.4297 4.92019   4
  -4   3   6 47.5922 5.30494   3
  -4   3   6 37.5923 6.66414   6
   3  -3  -6 1440.39 44.0062   6
   3  -3  -6 1352.11 41.9587   6
   3  -3  -6 1471.38 41.5822   5
   3  -3  -6 1443.62 41.9379   7
   3  -3  -6 1396.13 41.3213   3
  -3   3   6 1345.55 39.6658   3
  -3   3   6 1401.18 43.3955   6
  -3   3   6 1383.20 38.5592   4
   2  -3  -6 1779.27 50.0521   6
  -2   3   6 1871.91 51.8691   6
  -2   3   6 1716.11 48.4556   7
  -2   3   6 1837.86 50.4783   6
   1  -3  -6 63.2039 6.54197   6
   1  -3  -6 70.7900 6.08764   6
   1  -3  -6 77.4580 6.02272   3
   1  -3  -6 68.6953 5.07204   5
   1  -3  -6 82.1779 6.42343   7
   1  -3  -6 65.4037 5.37934   3
  -1   3   6 76.9288 6.03019   3
  -1   3   6 55.6445 6.17761   6
  -1   3   6 64.2052 5.98941   6
  -1   3   6 75.3427 6.23355   3
   0  -3  -6 1003.14 32.5275   6
   0  -3  -6 1010.24 28.7497   3
   0  -3  -6 1051.74 31.6001   6
   0  -3  -6 967.457 27.5354   3
   0   3   6 985.357 30.0910   6
   0   3   6 964.651 28.5509   7
   0   3   6 986.548 29.1696   3
   0   3   6 1015.12 31.2717   6
  -1  -3  -6 155.462 9.13153   6
  -1  -3  -6 156.085 7.62842   7
  -1  -3  -6 157.973 7.39085   3
  -1  -3  -6 148.300 6.75466   3
  -1  -3  -6 149.640 4.46103   5
   1   3   6 145.571 7.96310   3
   1   3   6 150.724 7.66452   7
   1   3   6 150.708 8.12924   3
   1   3   6 149.830 8.98413   6
  -2  -3  -6 1056.21 31.0422   6
   2   3   6 1088.30 30.2196   6
   2   3   6 1088.93 29.9063   3
   2   3   6 1080.51 31.2895   6
  -3  -3  -6 26.9709 3.69775   6
  -3  -3  -6 27.2153 3.83613   6
   3   3   6 29.0460 4.05993   3
   3   3   6 24.1601 3.34361   3
   3   3   6 32.5922 4.33125   6
   3   3   6 32.8759 3.28261   6
  -4  -3  -6 320.829 11.5087   6
  -4  -3  -6 320.144 11.6979   6
   4   3   6 331.512 11.2568   6
   4   3   6 322.309 11.3666   3
   4   3   6 315.500 10.2767   7
   4   3   6 311.901 12.0014   6
   4   3   6 320.187 11.1295   3
  -5  -3  -6 592.577 17.0459   6
   5   3   6 619.158 16.1651   5
   5   3   6 625.575 16.5743   7
   5   3   6 576.880 17.4597   3
   5   3   6 620.678 16.1890   7
   5   3   6 623.080 18.2707   6
   5   3   6 602.025 17.0919   6
   5   3   6 626.685 17.4940   3
   6   3   6 19.8923 2.27911   3
   6   3   6 19.5453 2.08233   7
   6   3   6 21.8385 3.08473   5
   6   3   6 22.6420 2.31635   6
   6   3   6 22.5310 2.04329   7
   6   3   6 15.6783 2.37674   3
   6   3   6 21.4229 2.11633   6
   7   3   6 84.3580 4.69814   3
   7   3   6 91.1252 4.24847   7
   7   3   6 96.6910 6.33614   5
   7   3   6 88.7405 4.23635   7
   7   3   6 87.8769 4.74689   3
   8   3   6 316.617 9.88378   7
   8   3   6 313.506 10.9188   3
   8   3   6 319.585 9.99611   7
   8   3   6 328.817 14.3205   5
   8   3   6 332.399 16.9279   4
   9   3   6 59.4376 4.52262   3
   9   3   6 71.8966 7.76125   4
   9   3   6 70.4756 7.06305   5
   6  -4  -6 410.547 21.8849   6
   6  -4  -6 376.048 21.2627   5
   6  -4  -6 399.833 20.9415   7
   6  -4  -6 395.734 20.0663   3
  -6   4   6 401.393 21.2416   6
   5  -4  -6 6.43541 3.30612   7
   5  -4  -6 14.7100 4.67962   5
   5  -4  -6 14.4794 4.50466   3
   5  -4  -6 11.1962 4.06920   6
  -5   4   6 13.1375 2.28723   4
  -5   4   6 20.3701 5.69882   6
  -5   4   6 5.53727 2.93450   3
   4  -4  -6 34.0097 5.89592   7
   4  -4  -6 19.5723 4.80304   5
   4  -4  -6 23.4666 4.78164   3
   4  -4  -6 26.3345 5.75716   6
  -4   4   6 21.4710 5.52615   6
  -4   4   6 25.7627 3.47218   4
  -4   4   6 27.0115 4.61616   3
   3  -4  -6 230.851 13.4304   6
   3  -4  -6 259.752 13.7358   3
   3  -4  -6 287.576 14.4649   7
   3  -4  -6 256.591 15.0751   6
   3  -4  -6 254.289 13.8853   5
  -3   4   6 264.600 12.0859   4
  -3   4   6 276.080 13.2881   3
  -3   4   6 252.366 10.9671   4
  -3   4   6 256.955 15.0547   6
   2  -4  -6 305.968 14.0293   5
   2  -4  -6 309.576 14.7879   6
   2  -4  -6 300.688 16.0376   6
   2  -4  -6 310.838 14.6662   3
   2  -4  -6 296.411 14.3770   7
  -2   4   6 317.657 15.2907   6
  -2   4   6 314.207 14.3609   3
  -2   4   6 302.207 15.9003   6
   1  -4  -6 310.952 12.8087   3
   1  -4  -6 295.643 13.2996   7
   1  -4  -6 296.213 12.4127   5
   1  -4  -6 286.887 13.6567   6
   1  -4  -6 294.843 15.0990   6
   1  -4  -6 309.371 13.6870   3
  -1   4   6 305.008 15.1358   6
  -1   4   6 300.227 13.0530   7
  -1   4   6 287.812 14.0321   6
  -1   4   6 295.961 13.6016   3
   0  -4  -6 16.7116 3.25630   7
   0  -4  -6 20.7580 3.04014   5
   0  -4  -6 19.2199 3.69640   6
   0  -4  -6 24.4592 4.60043   6
   0  -4  -6 14.0752 3.31275   3
   0   4   6 25.1951 3.75995   7
   0   4   6 24.0392 4.33716   6
   0   4   6 18.3413 3.60230   3
   0   4   6 20.3907 3.48869   3
   0   4   6 17.2204 3.82052   6
  -1  -4  -6 1022.55 30.9388   6
  -1  -4  -6 960.233 26.9215   3
  -1  -4  -6 954.306 28.7986   6
   1   4   6 997.282 30.8175   6
   1   4   6 973.200 28.8965   3
   1   4   6 997.490 29.4797   6
   1   4   6 973.202 27.4032   7
  -2  -4  -6 265.698 9.32390   3
  -2  -4  -6 257.972 12.1018   6
  -2  -4  -6 254.873 9.79655   3
  -2  -4  -6 278.403 9.93198   7
  -2  -4  -6 257.946 10.8724   6
   2   4   6 255.656 11.2028   3
   2   4   6 247.715 10.8759   3
   2   4   6 251.933 9.63645   7
   2   4   6 256.724 12.2602   6
   2   4   6 243.788 11.0610   6
  -3  -4  -6 311.173 13.2740   6
  -3  -4  -6 322.169 12.0192   6
  -3  -4  -6 333.711 8.90260   3
  -3  -4  -6 325.915 8.74096   3
   3   4   6 338.815 13.8247   6
   3   4   6 323.939 12.5449   6
   3   4   6 327.263 12.5225   3
   3   4   6 333.024 12.5313   3
  -4  -4  -6 228.048 10.1408   6
  -4  -4  -6 200.354 8.56972   6
   4   4   6 215.632 9.29736   3
   4   4   6 212.998 9.22511   6
   4   4   6 200.679 9.04786   3
   4   4   6 208.249 6.66989   7
   4   4   6 215.297 10.1332   6
  -5  -4  -6 122.737 6.63542   6
  -5  -4  -6 113.785 5.79987   6
   5   4   6 121.072 6.39112   3
   5   4   6 115.092 6.20024   6
   5   4   6 117.680 4.38329   5
   5   4   6 122.338 7.07716   6
   5   4   6 104.358 6.20831   3
   6   4   6 910.841 23.7698   5
   6   4   6 881.173 25.2324   6
   6   4   6 904.761 24.3460   6
   6   4   6 874.609 24.6783   3
   6   4   6 849.386 24.4362   3
   7   4   6 64.0649 4.34124   6
   7   4   6 66.2083 4.72330   3
   7   4   6 69.8779 4.61809   6
   7   4   6 59.0354 4.46370   3
   8   4   6 53.1074 3.42682   6
   8   4   6 59.1661 4.59858   3
   8   4   6 53.1610 5.23352   5
   8   4   6 47.1184 4.23655   3
   9   4   6 179.766 8.90822   3
   9   4   6 159.159 10.2515   5
   6  -5  -6 -1.7573 2.79196   6
   6  -5  -6 -0.9507 2.87146   7
   6  -5  -6 5.79022 4.44532   5
  -6   5   6 5.52866 2.63685   3
  -6   5   6 -1.3285 2.38180   6
   5  -5  -6 183.519 13.1586   7
   5  -5  -6 189.925 13.1348   3
   5  -5  -6 171.556 13.4120   6
   5  -5  -6 189.252 13.9698   5
  -5   5   6 174.217 13.7777   6
  -5   5   6 178.335 11.9154   3
  -5   5   6 180.232 7.72546   4
   4  -5  -6 23.1619 5.44912   5
   4  -5  -6 25.4529 5.66851   6
   4  -5  -6 39.6372 6.62401   7
   4  -5  -6 31.3274 5.69128   3
  -4   5   6 21.1420 3.66300   4
  -4   5   6 27.4611 3.64414   4
  -4   5   6 16.7359 4.01565   3
  -4   5   6 29.2800 6.42871   6
   3  -5  -6 141.567 10.0778   3
   3  -5  -6 140.060 10.3526   5
   3  -5  -6 141.302 12.5729   7
  -3   5   6 133.229 7.75699   4
  -3   5   6 131.375 11.0238   6
  -3   5   6 161.452 9.88472   3
   2  -5  -6 1.52741 1.99546   7
   2  -5  -6 0.94503 2.05048   5
   2  -5  -6 3.57408 2.68272   3
   2  -5  -6 -3.8819 1.51400   6
  -2   5   6 -2.3375 1.66462   3
  -2   5   6 0.82781 1.71391   4
  -2   5   6 -1.0179 1.59962   6
   1  -5  -6 1775.23 51.7151   6
   1  -5  -6 2033.72 55.0598   6
  -1   5   6 1855.47 50.0855   7
  -1   5   6 1908.69 52.1467   6
  -1   5   6 1868.04 49.8676   4
   0  -5  -6 1186.91 34.1863   3
   0  -5  -6 1155.95 31.6811   5
   0  -5  -6 1096.75 32.1407   3
   0  -5  -6 1073.65 33.6230   6
   0  -5  -6 1144.53 36.1748   6
   0   5   6 1207.34 34.4855   3
   0   5   6 1124.72 34.2354   6
   0   5   6 1125.60 32.2922   7
   0   5   6 1169.19 36.3761   6
  -1  -5  -6 60.1424 5.33369   6
  -1  -5  -6 54.3203 4.67047   7
  -1  -5  -6 53.6877 3.88051   5
  -1  -5  -6 56.6072 5.13691   3
   1   5   6 54.6166 4.87145   3
   1   5   6 52.1827 4.30340   7
   1   5   6 58.3726 5.40438   6
   1   5   6 56.6515 5.96494   6
   1   5   6 49.7858 5.37047   3
  -2  -5  -6 109.743 4.58241   5
  -2  -5  -6 109.756 5.96378   7
  -2  -5  -6 107.278 5.92565   3
  -2  -5  -6 112.576 4.43518   5
  -2  -5  -6 107.840 6.61509   3
   2   5   6 110.887 6.93838   3
   2   5   6 115.136 7.38748   6
   2   5   6 104.368 7.91642   6
   2   5   6 109.789 7.29968   3
   2   5   6 101.599 5.57009   7
  -3  -5  -6 238.241 8.70471   3
  -3  -5  -6 251.459 8.32638   7
  -3  -5  -6 244.649 9.30160   3
   3   5   6 226.652 10.4866   3
   3   5   6 242.927 8.12304   7
   3   5   6 240.811 12.5994   6
   3   5   6 228.713 10.8638   3
   3   5   6 242.823 12.0923   6
  -4  -5  -6 24.5735 3.99176   6
   4   5   6 31.6933 4.27441   6
   4   5   6 31.0590 4.75133   6
   4   5   6 33.8125 4.52463   3
  -5  -5  -6 57.3938 5.06589   6
   5   5   6 53.2551 5.41783   6
   5   5   6 56.5491 4.76167   6
   5   5   6 45.3334 4.81382   3
  -6  -5  -6 4.57686 2.14165   6
   6   5   6 1.73541 2.09494   6
   6   5   6 3.41201 2.28112   3
   6   5   6 3.34887 1.91164   6
   6   5   6 5.43151 1.82611   5
   7   5   6 150.827 8.05874   3
   7   5   6 155.589 8.23698   3
   7   5   6 158.630 8.30635   6
   7   5   6 157.601 8.68988   6
  -8  -5  -6 5.39413 1.63275   6
   8   5   6 4.52182 2.15763   6
   8   5   6 3.18139 1.77214   6
   8   5   6 4.49581 2.06596   5
   8   5   6 3.34090 2.36839   3
   9   5   6 -0.3285 1.84278   3
   9   5   6 -0.0579 1.36005   6
   5  -6  -6 22.4393 6.17078   5
   5  -6  -6 17.9985 5.25400   7
   5  -6  -6 28.3829 6.93344   6
   5  -6  -6 21.8839 5.03725   3
  -5   6   6 18.9192 5.54610   6
  -5   6   6 17.6814 2.74597   4
   4  -6  -6 1397.77 47.1066   6
   4  -6  -6 1303.64 45.0973   5
   4  -6  -6 1348.85 44.7069   7
   4  -6  -6 1367.49 44.0645   3
  -4   6   6 1379.02 40.9798   3
  -4   6   6 1355.86 46.3445   6
   3  -6  -6 53.7059 7.88926   3
   3  -6  -6 56.7012 8.75449   6
   3  -6  -6 65.7168 7.05273   7
   3  -6  -6 54.4837 8.26479   5
  -3   6   6 57.7019 6.01700   4
  -3   6   6 54.3823 8.43989   6
   2  -6  -6 33.1251 5.89185   3
   2  -6  -6 32.7379 6.36282   6
   2  -6  -6 37.9999 6.20655   5
   2  -6  -6 38.9783 6.21794   7
  -2   6   6 34.4915 4.88555   4
  -2   6   6 35.0770 5.78816   3
  -2   6   6 37.3408 6.51792   6
   1  -6  -6 41.9899 6.00350   7
   1  -6  -6 48.4880 5.44954   5
   1  -6  -6 51.2258 7.43322   6
   1  -6  -6 37.8629 5.76996   3
  -1   6   6 34.3959 5.62741   3
  -1   6   6 49.6710 4.92125   4
  -1   6   6 54.4279 7.51913   6
   0  -6  -6 8.62016 3.36992   6
   0  -6  -6 15.0453 3.68043   3
   0  -6  -6 10.1441 2.69983   5
   0  -6  -6 15.5642 3.51949   7
   0   6   6 8.91952 3.56836   6
   0   6   6 8.49426 2.89317   3
   0   6   6 9.51689 2.68569   7
   0   6   6 9.09534 2.93486   6
  -1  -6  -6 1291.97 37.0771   3
  -1  -6  -6 1230.57 33.0240   5
  -1  -6  -6 1303.88 35.5708   7
  -1  -6  -6 1190.27 35.2564   3
  -1  -6  -6 1297.34 34.5068   5
   1   6   6 1349.12 37.9605   3
   1   6   6 1237.38 34.2410   7
   1   6   6 1248.68 37.2865   6
   1   6   6 1340.85 40.2092   6
  -2  -6  -6 122.526 6.60704   7
  -2  -6  -6 112.387 7.56902   3
  -2  -6  -6 116.969 6.86265   3
  -2  -6  -6 108.030 8.46658   6
   2   6   6 134.278 9.54323   6
   2   6   6 108.758 7.95129   3
   2   6   6 107.023 7.59483   6
   2   6   6 110.136 5.92874   7
  -3  -6  -6 286.045 11.7150   3
  -3  -6  -6 292.010 14.0323   6
  -3  -6  -6 284.327 9.61207   5
  -3  -6  -6 277.414 10.8765   3
  -3  -6  -6 310.723 9.92549   7
   3   6   6 274.885 12.6803   6
   3   6   6 292.182 13.2359   3
   3   6   6 296.911 9.39213   7
   3   6   6 282.717 14.1861   6
  -4  -6  -6 705.948 19.7669   3
  -4  -6  -6 722.480 19.6081   5
  -4  -6  -6 714.643 24.7262   6
  -4  -6  -6 741.459 20.4536   3
   4   6   6 728.166 23.7676   3
   4   6   6 791.530 25.8048   6
   4   6   6 716.100 23.4310   6
  -5  -6  -6 1151.41 30.0780   5
  -5  -6  -6 1172.66 34.7228   6
   5   6   6 1182.53 35.7484   6
   5   6   6 1200.98 34.0660   3
   5   6   6 1162.07 33.4801   6
  -6  -6  -6 30.2239 3.79237   5
  -6  -6  -6 30.7601 4.68537   6
   6   6   6 24.1579 4.40886   6
   6   6   6 26.1270 4.32073   3
   6   6   6 24.7712 3.90918   6
   6   6   6 31.1662 3.24383   5
  -7  -6  -6 81.1974 5.87521   5
   7   6   6 93.6203 6.97762   3
   7   6   6 75.4418 6.44889   6
   7   6   6 89.4990 6.69094   6
  -8  -6  -6 129.881 7.84843   6
   8   6   6 146.455 10.0816   3
   8   6   6 161.988 8.80686   5
[truncated: 130,360 more chars]
