# Supplementary material for: Crystal structure and Hirshfeld-surface analysis of 1-(4-fluoro­phen­yl)-3,3-bis­(methyl­sulfan­yl)prop-2-en-1-one
Source: Acta Crystallogr E Crystallogr Commun. 2025 May 13;81(Pt 6):516–9. doi: 10.1107/S2056989025004189 (PMC12142414; doi:10.1107/S2056989025004189)
Supplement: Supplementary file 2 [file e-81-00516-Isup2.hkl]

data_I                                                                          
_shelx_title ' m25029 : space group P1bar'                                      
_shelx_refln_list_code          4                                               
_shelx_F_calc_maximum       62.57                                               
_exptl_crystal_F_000       252.00                                               
_reflns_d_resolution_high  0.7682                                               
                                                                                
loop_                                                                           
 _space_group_symop_operation_xyz                                               
 'x, y, z'                                                                      
 '-x, -y, -z'                                                                   
                                                                                
_cell_length_a     7.6956                                                       
_cell_length_b     8.6895                                                       
_cell_length_c     8.9468                                                       
_cell_angle_alpha  74.633                                                       
_cell_angle_beta   83.237                                                       
_cell_angle_gamma  73.008                                                       
                                                                                
_shelx_F_squared_multiplier     1.000                                           
                                                                                
loop_                                                                           
 _refln_index_h                                                                 
 _refln_index_k                                                                 
 _refln_index_l                                                                 
 _refln_F_squared_calc                                                          
 _refln_F_squared_meas                                                          
 _refln_F_squared_sigma                                                         
 _refln_observed_status                                                         
   1   0   0        185.16        185.92         3.65 o                         
   2   0   0          0.14          0.19         0.06 o                         
   3   0   0        336.22        344.58         9.31 o                         
   4   0   0         17.00         18.10         0.37 o                         
   5   0   0        424.10        416.82         5.97 o                         
   6   0   0        168.01        165.52         2.20 o                         
   7   0   0        591.99        586.29         6.13 o                         
   8   0   0        175.35        175.83         2.66 o                         
   9   0   0         92.35         94.62         3.08 o                         
  -9   1   0        112.85        107.05         3.64 o                         
  -8   1   0         26.78         29.66         1.15 o                         
  -7   1   0         15.46         16.22         0.69 o                         
  -6   1   0        471.40        453.25         6.24 o                         
  -5   1   0        145.73        149.38         1.88 o                         
  -4   1   0        157.35        143.05         1.82 o                         
  -3   1   0        727.98        755.77        20.17 o                         
  -2   1   0        309.32        310.17         8.09 o                         
   0   1   0        752.45        745.32        17.47 o                         
   2   1   0        616.00        620.38        15.91 o                         
   3   1   0         79.04         97.09         0.97 o                         
   4   1   0       1704.07       1761.78        30.62 o                         
   5   1   0         61.14         55.27         0.82 o                         
   7   1   0        148.42        144.39         2.06 o                         
   8   1   0         31.24         32.29         1.23 o                         
   9   1   0          0.39          0.50         0.37 o                         
  -8   2   0          4.73          5.78         0.87 o                         
  -7   2   0         91.06         88.04         2.33 o                         
  -6   2   0        237.95        230.34         2.94 o                         
  -4   2   0          3.93          5.76         0.29 o                         
  -3   2   0         19.22         28.16         0.48 o                         
  -2   2   0       1384.02       1419.79        34.05 o                         
  -1   2   0        353.15        334.36        18.52 o                         
   0   2   0        464.77        486.71         9.16 o                         
   2   2   0       1227.70       1244.72        21.60 o                         
   3   2   0       1623.01       1771.07        30.28 o                         
   4   2   0        211.78        196.84         1.91 o                         
   5   2   0        267.36        245.23         2.32 o                         
   6   2   0         56.82         56.98         0.93 o                         
   7   2   0        288.10        295.67         3.27 o                         
   8   2   0        243.84        248.50         3.07 o                         
   9   2   0         33.21         36.31         2.06 o                         
  -8   3   0          9.05          9.79         0.94 o                         
  -7   3   0         49.47         47.07         1.37 o                         
  -6   3   0        321.13        314.73         3.85 o                         
  -5   3   0        185.79        166.53         2.30 o                         
  -4   3   0         90.43         81.43         1.08 o                         
  -3   3   0        179.24        187.58         1.95 o                         
  -2   3   0        203.52        222.23         3.85 o                         
  -1   3   0       2014.57       2043.77        48.70 o                         
   0   3   0        244.03        304.24        15.09 o                         
   1   3   0        245.01        230.03         3.91 o                         
   2   3   0       1676.21       1746.81        29.98 o                         
   3   3   0         68.75         85.18         0.93 o                         
   4   3   0         11.30         11.29         0.32 o                         
   5   3   0          1.30          0.91         0.16 o                         
   6   3   0        290.92        285.58         2.39 o                         
   7   3   0         46.12         38.05         0.88 o                         
   8   3   0        166.82        170.00         2.36 o                         
   9   3   0        520.01        525.96         6.43 o                         
  -7   4   0        213.65        209.49         3.63 o                         
  -6   4   0          5.01          5.52         0.49 o                         
  -5   4   0          8.67         11.07         0.56 o                         
  -4   4   0          2.55          2.23         0.26 o                         
  -2   4   0        564.17        582.43        12.61 o                         
  -1   4   0        300.01        286.23         7.19 o                         
   0   4   0       1642.33       1623.88        28.56 o                         
   1   4   0        310.17        329.07         6.66 o                         
   2   4   0         20.28         21.48         0.47 o                         
   3   4   0         52.68         66.24         0.93 o                         
   4   4   0        530.10        581.97        15.24 o                         
   5   4   0        346.46        334.47         2.97 o                         
   6   4   0         43.94         62.51         0.92 o                         
   7   4   0        178.92        185.50         2.04 o                         
   8   4   0        113.31        111.17         1.84 o                         
   9   4   0          7.87         10.36         0.68 o                         
  -7   5   0          1.99          2.97         0.74 o                         
  -6   5   0         79.25         75.47         2.04 o                         
  -5   5   0          1.02          1.14         0.28 o                         
  -4   5   0        279.44        281.85         4.23 o                         
  -3   5   0        411.32        428.29         5.49 o                         
  -2   5   0        656.54        620.61        11.36 o                         
  -1   5   0         60.89         63.64         0.93 o                         
   0   5   0        359.63        366.17         4.25 o                         
   1   5   0        618.34        608.70        13.51 o                         
   2   5   0        111.91        114.91         1.39 o                         
   3   5   0        974.73        960.21        19.64 o                         
   5   5   0        103.64         92.58         1.31 o                         
   6   5   0        276.26        282.78         2.90 o                         
   7   5   0         24.15         24.60         0.78 o                         
   8   5   0         53.21         50.81         1.39 o                         
   9   5   0          0.99          0.91         0.39 o                         
  -6   6   0        218.00        219.79         4.76 o                         
  -5   6   0        512.61        504.59         5.84 o                         
  -4   6   0          0.85          1.74         0.42 o                         
  -3   6   0        150.43        145.04         2.27 o                         
  -2   6   0         74.35         75.66         1.18 o                         
  -1   6   0         10.41         11.24         0.59 o                         
   0   6   0        339.55        353.78         3.54 o                         
   1   6   0          0.31          0.38         0.18 o                         
   3   6   0         36.17         36.74         0.81 o                         
   4   6   0        269.37        257.74         2.51 o                         
   5   6   0          0.63          2.13         0.35 o                         
   6   6   0         86.24         84.74         1.46 o                         
   7   6   0        163.40        167.67         2.42 o                         
   8   6   0        212.95        202.43         2.97 o                         
   9   6   0        231.42        231.09         4.75 o                         
  -5   7   0          6.98          7.97         0.75 o                         
  -4   7   0          0.15          0.16         0.32 o                         
  -3   7   0         88.24         86.48         1.81 o                         
  -2   7   0         48.69         49.78         1.06 o                         
  -1   7   0        243.53        244.43         2.97 o                         
   0   7   0        260.48        276.98         3.52 o                         
   1   7   0        904.98        863.81        21.90 o                         
   2   7   0        330.65        330.17         4.03 o                         
   3   7   0         84.72         81.02         1.55 o                         
   4   7   0         14.76         16.63         0.79 o                         
   5   7   0         13.07         13.38         0.70 o                         
   6   7   0        462.33        453.78         7.52 o                         
   7   7   0          0.96          0.74         0.34 o                         
   8   7   0        322.70        311.80         4.30 o                         
   9   7   0         10.89         11.12         1.58 o                         
  -4   8   0         35.20         34.50         1.50 o                         
  -3   8   0         92.05         96.00         2.21 o                         
  -2   8   0          5.26          5.40         0.48 o                         
  -1   8   0         37.93         40.76         1.19 o                         
   0   8   0        126.03        119.87         3.62 o                         
   1   8   0          0.10          0.52         0.32 o                         
   2   8   0         23.74         23.68         1.14 o                         
   3   8   0        261.94        268.54         4.72 o                         
   4   8   0         16.46         16.02         1.05 o                         
   5   8   0         83.22         81.47         1.94 o                         
   6   8   0          7.17          7.75         0.76 o                         
   7   8   0        351.98        355.00         6.98 o                         
   8   8   0         38.71         40.02         1.45 o                         
  -3   9   0         15.20         17.24         1.69 o                         
  -2   9   0          0.21          0.16         0.42 o                         
  -1   9   0        110.41        106.83         2.33 o                         
   0   9   0         54.16         52.08         1.46 o                         
   1   9   0         39.81         39.99         1.36 o                         
   2   9   0         29.07         33.57         1.26 o                         
   3   9   0        232.04        234.13         3.74 o                         
   4   9   0         94.94         93.87         2.33 o                         
   5   9   0          5.78          6.04         0.68 o                         
   6   9   0         48.37         50.91         1.47 o                         
   7   9   0          0.07          0.29         0.47 o                         
  -1  10   0         64.11         67.32         2.24 o                         
   0  10   0        133.35        130.22         4.15 o                         
   1  10   0         20.21         21.17         1.30 o                         
   2  10   0        321.23        320.70         5.26 o                         
   3  10   0          0.37          0.57         0.43 o                         
   4  10   0        187.44        183.05         4.38 o                         
   5  10   0        126.65        118.14         2.58 o                         
   6  10   0         24.10         25.50         1.42 o                         
  -5 -10   1         10.44         13.46         1.67 o                         
  -4 -10   1         63.98         65.77         1.92 o                         
  -3 -10   1        182.15        182.98         4.39 o                         
  -2 -10   1         86.39         89.33         2.81 o                         
  -1 -10   1        217.26        221.73         4.14 o                         
   0 -10   1         25.68         27.16         1.41 o                         
  -7  -9   1         17.14         16.08         1.29 o                         
  -6  -9   1          3.34          3.56         0.61 o                         
  -5  -9   1         68.24         67.80         1.92 o                         
  -4  -9   1         72.05         72.60         2.13 o                         
  -3  -9   1        253.61        253.92         4.45 o                         
  -2  -9   1         85.48         89.90         2.78 o                         
  -1  -9   1         31.25         32.65         1.24 o                         
   0  -9   1         51.87         50.76         1.44 o                         
   1  -9   1         12.76         12.21         0.80 o                         
   2  -9   1        147.13        139.21         3.53 o                         
  -8  -8   1          0.46          0.50         0.51 o                         
  -7  -8   1         47.43         52.81         1.67 o                         
  -6  -8   1        202.13        205.53         3.54 o                         
  -5  -8   1         22.43         24.07         1.31 o                         
  -4  -8   1        134.43        133.04         2.62 o                         
  -3  -8   1        368.14        386.56         6.37 o                         
  -2  -8   1        155.63        149.19         3.31 o                         
  -1  -8   1         10.53         11.35         0.74 o                         
   0  -8   1         30.62         28.66         0.94 o                         
   1  -8   1         96.15        100.70         1.89 o                         
   2  -8   1         77.22         77.78         2.11 o                         
   3  -8   1        260.17        261.41         4.46 o                         
   4  -8   1        126.53        129.07         6.12 o                         
  -8  -7   1         99.82        103.47         2.42 o                         
  -7  -7   1          2.26          4.59         0.57 o                         
  -6  -7   1        102.27        101.92         2.06 o                         
  -5  -7   1        172.96        162.51         2.79 o                         
  -4  -7   1        170.93        173.82         2.68 o                         
  -3  -7   1        137.31        132.89         2.27 o                         
  -2  -7   1          4.21          4.47         0.51 o                         
  -1  -7   1          2.71          0.43         0.27 o                         
   0  -7   1        265.59        252.11         3.36 o                         
   1  -7   1         37.31         39.55         1.32 o                         
   2  -7   1         80.40         81.39         1.32 o                         
   3  -7   1         50.37         45.88         1.53 o                         
   4  -7   1          0.26         -0.10         0.32 o                         
   5  -7   1         65.96         66.86         2.87 o                         
  -9  -6   1        144.09        141.99         4.21 o                         
  -8  -6   1         34.89         36.81         1.05 o                         
  -7  -6   1        203.53        198.66         2.89 o                         
  -6  -6   1          0.13          0.29         0.29 o                         
  -5  -6   1         99.41         97.36         2.16 o                         
  -4  -6   1         47.11         43.31         1.02 o                         
  -3  -6   1        285.78        291.41         2.79 o                         
  -2  -6   1        981.02        914.84        16.63 o                         
  -1  -6   1         32.70         30.15         0.71 o                         
   0  -6   1        104.81         98.80         1.34 o                         
   1  -6   1         65.53         64.94         1.08 o                         
   2  -6   1        173.61        172.57         1.91 o                         
   3  -6   1         97.02         97.29         1.77 o                         
   4  -6   1          0.90          0.41         0.27 o                         
   5  -6   1         11.39         10.78         0.71 o                         
   6  -6   1        190.03        197.02         4.34 o                         
  -9  -5   1          3.64          4.56         0.76 o                         
  -8  -5   1          6.20          6.89         0.51 o                         
  -7  -5   1          3.13          3.86         0.41 o                         
  -6  -5   1          4.60          1.26         0.38 o                         
  -5  -5   1        449.49        430.23         4.09 o                         
  -4  -5   1        117.01        133.39         1.60 o                         
  -3  -5   1        169.34        151.92         1.74 o                         
  -2  -5   1          1.79          0.76         0.16 o                         
  -1  -5   1          0.56          0.62         0.16 o                         
   0  -5   1         66.01         77.18         1.08 o                         
   1  -5   1          0.00          0.09         0.13 o                         
   3  -5   1        659.96        657.23        12.13 o                         
   4  -5   1        332.39        322.86         4.07 o                         
   5  -5   1         46.31         46.26         1.09 o                         
   6  -5   1         11.20         11.15         0.81 o                         
   7  -5   1          6.38          6.68         0.92 o                         
  -9  -4   1         59.36         61.05         1.55 o                         
  -8  -4   1          0.62          1.27         0.30 o                         
  -7  -4   1        598.34        605.99         5.97 o                         
  -6  -4   1         58.75         51.98         0.94 o                         
  -5  -4   1         75.94         84.85         1.14 o                         
  -4  -4   1        444.22        397.61         4.05 o                         
  -3  -4   1         41.11         42.95         0.73 o                         
  -2  -4   1          3.56          5.15         0.32 o                         
  -1  -4   1         31.87         29.45         0.58 o                         
   0  -4   1         12.65          9.44         0.37 o                         
   1  -4   1       1323.07       1295.69        23.49 o                         
   2  -4   1          0.85          1.36         0.20 o                         
   3  -4   1         20.93         23.05         0.66 o                         
   4  -4   1          6.21          5.86         0.40 o                         
   5  -4   1        117.34        112.90         1.67 o                         
   6  -4   1        140.94        130.93         1.96 o                         
   7  -4   1          1.34          2.02         0.40 o                         
  -9  -3   1          2.33          2.74         0.54 o                         
  -8  -3   1        364.69        376.22         4.56 o                         
  -7  -3   1          1.53          0.89         0.26 o                         
  -6  -3   1        111.08        117.74         1.39 o                         
  -5  -3   1         44.18         47.75         0.74 o                         
  -4  -3   1         51.43         57.67         0.79 o                         
  -3  -3   1       3056.66       3255.48        54.58 o                         
  -2  -3   1         93.10         80.75         0.92 o                         
  -1  -3   1        471.12        453.97         7.84 o                         
   0  -3   1        942.79        930.23        17.05 o                         
   1  -3   1         15.06         13.81         0.32 o                         
   2  -3   1        423.42        413.79         8.86 o                         
   3  -3   1         60.58         65.18         1.04 o                         
   4  -3   1        206.03        214.08         2.10 o                         
   5  -3   1        180.63        167.67         2.00 o                         
   6  -3   1        133.07        135.71         1.77 o                         
   7  -3   1        319.08        314.34         4.66 o                         
   8  -3   1         24.65         25.73         1.08 o                         
  -9  -2   1        363.44        360.21         6.28 o                         
  -8  -2   1         20.31         21.70         0.91 o                         
  -7  -2   1        286.93        277.80         3.23 o                         
  -6  -2   1         23.72         25.70         0.67 o                         
  -5  -2   1        106.74        104.07         1.27 o                         
  -4  -2   1        297.88        317.92         3.23 o                         
  -3  -2   1        109.02        118.59         1.12 o                         
  -2  -2   1       1432.15       1492.83        36.70 o                         
  -1  -2   1          0.08          0.80         0.11 o                         
   1  -2   1         93.54         95.63         1.37 o                         
   2  -2   1          0.97          1.65         0.14 o                         
   3  -2   1        991.42       1021.06        17.89 o                         
   5  -2   1          2.53          2.30         0.26 o                         
   6  -2   1        103.02         99.98         1.40 o                         
   7  -2   1         45.47         47.81         1.19 o                         
   8  -2   1          2.40          1.49         0.33 o                         
  -9  -1   1          0.00          0.24         0.35 o                         
  -8  -1   1         10.38         10.73         0.79 o                         
  -7  -1   1          0.81          1.11         0.30 o                         
  -6  -1   1         18.99         22.22         0.69 o                         
  -4  -1   1        126.23        121.23         1.49 o                         
  -3  -1   1        604.02        591.86        12.38 o                         
  -2  -1   1         49.17         43.79         0.54 o                         
  -1  -1   1         95.03         98.56         2.18 o                         
   0  -1   1         39.70         34.22         0.38 o                         
   1  -1   1        119.26        116.97         3.51 o                         
   2  -1   1       1116.49       1056.26        24.38 o                         
   3  -1   1         42.77         38.61         0.60 o                         
   4  -1   1       1224.12       1237.01        21.13 o                         
   5  -1   1          1.75          2.18         0.17 o                         
   6  -1   1        158.96        164.36         1.98 o                         
   7  -1   1          3.50          4.38         0.34 o                         
   8  -1   1          0.03          0.07         0.25 o                         
   9  -1   1         94.49         89.82         2.00 o                         
  -9   0   1        143.85        145.82         3.39 o                         
  -8   0   1          9.56         10.64         0.80 o                         
  -7   0   1        168.55        164.89         2.87 o                         
  -6   0   1         13.59         15.54         0.64 o                         
  -5   0   1        581.63        598.09        15.84 o                         
  -4   0   1          1.60          2.08         0.17 o                         
  -3   0   1         29.13         40.60         0.49 o                         
  -2   0   1         81.63         99.48         1.07 o                         
   0   0   1         77.63         73.55         2.74 o                         
   2   0   1         79.42         88.16         1.63 o                         
   3   0   1         20.02         22.94         0.43 o                         
   4   0   1          2.32          5.75         0.42 o                         
   5   0   1        101.31        102.94         1.13 o                         
   6   0   1        458.42        460.07         6.97 o                         
   7   0   1         38.31         37.11         1.18 o                         
   8   0   1        206.60        209.47         3.64 o                         
   9   0   1         35.88         38.31         1.29 o                         
  -9   1   1         79.55         79.44         2.81 o                         
  -8   1   1         87.41         91.64         2.31 o                         
  -7   1   1         19.77         18.63         0.82 o                         
  -6   1   1         19.57         18.91         0.70 o                         
  -5   1   1          0.94          2.35         0.36 o                         
  -4   1   1        382.69        401.28        11.15 o                         
  -2   1   1          0.05          0.53         0.08 o                         
  -1   1   1       1338.82       1334.85        22.64 o                         
   0   1   1        143.48        141.08         3.33 o                         
   1   1   1        318.58        313.19         5.70 o                         
   2   1   1        101.62        104.56         2.33 o                         
   3   1   1          5.82          7.74         0.21 o                         
   4   1   1        340.52        354.07         7.55 o                         
   5   1   1        384.38        392.59         7.77 o                         
   6   1   1        271.66        264.10         2.39 o                         
   7   1   1          4.06          4.58         0.28 o                         
   8   1   1          2.00          2.79         0.34 o                         
   9   1   1          2.66          3.41         0.49 o                         
  -8   2   1          0.72          0.78         0.49 o                         
  -7   2   1         28.19         25.49         1.19 o                         
  -6   2   1         85.16         98.55         1.97 o                         
  -5   2   1        342.91        324.05         3.33 o                         
  -4   2   1        102.82         96.56         1.37 o                         
  -3   2   1         28.17         25.63         0.48 o                         
  -2   2   1        647.71        674.55        19.24 o                         
  -1   2   1          0.38          0.29         0.08 o                         
   0   2   1         55.28         57.29         0.61 o                         
   1   2   1       1203.30       1236.20        20.81 o                         
   2   2   1        481.45        471.32         9.03 o                         
   4   2   1        225.28        218.70         2.61 o                         
   5   2   1        210.45        213.63         1.97 o                         
   6   2   1        239.25        236.41         2.50 o                         
   7   2   1          0.78          0.92         0.26 o                         
   8   2   1        118.23        109.86         1.68 o                         
   9   2   1          5.61          5.48         0.61 o                         
  -8   3   1        104.25        101.10         2.89 o                         
  -7   3   1          0.15          0.15         0.38 o                         
  -6   3   1        666.34        649.14         6.88 o                         
  -5   3   1        154.30        161.10         2.39 o                         
  -4   3   1        500.95        492.89         6.17 o                         
  -3   3   1        938.99        986.74        19.42 o                         
  -2   3   1        235.62        284.69         4.76 o                         
  -1   3   1       1120.59       1152.50        20.96 o                         
   0   3   1         30.98         36.47         0.52 o                         
   1   3   1       1600.27       1631.09        27.88 o                         
   2   3   1        384.39        362.79         7.99 o                         
   3   3   1          0.00          0.41         0.10 o                         
   4   3   1       1239.80       1408.11        25.16 o                         
   5   3   1        175.46        181.22         1.54 o                         
   6   3   1         27.45         27.68         0.59 o                         
   7   3   1         93.55        103.79         1.48 o                         
   8   3   1          4.73          5.60         0.49 o                         
   9   3   1        295.41        303.12         3.72 o                         
  -7   4   1        308.47        301.46         5.61 o                         
  -6   4   1          2.00          2.57         0.49 o                         
  -5   4   1        152.17        132.18         2.20 o                         
  -4   4   1        253.44        259.69         2.98 o                         
  -3   4   1        129.60        128.74         1.40 o                         
  -2   4   1        372.37        363.60         5.15 o                         
  -1   4   1        722.72        754.91        15.43 o                         
   0   4   1       1915.30       2039.50        35.15 o                         
   1   4   1         23.92         16.67         0.39 o                         
   2   4   1         28.75         37.43         0.63 o                         
   3   4   1          0.05          0.28         0.10 o                         
   4   4   1        148.44        172.82         1.67 o                         
   5   4   1        692.41        630.27        16.12 o                         
   6   4   1         46.65         63.97         1.47 o                         
   7   4   1         68.20         56.02         1.09 o                         
   8   4   1        396.55        402.73         6.59 o                         
   9   4   1          0.02          0.00         0.25 o                         
  -7   5   1          0.30         -0.24         0.52 o                         
  -6   5   1          2.05          3.48         0.57 o                         
  -5   5   1         12.88         12.02         0.65 o                         
  -4   5   1         15.82         17.78         0.64 o                         
  -2   5   1        433.39        427.07         4.93 o                         
  -1   5   1        766.37        739.31        15.95 o                         
   0   5   1         37.02         41.55         0.86 o                         
   1   5   1        217.67        249.39         2.71 o                         
   2   5   1         79.48         76.21         1.05 o                         
   3   5   1         14.10         18.10         0.47 o                         
   5   5   1         82.93         76.26         1.11 o                         
   6   5   1        131.44        110.46         1.40 o                         
   7   5   1         27.01         21.13         0.58 o                         
   8   5   1          2.40          2.29         0.40 o                         
   9   5   1         51.89         52.53         1.51 o                         
  -6   6   1         16.56         19.72         1.55 o                         
  -5   6   1        341.42        342.68         4.45 o                         
  -4   6   1         32.47         36.36         1.19 o                         
  -3   6   1        179.70        182.19         2.38 o                         
  -2   6   1        178.55        175.44         2.17 o                         
  -1   6   1          1.51          2.07         0.26 o                         
   0   6   1        302.64        294.49         2.66 o                         
   1   6   1        168.49        142.32         1.60 o                         
   2   6   1         39.21         39.83         0.84 o                         
   4   6   1         94.74         98.11         1.30 o                         
   5   6   1          8.02          9.81         0.53 o                         
   6   6   1         74.84         74.83         1.43 o                         
   7   6   1         60.13         48.61         1.22 o                         
   8   6   1        197.17        207.34         3.21 o                         
   9   6   1         24.54         27.15         1.60 o                         
  -5   7   1          0.30          1.20         0.56 o                         
  -4   7   1         16.78         15.19         1.02 o                         
  -3   7   1          6.88          7.62         0.48 o                         
  -2   7   1         99.27         97.47         1.65 o                         
  -1   7   1        351.04        374.02         4.40 o                         
   0   7   1          2.90          0.86         0.24 o                         
   1   7   1         84.57         77.19         1.32 o                         
   2   7   1         44.14         40.22         0.96 o                         
   3   7   1         98.26        100.07         1.59 o                         
   4   7   1         34.89         35.08         1.06 o                         
   5   7   1         60.62         59.57         1.29 o                         
   6   7   1        300.78        303.56         4.76 o                         
   7   7   1        263.22        277.90         3.35 o                         
   8   7   1          0.23         -0.05         0.38 o                         
   9   7   1        176.97        198.49         4.99 o                         
  -4   8   1         30.36         32.99         2.18 o                         
  -3   8   1        476.54        477.86         5.80 o                         
  -2   8   1        936.92        921.51        14.53 o                         
  -1   8   1         15.17         16.56         0.78 o                         
   0   8   1        103.21        107.16         2.39 o                         
   1   8   1         85.80         69.57         1.58 o                         
   2   8   1          7.64          6.66         0.61 o                         
   3   8   1        211.92        213.41         3.48 o                         
   4   8   1        576.02        601.33         8.45 o                         
   5   8   1        230.39        228.92         2.96 o                         
   6   8   1        112.89        113.38         2.10 o                         
   7   8   1         57.94         61.99         1.49 o                         
   8   8   1          7.56         10.62         0.98 o                         
  -3   9   1        273.32        271.87         5.58 o                         
  -2   9   1        209.34        214.64         3.59 o                         
  -1   9   1         26.54         27.49         1.06 o                         
   0   9   1         46.00         45.51         1.59 o                         
   1   9   1        112.13        109.46         2.41 o                         
   2   9   1        146.34        153.20         2.84 o                         
   3   9   1        169.86        177.66         3.37 o                         
   4   9   1        550.12        560.11         7.50 o                         
   5   9   1          2.12          2.63         0.44 o                         
   6   9   1         25.53         24.42         1.04 o                         
   7   9   1          1.07          0.33         0.42 o                         
  -1  10   1         42.83         41.07         1.64 o                         
   0  10   1        173.62        178.57         3.35 o                         
   1  10   1        142.33        133.79         2.80 o                         
   2  10   1        232.49        226.35         3.83 o                         
   3  10   1        130.14        130.09         3.14 o                         
   4  10   1         88.82         93.74         3.21 o                         
   5  10   1          4.74          5.01         0.64 o                         
   6  10   1          2.30          3.61         0.75 o                         
   2  11   1          1.10          0.99         0.61 o                         
   3  11   1          6.63          8.44         1.01 o                         
   4  11   1          0.39          0.15         0.60 o                         
  -4 -10   2         10.53         10.23         1.13 o                         
  -3 -10   2          2.49          1.70         0.70 o                         
  -2 -10   2         71.00         75.87         2.86 o                         
  -1 -10   2        144.07        150.64         4.61 o                         
  -6  -9   2          0.71          0.41         0.54 o                         
  -5  -9   2         47.23         50.87         1.90 o                         
  -4  -9   2         12.37         12.92         1.05 o                         
  -3  -9   2         77.13         77.76         2.50 o                         
  -2  -9   2        318.91        321.16         4.72 o                         
  -1  -9   2        128.89        130.55         3.09 o                         
   0  -9   2          3.23          4.38         0.53 o                         
   1  -9   2         31.40         33.35         1.66 o                         
   2  -9   2         28.51         29.41         2.61 o                         
  -7  -8   2          2.91          3.58         0.64 o                         
  -6  -8   2        385.42        388.43         5.51 o                         
  -5  -8   2         16.55         18.78         1.13 o                         
  -4  -8   2          7.45          7.29         0.71 o                         
  -3  -8   2        167.79        167.06         3.31 o                         
  -2  -8   2          3.02          4.71         0.74 o                         
  -1  -8   2        112.19        105.62         2.08 o                         
   0  -8   2         49.28         49.22         1.21 o                         
   1  -8   2         56.94         55.26         1.19 o                         
   2  -8   2        143.17        144.22         2.77 o                         
   3  -8   2          0.10          0.16         0.42 o                         
  -8  -7   2         42.01         40.84         1.63 o                         
  -7  -7   2        477.45        483.99         6.36 o                         
  -6  -7   2        116.95        118.25         2.49 o                         
  -5  -7   2        232.19        229.96         4.01 o                         
  -4  -7   2         26.01         26.00         1.69 o                         
  -3  -7   2         22.89         23.85         1.04 o                         
  -2  -7   2        135.03        135.19         2.61 o                         
  -1  -7   2         85.73         83.27         1.67 o                         
   0  -7   2        498.55        502.98         5.55 o                         
   1  -7   2        246.30        249.77         2.99 o                         
   2  -7   2         34.61         34.03         1.60 o                         
   3  -7   2         84.52         88.48         2.18 o                         
   4  -7   2          0.23          0.86         0.47 o                         
   5  -7   2         65.94         72.25         2.99 o                         
  -8  -6   2        314.18        307.80         5.00 o                         
  -7  -6   2         89.75         83.97         2.03 o                         
  -6  -6   2          1.85          2.44         0.42 o                         
  -5  -6   2         45.14         44.05         1.27 o                         
  -4  -6   2        107.49        114.96         1.93 o                         
  -3  -6   2        829.96        819.98        16.71 o                         
  -2  -6   2         17.30         17.51         0.76 o                         
  -1  -6   2        845.99        818.11        12.39 o                         
   0  -6   2        219.87        222.33         2.67 o                         
   1  -6   2         37.48         37.20         0.83 o                         
   2  -6   2         17.20         17.27         0.77 o                         
   3  -6   2        237.11        235.53         3.71 o                         
   4  -6   2        121.21        124.17         3.84 o                         
   5  -6   2         14.94         13.91         0.90 o                         
   6  -6   2        227.46        230.70         4.72 o                         
  -9  -5   2        208.56        219.22         4.71 o                         
  -8  -5   2         15.21         14.81         0.86 o                         
  -7  -5   2          0.11         -0.27         0.27 o                         
  -6  -5   2          0.03          0.27         0.24 o                         
  -5  -5   2        369.54        378.84         4.48 o                         
  -4  -5   2        457.91        448.50         4.00 o                         
  -3  -5   2        783.50        779.48         9.26 o                         
  -2  -5   2        515.96        511.23         5.93 o                         
  -1  -5   2        102.70        104.61         1.56 o                         
   0  -5   2         22.14         21.34         0.59 o                         
   1  -5   2          0.43          0.79         0.17 o                         
   2  -5   2         55.87         58.41         1.11 o                         
   3  -5   2        844.06        828.47        16.58 o                         
   4  -5   2         50.90         52.00         1.19 o                         
   5  -5   2         82.72         80.77         1.41 o                         
   6  -5   2         15.09         18.00         1.07 o                         
  -9  -4   2          7.98          8.29         0.69 o                         
  -8  -4   2        138.76        137.79         2.19 o                         
  -7  -4   2         28.87         28.72         0.79 o                         
  -6  -4   2        150.68        151.38         2.06 o                         
  -5  -4   2         51.31         39.27         0.88 o                         
  -4  -4   2        104.02         95.98         1.29 o                         
  -3  -4   2        673.09        709.82        18.88 o                         
  -2  -4   2        120.95        109.36         1.30 o                         
  -1  -4   2        419.26        431.54         6.90 o                         
   0  -4   2       1074.00       1116.32        29.65 o                         
   1  -4   2       1310.68       1245.13        22.93 o                         
   2  -4   2        577.41        546.84        14.91 o                         
   3  -4   2        153.05        158.71         1.94 o                         
   4  -4   2        320.35        321.42         3.34 o                         
   5  -4   2          6.24          6.67         0.46 o                         
   6  -4   2         24.16         23.33         0.67 o                         
   7  -4   2         74.97         71.88         1.53 o                         
  -9  -3   2         24.07         26.13         1.55 o                         
  -8  -3   2        420.42        424.02         4.25 o                         
  -7  -3   2        101.85        102.63         1.55 o                         
  -6  -3   2        219.89        201.55         2.45 o                         
  -5  -3   2        176.58        183.16         1.81 o                         
  -4  -3   2         13.00         14.85         0.45 o                         
  -3  -3   2        220.80        245.08         2.23 o                         
  -2  -3   2        358.90        328.03         9.49 o                         
  -1  -3   2        240.87        280.94         3.33 o                         
   0  -3   2         25.37         34.39         0.57 o                         
   1  -3   2        405.50        416.50        11.43 o                         
   2  -3   2        216.85        223.28         3.02 o                         
   3  -3   2         48.39         52.52         0.80 o                         
   4  -3   2         11.51          9.83         0.40 o                         
   5  -3   2        546.26        533.85         6.39 o                         
   6  -3   2        646.45        656.01        12.74 o                         
   7  -3   2        128.46        131.75         1.82 o                         
   8  -3   2        105.28        107.95         3.44 o                         
  -9  -2   2        122.11        122.54         2.88 o                         
  -8  -2   2        204.57        204.46         2.95 o                         
  -7  -2   2          4.98          4.99         0.46 o                         
  -5  -2   2         21.82         20.68         0.53 o                         
  -4  -2   2        550.89        552.09         7.45 o                         
  -3  -2   2        585.22        577.93        13.14 o                         
  -2  -2   2        688.82        701.24        15.21 o                         
  -1  -2   2       1373.71       1325.86        23.66 o                         
   1  -2   2        445.08        495.08         9.59 o                         
   2  -2   2        126.17        130.62         1.78 o                         
   3  -2   2        934.51        930.08        16.04 o                         
   4  -2   2        133.32        124.04         1.48 o                         
   5  -2   2        268.78        265.37         2.84 o                         
   6  -2   2        165.01        168.13         2.24 o                         
   7  -2   2        131.58        126.82         1.82 o                         
   8  -2   2         12.48         13.16         1.07 o                         
  -9  -1   2         14.24         15.57         1.23 o                         
  -8  -1   2         16.93         17.03         1.06 o                         
  -7  -1   2         12.48         12.90         0.52 o                         
  -6  -1   2         19.66         20.43         0.69 o                         
  -4  -1   2         30.18         24.58         0.51 o                         
  -3  -1   2       1174.90       1243.96        23.62 o                         
  -2  -1   2          0.06          0.25         0.09 o                         
  -1  -1   2        126.68        130.89         1.38 o                         
   1  -1   2        643.24        612.78        10.84 o                         
   2  -1   2         57.38         47.89         0.83 o                         
   3  -1   2        788.68        742.90        12.07 o                         
   4  -1   2         39.54         50.37         0.93 o                         
   5  -1   2         72.40         63.32         0.96 o                         
   6  -1   2        262.93        268.43         2.84 o                         
   7  -1   2        535.71        523.89         5.12 o                         
   8  -1   2         49.49         47.71         1.27 o                         
   9  -1   2          7.74          8.08         1.64 o                         
  -9   0   2          2.92          1.90         0.60 o                         
  -8   0   2        186.97        192.46         3.66 o                         
  -7   0   2        147.56        149.14         2.77 o                         
  -6   0   2       1113.41       1053.85        18.72 o                         
  -5   0   2        500.69        486.14         5.65 o                         
  -4   0   2         97.21        100.32         1.16 o                         
  -3   0   2        194.51        202.08         1.95 o                         
  -2   0   2        116.42        104.41         1.04 o                         
  -1   0   2        158.06        165.54         3.40 o                         
   0   0   2        446.38        455.69        12.60 o                         
   3   0   2        132.38        138.38         2.60 o                         
   4   0   2         47.81         44.60         0.80 o                         
   5   0   2          7.74          8.99         0.57 o                         
   7   0   2         68.01         66.05         0.99 o                         
   8   0   2         17.79         17.88         0.81 o                         
   9   0   2         64.71         64.40         2.41 o                         
  -9   1   2          0.36          1.11         0.76 o                         
  -8   1   2         66.97         57.59         1.69 o                         
  -7   1   2          6.32          9.10         0.76 o                         
  -6   1   2          0.87          1.36         0.35 o                         
  -5   1   2         14.14         13.91         0.76 o                         
  -4   1   2        225.23        224.85         2.35 o                         
  -3   1   2         17.77         28.35         0.54 o                         
  -2   1   2       1243.32       1279.13        23.50 o                         
  -1   1   2         63.20         67.68         0.76 o                         
   0   1   2       1690.52       1652.77        27.73 o                         
   1   1   2       1782.38       1834.20        29.80 o                         
   2   1   2        137.29        126.99         3.59 o                         
   3   1   2       1365.27       1419.46        22.85 o                         
   4   1   2         77.60         99.75         1.21 o                         
   6   1   2         28.49         30.54         0.63 o                         
   7   1   2        777.20        784.60        14.93 o                         
   8   1   2         14.10         13.90         0.48 o                         
   9   1   2          9.73          9.36         0.61 o                         
  -8   2   2          1.60          0.19         0.33 o                         
  -7   2   2          6.63          7.56         0.69 o                         
  -6   2   2        298.42        297.65         3.88 o                         
  -5   2   2         82.98         76.43         1.28 o                         
  -3   2   2         29.83         29.65         0.53 o                         
  -2   2   2        120.82        148.46         1.60 o                         
  -1   2   2        621.19        626.47        12.82 o                         
   0   2   2        935.79        905.73        18.83 o                         
   1   2   2        103.99        103.96         1.34 o                         
   2   2   2        163.81        165.55         3.24 o                         
   3   2   2          7.55         17.50         0.35 o                         
   4   2   2        509.15        514.15         9.99 o                         
   5   2   2         10.90         10.70         0.31 o                         
   6   2   2         17.37         18.61         0.44 o                         
   7   2   2         58.97         56.08         1.02 o                         
   8   2   2          2.65          3.26         0.30 o                         
   9   2   2        602.10        611.95         8.55 o                         
  -8   3   2        101.25         98.76         4.21 o                         
  -7   3   2        141.60        142.76         3.10 o                         
  -6   3   2         21.45         20.54         1.07 o                         
  -5   3   2        228.99        224.87         2.74 o                         
  -4   3   2          2.63          1.98         0.21 o                         
  -3   3   2          8.62         12.46         0.39 o                         
  -2   3   2        348.51        365.36        10.21 o                         
  -1   3   2        155.95        154.29         1.70 o                         
   1   3   2          5.18          3.07         0.19 o                         
   2   3   2        234.93        209.23         4.35 o                         
   3   3   2       2121.53       2143.69        46.63 o                         
   4   3   2         64.45         77.92         1.30 o                         
   5   3   2          3.82          4.17         0.27 o                         
   6   3   2          7.98          9.93         0.37 o                         
   7   3   2        317.25        313.01         2.96 o                         
   8   3   2         98.87        102.07         1.60 o                         
   9   3   2          3.35          3.99         0.40 o                         
  -7   4   2        148.80        153.72         3.15 o                         
  -6   4   2        239.58        246.69         3.91 o                         
  -5   4   2         19.70         18.19         1.35 o                         
  -4   4   2         32.50         35.62         0.73 o                         
  -3   4   2          1.22          0.47         0.16 o                         
  -2   4   2        435.80        454.81        12.47 o                         
  -1   4   2        757.32        764.80        16.06 o                         
   0   4   2         33.45         42.82         0.66 o                         
   1   4   2        195.77        196.53         1.92 o                         
   2   4   2        182.70        193.31         2.31 o                         
   3   4   2          1.31          1.76         0.17 o                         
   4   4   2        557.98        594.17        12.72 o                         
   5   4   2         89.44         96.51         1.21 o                         
   6   4   2        349.07        318.78         3.68 o                         
   7   4   2        329.48        331.89         3.71 o                         
   8   4   2         34.28         36.46         1.20 o                         
   9   4   2        102.42        103.80         1.95 o                         
  -7   5   2          7.08          8.72         1.22 o                         
  -6   5   2         28.99         25.34         1.64 o                         
  -5   5   2        421.96        411.09         4.82 o                         
  -4   5   2         94.43         94.31         1.75 o                         
  -3   5   2        337.57        334.35         3.54 o                         
  -2   5   2        496.85        503.82         6.53 o                         
  -1   5   2        576.00        555.43        15.48 o                         
   0   5   2         20.06         19.28         0.50 o                         
   1   5   2        389.36        401.26        11.15 o                         
   2   5   2        444.81        454.06         8.65 o                         
   3   5   2         56.39         58.85         0.81 o                         
   4   5   2        558.14        546.84        14.94 o                         
   5   5   2        831.22        854.42        22.27 o                         
   6   5   2          0.26          0.53         0.19 o                         
   7   5   2         29.23         33.02         0.82 o                         
   8   5   2          0.70          1.59         0.43 o                         
   9   5   2         39.34         39.54         1.63 o                         
  -6   6   2        155.30        145.19         3.41 o                         
  -5   6   2        105.93        110.20         2.94 o                         
  -4   6   2        217.30        218.00         2.83 o                         
  -3   6   2         50.14         46.67         1.22 o                         
  -2   6   2        375.61        363.18         3.69 o                         
  -1   6   2          0.04          0.31         0.17 o                         
   0   6   2          0.72          0.97         0.19 o                         
   2   6   2        594.13        554.13        10.64 o                         
   3   6   2        370.10        356.25         3.37 o                         
   4   6   2          1.43          3.04         0.23 o                         
   5   6   2         48.81         46.81         0.75 o                         
   6   6   2         32.13         27.21         0.83 o                         
   7   6   2         18.94         17.16         0.60 o                         
   8   6   2        202.00        191.81         3.47 o                         
   9   6   2        188.51        184.16         3.86 o                         
  -5   7   2        113.83        115.42         3.01 o                         
  -4   7   2         41.64         43.37         1.33 o                         
  -3   7   2          0.62          1.67         0.45 o                         
  -2   7   2        195.81        191.64         2.61 o                         
  -1   7   2         45.66         45.15         1.04 o                         
   0   7   2        587.34        584.90         6.19 o                         
   1   7   2         64.16         74.79         1.27 o                         
   2   7   2        313.82        305.62         3.30 o                         
   3   7   2         20.38         21.07         0.76 o                         
   4   7   2        285.77        291.14         3.00 o                         
   5   7   2         58.58         58.07         0.98 o                         
   6   7   2          0.47          1.09         0.28 o                         
   7   7   2        524.60        520.06         6.32 o                         
   8   7   2         84.70         86.71         2.29 o                         
   9   7   2         43.54         40.54         1.76 o                         
  -4   8   2         93.52         91.65         2.67 o                         
  -3   8   2         51.51         49.88         1.50 o                         
  -2   8   2          3.12          3.94         0.49 o                         
  -1   8   2          0.51          0.55         0.36 o                         
   0   8   2          2.38          5.56         0.79 o                         
   1   8   2        144.34        131.99         2.29 o                         
   2   8   2          0.01          0.06         0.27 o                         
   3   8   2        171.25        168.24         2.82 o                         
   4   8   2        549.87        560.89        10.30 o                         
   5   8   2          5.64          5.71         0.43 o                         
   6   8   2        187.26        187.60         2.72 o                         
   7   8   2         49.65         49.63         1.35 o                         
   8   8   2         83.78         75.13         2.20 o                         
  -3   9   2        283.85        291.78         8.27 o                         
  -2   9   2          4.80          5.80         0.76 o                         
  -1   9   2         13.12         14.73         0.99 o                         
   0   9   2         45.81         45.87         1.65 o                         
   1   9   2         74.95         73.54         1.93 o                         
   2   9   2        176.24        178.01         3.39 o                         
   3   9   2         36.94         38.46         1.42 o                         
   4   9   2          6.36          7.75         0.70 o                         
   5   9   2          3.58          3.81         0.53 o                         
   6   9   2          0.32          0.29         0.29 o                         
   7   9   2         39.05         41.36         1.49 o                         
   8   9   2          6.83          7.21         0.85 o                         
  -1  10   2        200.58        205.27         4.19 o                         
   0  10   2         49.87         57.40         1.79 o                         
   1  10   2        201.36        193.88         3.81 o                         
   2  10   2          0.01          0.10         0.49 o                         
   3  10   2        328.74        360.13         6.43 o                         
   4  10   2          1.86          2.27         0.56 o                         
   5  10   2        111.66        111.84         2.16 o                         
   6  10   2         70.25         66.98         2.55 o                         
   1  11   2        155.81        159.83         4.06 o                         
   2  11   2         36.38         34.36         1.56 o                         
   3  11   2          4.00          2.27         0.59 o                         
   4  11   2          9.90          8.45         0.88 o                         
  -5  -9   3          0.75          0.82         0.62 o                         
  -4  -9   3         28.96         32.94         1.47 o                         
  -3  -9   3         92.65         96.80         2.56 o                         
  -2  -9   3        123.06        120.82         2.84 o                         
  -1  -9   3         51.95         55.76         1.68 o                         
   0  -9   3          0.05         -0.09         0.43 o                         
   1  -9   3         23.84         19.86         1.60 o                         
  -6  -8   3         82.89         83.27         2.20 o                         
  -5  -8   3        184.69        182.73         3.39 o                         
  -4  -8   3         27.11         30.20         1.27 o                         
  -3  -8   3         78.37         76.09         2.14 o                         
  -2  -8   3        140.31        145.24         3.03 o                         
  -1  -8   3         76.54         72.21         2.21 o                         
   0  -8   3         28.37         28.46         0.95 o                         
   1  -8   3          0.32          0.89         0.44 o                         
   2  -8   3         13.47         13.12         0.92 o                         
   3  -8   3         44.51         47.54         2.26 o                         
  -7  -7   3        135.71        131.97         2.82 o                         
  -6  -7   3        101.30        107.12         2.44 o                         
  -5  -7   3          0.37          0.56         0.46 o                         
  -4  -7   3         47.81         46.81         1.61 o                         
  -3  -7   3        238.89        238.23         4.05 o                         
  -2  -7   3        145.26        145.29         3.16 o                         
  -1  -7   3         42.05         41.14         1.33 o                         
   0  -7   3          3.29          2.86         0.43 o                         
   1  -7   3        248.13        241.64         3.45 o                         
   2  -7   3          5.27          6.74         0.73 o                         
   3  -7   3         29.70         32.56         1.17 o                         
   4  -7   3         19.62         19.77         1.39 o                         
  -8  -6   3        191.60        193.79         3.55 o                         
  -7  -6   3        125.80        128.63         2.66 o                         
  -6  -6   3         66.85         62.26         1.96 o                         
  -5  -6   3          0.03          0.99         0.38 o                         
  -4  -6   3          0.01          0.48         0.33 o                         
  -3  -6   3          6.10          5.45         0.62 o                         
  -2  -6   3        216.42        215.37         2.82 o                         
  -1  -6   3        480.80        473.96         6.56 o                         
   0  -6   3        179.55        177.95         3.17 o                         
   1  -6   3          2.18          2.97         0.35 o                         
   2  -6   3          9.47         10.89         0.80 o                         
   3  -6   3        334.93        334.67         4.84 o                         
   4  -6   3         39.40         41.05         1.30 o                         
   5  -6   3         27.02         27.67         1.29 o                         
  -8  -5   3         25.78         27.17         1.69 o                         
  -7  -5   3         17.71         17.55         1.04 o                         
  -6  -5   3          0.02         -0.14         0.30 o                         
  -5  -5   3          5.14          9.37         0.69 o                         
  -4  -5   3        728.68        699.44        15.69 o                         
  -3  -5   3        259.00        262.64         2.75 o                         
  -2  -5   3        161.85        154.74         1.90 o                         
  -1  -5   3        214.73        219.15         2.29 o                         
   0  -5   3         30.10         29.31         0.77 o                         
   1  -5   3         30.22         29.34         0.62 o                         
   2  -5   3         42.10         40.21         0.95 o                         
   3  -5   3        182.87        190.54         2.95 o                         
   4  -5   3        226.08        227.12         3.23 o                         
   5  -5   3        258.26        253.15         4.20 o                         
   6  -5   3         90.83         88.88         1.80 o                         
  -9  -4   3          1.76          2.24         0.51 o                         
  -8  -4   3         89.58         92.89         1.72 o                         
  -7  -4   3          3.09          2.61         0.46 o                         
  -6  -4   3        774.89        801.08        10.12 o                         
  -5  -4   3        153.43        154.00         2.26 o                         
  -4  -4   3          8.70          9.23         0.48 o                         
  -3  -4   3         44.88         34.45         0.72 o                         
  -2  -4   3          2.69          3.61         0.27 o                         
  -1  -4   3         11.79         11.01         0.45 o                         
   0  -4   3         13.88         10.77         0.41 o                         
   1  -4   3         25.42         22.03         0.51 o                         
   2  -4   3        836.06        790.73        20.80 o                         
   3  -4   3        111.26        105.96         1.43 o                         
   4  -4   3         18.76         19.18         0.66 o                         
   5  -4   3         35.22         33.49         0.84 o                         
   6  -4   3          8.13          8.55         0.49 o                         
   7  -4   3        100.52         99.29         2.51 o                         
  -9  -3   3        195.52        188.59         4.86 o                         
  -8  -3   3          0.33          0.53         0.32 o                         
  -7  -3   3        517.16        520.39         4.86 o                         
  -6  -3   3        189.57        180.31         2.16 o                         
  -5  -3   3         10.71         14.37         0.57 o                         
  -4  -3   3          7.91          8.04         0.41 o                         
  -3  -3   3          4.20          6.75         0.37 o                         
  -2  -3   3       1837.61       1877.95        47.92 o                         
  -1  -3   3          8.46         16.09         0.46 o                         
   0  -3   3       1410.58       1478.48        37.34 o                         
   1  -3   3        876.85        826.17        16.00 o                         
   2  -3   3          8.26          9.03         0.44 o                         
   3  -3   3         40.90         40.00         0.69 o                         
   4  -3   3          9.17          8.44         0.31 o                         
   5  -3   3          0.12          0.29         0.20 o                         
   6  -3   3         26.90         26.62         0.93 o                         
   7  -3   3         89.20         87.81         2.06 o                         
  -9  -2   3          2.66          3.28         0.79 o                         
  -8  -2   3        418.10        420.99         5.56 o                         
  -7  -2   3          8.37          9.98         0.65 o                         
  -6  -2   3        102.50        103.35         1.63 o                         
  -5  -2   3         18.83         17.19         0.51 o                         
  -4  -2   3          4.00          4.65         0.31 o                         
  -3  -2   3        633.57        644.30        11.98 o                         
  -2  -2   3         43.01         38.47         0.65 o                         
  -1  -2   3        463.82        463.63         8.61 o                         
   0  -2   3         65.29         66.40         0.82 o                         
   1  -2   3        681.30        738.90        14.01 o                         
   2  -2   3        546.10        550.17        10.52 o                         
   3  -2   3         12.58         12.04         0.36 o                         
   5  -2   3        259.68        242.74         3.20 o                         
   6  -2   3         47.40         49.58         1.14 o                         
   7  -2   3        129.95        129.42         2.40 o                         
   8  -2   3          0.28          0.25         0.38 o                         
  -9  -1   3          0.37          0.49         0.61 o                         
  -8  -1   3          4.12          4.82         0.47 o                         
  -7  -1   3         51.55         48.08         1.56 o                         
  -6  -1   3         12.03         12.26         0.57 o                         
  -5  -1   3        193.12        200.04         2.02 o                         
  -4  -1   3       2130.68       2114.67        39.10 o                         
  -3  -1   3         17.07         23.94         0.55 o                         
  -2  -1   3        561.03        549.28        21.63 o                         
  -1  -1   3          0.30          0.34         0.12 o                         
   0  -1   3          2.66          6.43         0.25 o                         
   1  -1   3         24.67         17.30         0.41 o                         
   2  -1   3         32.32         35.98         0.72 o                         
   4  -1   3        153.11        151.98         3.22 o                         
   5  -1   3        187.97        189.02         3.89 o                         
   6  -1   3         37.20         39.69         1.59 o                         
   7  -1   3         78.83         77.43         1.51 o                         
   8  -1   3         34.92         38.25         1.67 o                         
  -9   0   3         22.06         20.31         2.87 o                         
  -8   0   3        208.00        222.30         4.39 o                         
  -7   0   3          5.61          5.98         0.47 o                         
  -6   0   3        225.11        217.23         3.08 o                         
  -5   0   3        225.21        216.33         2.08 o                         
  -4   0   3          5.39          5.48         0.32 o                         
  -3   0   3        554.45        598.80        12.65 o                         
  -2   0   3         41.59         44.39         0.64 o                         
  -1   0   3          1.30          0.42         0.11 o                         
   1   0   3        506.96        513.77        18.53 o                         
   2   0   3       1278.37       1241.14        20.31 o                         
   3   0   3        258.14        267.98         8.05 o                         
   4   0   3         23.60         23.96         1.09 o                         
   5   0   3          4.33          3.91         0.68 o                         
   6   0   3        128.34        127.83         3.05 o                         
   7   0   3        193.17        195.12         2.80 o                         
   8   0   3         18.80         18.11         0.77 o                         
   9   0   3        207.10        203.64         4.84 o                         
  -8   1   3          0.95         -0.10         0.40 o                         
  -7   1   3         66.80         70.59         1.57 o                         
  -6   1   3        191.37        168.11         2.33 o                         
  -5   1   3          5.92          6.07         0.44 o                         
  -4   1   3          3.93          8.35         0.36 o                         
  -3   1   3        335.01        371.26         4.84 o                         
  -2   1   3       3087.57       3238.58        54.86 o                         
  -1   1   3         24.33         23.46         0.51 o                         
   0   1   3       1576.43       1569.76        27.38 o                         
   1   1   3       1065.51       1051.09        26.40 o                         
   2   1   3         12.66         11.87         0.27 o                         
   3   1   3         33.84         39.53         0.61 o                         
   4   1   3         87.12         70.64         1.33 o                         
   5   1   3        221.54        218.96         4.95 o                         
   7   1   3         71.94         72.53         1.61 o                         
   8   1   3          3.85          4.62         0.42 o                         
   9   1   3         29.26         33.34         1.12 o                         
  -8   2   3         38.78         37.29         1.63 o                         
  -7   2   3          2.31          2.11         0.54 o                         
  -6   2   3        132.20        127.62         2.35 o                         
  -5   2   3        248.29        276.62         3.06 o                         
  -4   2   3        625.50        585.82         7.89 o                         
  -3   2   3        751.88        775.66        17.32 o                         
  -2   2   3        830.16        894.12        18.53 o                         
  -1   2   3         31.79         30.61         0.60 o                         
   0   2   3        252.32        274.94         5.62 o                         
   1   2   3        553.62        566.02        15.97 o                         
   2   2   3        922.44        854.16        17.48 o                         
   3   2   3         15.98         16.42         0.30 o                         
   4   2   3       2089.72       2165.47        35.23 o                         
   5   2   3        156.98        151.05         1.50 o                         
   6   2   3         83.13         74.05         0.96 o                         
   7   2   3        289.11        275.41         3.02 o                         
   8   2   3          0.09          0.59         0.22 o                         
   9   2   3        112.24        107.73         1.96 o                         
  -8   3   3         98.74         96.93         6.12 o                         
  -7   3   3        280.02        281.68         4.47 o                         
  -6   3   3         35.64         36.97         1.34 o                         
  -5   3   3        867.78        778.05         9.27 o                         
  -4   3   3        167.56        160.86         1.68 o                         
  -3   3   3        158.57        171.34         1.93 o                         
  -2   3   3         96.05        102.11         1.22 o                         
  -1   3   3        199.97        190.83         1.80 o                         
   0   3   3        946.08       1003.23        27.14 o                         
   1   3   3         64.84         91.69         1.04 o                         
   2   3   3        286.98        308.15         5.88 o                         
   3   3   3        288.81        291.58         4.67 o                         
   4   3   3        249.45        267.79         3.37 o                         
   5   3   3         48.07         55.50         0.92 o                         
   6   3   3        133.99        146.47         1.75 o                         
   7   3   3         81.36         73.77         1.10 o                         
   8   3   3        165.48        172.50         2.86 o                         
   9   3   3         63.07         62.73         1.38 o                         
  -7   4   3          6.25          7.12         0.78 o                         
  -6   4   3        245.55        228.85         4.04 o                         
  -5   4   3         33.27         31.71         1.14 o                         
  -4   4   3         12.08          7.61         0.45 o                         
  -3   4   3        934.65        921.97        23.56 o                         
  -2   4   3         95.95        101.23         1.27 o                         
  -1   4   3       1247.33       1175.44        35.29 o                         
   0   4   3       1145.08       1133.74        45.43 o                         
   1   4   3       2106.04       2401.50        63.64 o                         
   2   4   3        258.75        254.19         3.38 o                         
   3   4   3         21.27         17.23         0.41 o                         
   4   4   3        347.39        335.86         5.07 o                         
   5   4   3         13.05         10.29         0.52 o                         
   6   4   3        250.69        227.72         2.57 o                         
   7   4   3         12.17         19.63         0.81 o                         
   8   4   3         16.69         13.06         0.58 o                         
   9   4   3        143.16        141.42         2.25 o                         
  -7   5   3         94.39         97.34         4.39 o                         
  -6   5   3          0.07         -0.18         0.33 o                         
  -5   5   3         43.30         46.37         1.11 o                         
  -4   5   3         25.33         31.93         0.94 o                         
  -3   5   3        114.36        117.63         1.72 o                         
  -1   5   3         10.35         10.36         0.48 o                         
   0   5   3        122.77        135.33         1.82 o                         
   1   5   3        114.29        111.77         1.27 o                         
   2   5   3         21.23         27.44         0.58 o                         
   3   5   3       1104.29       1079.33        21.09 o                         
   4   5   3        214.88        205.88         2.02 o                         
   5   5   3        689.61        663.82         8.71 o                         
   6   5   3        334.65        340.87         3.93 o                         
   7   5   3         84.91         71.79         1.37 o                         
   8   5   3          6.33          6.83         0.73 o                         
   9   5   3         24.63         24.00         1.18 o                         
  -6   6   3         98.18         94.69         2.92 o                         
  -5   6   3        113.27        116.53         1.87 o                         
  -4   6   3        327.37        328.77         5.14 o                         
  -3   6   3        264.99        272.47         3.69 o                         
  -2   6   3        735.22        758.30        13.99 o                         
  -1   6   3         43.52         39.49         0.84 o                         
   0   6   3          2.27          3.94         0.30 o                         
   1   6   3        229.93        224.82         2.42 o                         
   2   6   3        348.13        309.23         2.87 o                         
   3   6   3          6.74          7.83         0.39 o                         
   5   6   3          0.22          0.49         0.20 o                         
   6   6   3         43.18         42.99         1.04 o                         
   7   6   3          0.12          0.42         0.34 o                         
   8   6   3         85.13         74.94         2.17 o                         
   9   6   3        347.53        351.84        10.74 o                         
  -5   7   3         60.72         59.31         2.16 o                         
  -4   7   3         17.41         18.63         0.75 o                         
  -3   7   3         53.49         57.41         1.37 o                         
  -2   7   3        341.45        345.11         4.60 o                         
  -1   7   3          2.34          3.13         0.44 o                         
   0   7   3        411.50        440.51         4.75 o                         
   1   7   3        146.93        122.52         1.82 o                         
   2   7   3          3.58          3.73         0.42 o                         
   3   7   3        161.49        165.11         2.23 o                         
   4   7   3        543.68        545.73         8.92 o                         
   5   7   3         31.17         29.94         1.03 o                         
   6   7   3        146.93        149.19         2.32 o                         
   7   7   3        126.19        124.47         2.17 o                         
   8   7   3        256.29        260.65         4.33 o                         
   9   7   3          3.12          3.37         0.68 o                         
  -4   8   3         66.74         67.01         3.58 o                         
  -3   8   3        157.49        159.74         3.43 o                         
  -2   8   3        355.32        357.74         5.16 o                         
  -1   8   3        812.94        830.34        13.42 o                         
   0   8   3          2.69          3.77         0.56 o                         
   1   8   3         34.40         36.82         1.34 o                         
   2   8   3         48.76         45.14         1.50 o                         
   3   8   3          0.29         -0.06         0.22 o                         
   4   8   3        559.28        549.76         8.10 o                         
   5   8   3        104.91        101.20         1.58 o                         
   6   8   3         57.36         55.92         1.52 o                         
   7   8   3        149.81        146.41         3.09 o                         
   8   8   3          1.21          1.64         0.63 o                         
  -3   9   3         44.32         45.01         2.92 o                         
  -2   9   3        457.63        467.36         6.96 o                         
  -1   9   3         16.81         18.00         1.45 o                         
   0   9   3         72.33         74.62         2.21 o                         
   1   9   3        182.58        171.84         3.40 o                         
   2   9   3        136.63        133.91         2.89 o                         
   3   9   3        376.85        383.02         5.62 o                         
   4   9   3         55.94         56.69         1.67 o                         
   5   9   3        333.80        325.47         4.31 o                         
   6   9   3         43.76         44.67         1.60 o                         
   7   9   3          0.30          0.31         0.41 o                         
   8   9   3         32.62         38.55         1.93 o                         
  -1  10   3         36.02         36.10         1.68 o                         
   0  10   3         23.23         29.41         1.62 o                         
   1  10   3         50.33         51.49         1.86 o                         
   2  10   3        227.63        219.75         4.11 o                         
   3  10   3         99.63         98.37         2.51 o                         
   4  10   3         48.71         48.85         1.68 o                         
   5  10   3          9.79          9.55         0.74 o                         
   6  10   3         86.33         84.10         2.65 o                         
   7  10   3        120.27        124.72         4.86 o                         
   1  11   3        148.98        144.76         3.93 o                         
   2  11   3          4.73          6.28         0.94 o                         
   3  11   3         13.49         12.85         1.30 o                         
   4  11   3         27.34         26.99         1.56 o                         
   5  11   3         79.32         80.25         4.69 o                         
  -3  -9   4        139.17        130.53         8.62 o                         
  -2  -9   4          2.69          1.33         1.06 o                         
  -1  -9   4         46.18         53.55         2.22 o                         
  -6  -8   4         33.47         35.96         2.21 o                         
  -5  -8   4        208.38        205.02         3.72 o                         
  -4  -8   4         92.42         95.24         2.33 o                         
  -3  -8   4         41.07         43.84         1.77 o                         
  -2  -8   4        106.31        108.80         2.59 o                         
  -1  -8   4         23.48         23.85         1.15 o                         
   0  -8   4        141.00        136.72         2.55 o                         
   1  -8   4         79.16         80.84         2.27 o                         
   2  -8   4         15.22         14.38         1.24 o                         
  -7  -7   4         24.43         23.77         1.40 o                         
  -6  -7   4        206.90        209.65         3.74 o                         
  -5  -7   4        177.38        169.93         3.19 o                         
  -4  -7   4         36.57         35.98         1.36 o                         
  -3  -7   4         10.21         12.42         1.15 o                         
  -2  -7   4         13.17         11.50         0.96 o                         
  -1  -7   4        110.23        100.61         1.94 o                         
   0  -7   4         18.54         20.22         0.92 o                         
   1  -7   4         74.35         74.23         1.85 o                         
   2  -7   4        150.65        152.81         2.78 o                         
   3  -7   4         24.07         25.17         1.22 o                         
  -7  -6   4         99.54         98.87         2.39 o                         
  -6  -6   4         69.09         63.80         1.82 o                         
  -5  -6   4         37.74         36.74         1.45 o                         
  -4  -6   4          1.50          1.71         0.49 o                         
  -3  -6   4         83.59         86.54         2.23 o                         
  -2  -6   4        740.54        769.60        14.52 o                         
  -1  -6   4          0.04          0.11         0.31 o                         
   0  -6   4        194.50        185.36         3.74 o                         
   1  -6   4        133.41        133.67         3.27 o                         
   2  -6   4          0.81          1.07         0.39 o                         
   3  -6   4         80.33         78.65         1.97 o                         
   4  -6   4         75.94         68.86         1.78 o                         
   5  -6   4         23.96         26.21         2.77 o                         
  -8  -5   4         39.82         44.93         9.25 o                         
  -7  -5   4         17.14         15.85         1.05 o                         
  -6  -5   4          0.78          0.44         0.41 o                         
  -5  -5   4         35.08         33.49         1.35 o                         
  -4  -5   4        191.49        187.77         3.11 o                         
  -3  -5   4        701.62        705.03        11.32 o                         
  -2  -5   4         20.67         21.71         0.80 o                         
  -1  -5   4          0.45          1.18         0.32 o                         
   0  -5   4        351.21        356.24         3.74 o                         
   1  -5   4         21.73         21.34         0.86 o                         
   2  -5   4        130.91        123.78         2.10 o                         
   3  -5   4          2.16          2.26         0.36 o                         
   4  -5   4        541.73        541.68         7.43 o                         
   5  -5   4          2.54          3.94         0.50 o                         
   6  -5   4          2.71          1.67         0.34 o                         
  -8  -4   4         49.09         46.12         1.73 o                         
  -7  -4   4        364.02        367.61         5.69 o                         
  -6  -4   4        236.16        232.19         3.67 o                         
  -5  -4   4        111.38        111.31         2.12 o                         
  -4  -4   4        194.87        182.97         2.46 o                         
  -3  -4   4          0.39          0.67         0.21 o                         
  -2  -4   4        108.75        113.79         1.57 o                         
  -1  -4   4         10.31         13.19         0.55 o                         
   0  -4   4        105.24        103.83         1.41 o                         
   1  -4   4        755.25        770.91        10.13 o                         
   2  -4   4        522.25        502.26         6.52 o                         
   3  -4   4        398.15        395.97         3.76 o                         
   4  -4   4          0.72          0.58         0.21 o                         
   5  -4   4          0.36          0.27         0.26 o                         
   6  -4   4        171.00        166.89         4.41 o                         
  -8  -3   4        181.24        184.25         3.71 o                         
  -7  -3   4         42.09         43.39         1.29 o                         
  -6  -3   4         36.17         35.21         1.15 o                         
  -5  -3   4         41.63         39.40         1.03 o                         
  -4  -3   4        136.80        139.00         1.87 o                         
  -3  -3   4         94.81         95.56         1.38 o                         
  -2  -3   4        170.13        183.41         1.87 o                         
  -1  -3   4        927.01        864.45        14.79 o                         
   0  -3   4       1398.80       1457.13        70.90 o                         
   1  -3   4        107.97        124.10         1.58 o                         
   2  -3   4        229.68        213.16         2.43 o                         
   3  -3   4          3.16          3.16         0.26 o                         
   4  -3   4          8.71          8.69         0.55 o                         
   5  -3   4         92.08         90.69         2.12 o                         
   6  -3   4        245.72        241.36         3.58 o                         
   7  -3   4        451.86        468.49         8.59 o                         
  -8  -2   4         66.60         73.01         2.15 o                         
  -7  -2   4        195.64        195.76         2.84 o                         
  -6  -2   4          2.41          3.22         0.43 o                         
  -5  -2   4        927.59        884.47        13.45 o                         
  -4  -2   4          5.96          4.28         0.31 o                         
  -3  -2   4        642.58        639.20         8.82 o                         
  -2  -2   4        532.39        513.10         5.78 o                         
  -1  -2   4          7.52          8.19         0.36 o                         
   0  -2   4         16.32         11.55         0.36 o                         
   1  -2   4         69.67         73.31         1.06 o                         
   2  -2   4         20.29         15.87         0.45 o                         
   3  -2   4         76.74         68.77         0.94 o                         
   4  -2   4        166.22        175.96         2.34 o                         
   5  -2   4        138.42        136.59         2.06 o                         
   6  -2   4        461.31        456.75         5.58 o                         
   7  -2   4          4.49          4.64         0.53 o                         
   8  -2   4         14.44         13.04         1.15 o                         
  -8  -1   4         23.80         24.93         1.11 o                         
  -7  -1   4         33.06         32.91         0.99 o                         
  -6  -1   4         99.50         99.73         1.66 o                         
  -5  -1   4        455.20        457.13         4.55 o                         
  -4  -1   4        437.31        431.61         3.90 o                         
  -3  -1   4          0.10          0.68         0.17 o                         
  -2  -1   4        316.10        328.59         3.28 o                         
  -1  -1   4          1.21          1.00         0.15 o                         
   0  -1   4          7.71         10.25         0.36 o                         
   1  -1   4       3319.21       3396.63        55.60 o                         
   2  -1   4        199.46        183.57         2.30 o                         
   3  -1   4         34.41         31.10         1.23 o                         
   5  -1   4          0.81          0.33         0.37 o                         
   6  -1   4          9.88         13.72         1.20 o                         
   7  -1   4          2.14          1.74         0.58 o                         
   8  -1   4         49.12         46.99         1.44 o                         
  -8   0   4         20.64         14.24         0.98 o                         
  -7   0   4        181.14        191.16         3.05 o                         
  -6   0   4         67.13         63.52         2.00 o                         
  -5   0   4        698.52        701.21         9.69 o                         
  -4   0   4         44.39         38.76         0.79 o                         
  -3   0   4        232.63        248.28         2.27 o                         
  -2   0   4         23.04         18.92         0.57 o                         
  -1   0   4          1.87          1.74         0.18 o                         
   0   0   4        180.15        165.56         1.59 o                         
   1   0   4        824.22        866.80        16.41 o                         
   2   0   4       1390.36       1427.08        24.19 o                         
   3   0   4        447.98        504.76        14.12 o                         
   4   0   4         89.68         97.29         2.38 o                         
   5   0   4         26.98         28.23         1.64 o                         
   6   0   4         96.01         95.66         3.31 o                         
   7   0   4        365.16        379.42         6.85 o                         
   8   0   4         97.78         97.09         1.64 o                         
   9   0   4          5.18          3.67         1.03 o                         
  -8   1   4         13.21         10.69         1.07 o                         
  -7   1   4          9.19          7.66         0.57 o                         
  -6   1   4          6.12          4.47         0.54 o                         
  -5   1   4          0.16          0.06         0.21 o                         
  -4   1   4        101.14        101.72         1.31 o                         
  -3   1   4        637.77        607.27        11.82 o                         
  -2   1   4          8.30         18.93         0.47 o                         
  -1   1   4       1584.03       1599.58        29.63 o                         
   0   1   4         10.80         13.15         0.33 o                         
   1   1   4         95.17         82.39         0.91 o                         
   2   1   4        211.03        217.10         4.21 o                         
   3   1   4          0.42          0.22         0.10 o                         
   5   1   4         35.21         35.80         1.36 o                         
   6   1   4        576.44        575.55        11.38 o                         
   7   1   4         83.52         80.74         1.42 o                         
   8   1   4         69.60         65.53         1.81 o                         
   9   1   4         34.08         36.56         1.77 o                         
  -8   2   4         16.54         19.07         1.65 o                         
  -7   2   4          0.13          0.55         0.35 o                         
  -6   2   4         27.24         20.64         0.95 o                         
  -5   2   4        236.20        235.95         3.10 o                         
  -4   2   4         16.62         15.44         0.55 o                         
  -3   2   4        708.66        674.20         9.76 o                         
  -2   2   4         34.42         32.66         0.69 o                         
  -1   2   4         21.71         24.26         0.55 o                         
   0   2   4          0.08          0.18         0.11 o                         
   1   2   4        911.88        953.36        18.31 o                         
   2   2   4        154.37        148.58         1.74 o                         
   3   2   4        936.17        904.16        16.34 o                         
   4   2   4         33.05         43.28         0.62 o                         
   5   2   4        276.04        276.10         4.33 o                         
   6   2   4         10.86         11.36         0.47 o                         
   7   2   4         29.45         26.78         0.79 o                         
   8   2   4          2.64          2.65         0.49 o                         
   9   2   4          5.95          6.68         0.64 o                         
  -7   3   4        130.06        136.50         2.43 o                         
  -6   3   4        393.38        394.34         4.80 o                         
  -5   3   4         98.02         93.39         2.29 o                         
  -4   3   4        278.42        271.09         2.81 o                         
  -3   3   4        160.82        169.54         1.87 o                         
  -2   3   4         16.78         20.42         0.60 o                         
  -1   3   4        274.79        288.45         2.94 o                         
   0   3   4          0.02          0.57         0.15 o                         
   1   3   4       1650.85       1650.39        29.71 o                         
   2   3   4          0.28          0.28         0.09 o                         
   3   3   4        287.47        270.49         3.81 o                         
   4   3   4        726.91        734.72        19.65 o                         
   5   3   4          2.40          1.77         0.20 o                         
   6   3   4         19.37         15.84         0.39 o                         
   7   3   4        124.66        117.77         1.46 o                         
   8   3   4         77.62         76.82         1.26 o                         
   9   3   4        132.96        133.24         2.46 o                         
  -7   4   4        112.44        117.79         3.13 o                         
  -6   4   4         27.79         34.31         1.16 o                         
  -5   4   4         56.44         65.76         1.74 o                         
  -4   4   4        191.77        181.51         2.52 o                         
  -3   4   4          1.20          1.76         0.31 o                         
  -2   4   4         19.08         15.29         0.59 o                         
  -1   4   4        172.61        168.73         1.84 o                         
   0   4   4        928.13        939.97        19.67 o                         
   1   4   4        324.79        353.94         3.84 o                         
   2   4   4         30.13         23.38         0.47 o                         
   3   4   4          8.49         10.31         0.29 o                         
   4   4   4         19.68         20.35         0.58 o                         
   5   4   4        479.91        471.84         7.15 o                         
   6   4   4          0.61          1.42         0.23 o                         
   7   4   4        152.03        146.13         2.06 o                         
   8   4   4        256.10        256.70         4.33 o                         
   9   4   4         15.58         19.39         1.03 o                         
  -6   5   4          0.04         -0.24         0.24 o                         
  -5   5   4         57.06         57.30         1.54 o                         
  -4   5   4        320.66        329.16         3.65 o                         
  -3   5   4         17.12         19.73         0.74 o                         
  -2   5   4        810.84        772.49        14.47 o                         
  -1   5   4        718.92        730.67        18.88 o                         
   0   5   4        143.10        132.81         1.61 o                         
   1   5   4         49.98         53.99         0.84 o                         
   2   5   4          3.73          3.98         0.30 o                         
   3   5   4          5.55          6.98         0.34 o                         
   4   5   4          1.43          2.19         0.27 o                         
   5   5   4        181.01        173.46         2.04 o                         
   6   5   4        328.59        319.39         3.68 o                         
   7   5   4         17.92         16.14         0.74 o                         
   8   5   4          2.50          1.47         0.37 o                         
   9   5   4         31.79         34.34         1.41 o                         
  -6   6   4          1.98          1.07         0.76 o                         
  -5   6   4        429.78        437.59         5.54 o                         
  -4   6   4          3.01          2.91         0.39 o                         
  -3   6   4         27.01         27.18         1.13 o                         
  -2   6   4         90.09         91.79         1.72 o                         
  -1   6   4        279.38        260.10         2.98 o                         
   0   6   4        124.46        127.81         1.81 o                         
   1   6   4          0.28          0.37         0.17 o                         
   2   6   4        512.43        516.12         6.43 o                         
   3   6   4        588.95        556.98         6.86 o                         
   4   6   4        512.36        513.13         6.38 o                         
   5   6   4          0.86          0.96         0.24 o                         
   6   6   4          4.05          5.80         0.52 o                         
   7   6   4         89.59         87.82         1.83 o                         
   8   6   4         30.43         33.45         1.39 o                         
   9   6   4         29.62         27.63         1.57 o                         
  -5   7   4         18.52         16.93         1.44 o                         
  -4   7   4         63.20         64.49         1.54 o                         
  -3   7   4          2.53          2.24         0.47 o                         
  -2   7   4         42.84         39.45         1.33 o                         
  -1   7   4         64.40         63.27         1.53 o                         
   0   7   4        118.44        121.29         2.12 o                         
   1   7   4        773.89        707.18        10.99 o                         
   2   7   4          2.28          1.08         0.29 o                         
   3   7   4         13.74         11.97         0.59 o                         
   4   7   4         52.02         52.04         1.13 o                         
   5   7   4        336.13        340.36         4.44 o                         
   6   7   4        102.07        102.88         1.66 o                         
   7   7   4         30.20         31.28         1.43 o                         
   8   7   4        241.91        246.14         5.19 o                         
   9   7   4         71.97         75.57         2.84 o                         
  -4   8   4          0.27          0.70         0.49 o                         
  -3   8   4        264.24        278.89         4.91 o                         
  -2   8   4        189.20        185.13         4.10 o                         
  -1   8   4         49.22         46.33         1.79 o                         
   0   8   4         62.06         68.46         1.97 o                         
   1   8   4         80.38         65.48         1.87 o                         
   2   8   4         57.53         48.73         1.41 o                         
   3   8   4         31.82         29.95         1.04 o                         
   4   8   4         97.80         95.81         2.55 o                         
   5   8   4        190.34        186.96         3.08 o                         
   6   8   4          2.43          2.66         0.56 o                         
   7   8   4        320.51        332.51         4.42 o                         
   8   8   4         65.39         70.49         2.26 o                         
  -3   9   4          5.28          6.47         1.00 o                         
  -2   9   4        326.44        320.17        12.22 o                         
  -1   9   4          0.49          0.98         0.51 o                         
   0   9   4         38.82         38.66         1.80 o                         
   1   9   4         25.76         29.59         1.70 o                         
   2   9   4         23.43         19.43         1.22 o                         
   3   9   4        292.84        294.11         6.15 o                         
   4   9   4         97.70         97.71         2.29 o                         
   5   9   4          0.02          0.09         0.22 o                         
   6   9   4         17.10         20.25         1.16 o                         
   7   9   4          8.61          9.14         0.76 o                         
   8   9   4          0.91          2.48         1.28 o                         
  -1  10   4         24.27         23.64         2.04 o                         
   0  10   4        133.92        145.86         3.37 o                         
   1  10   4         73.80         75.22         2.46 o                         
   2  10   4        340.98        321.99         5.33 o                         
   3  10   4         22.64         27.85         1.49 o                         
   4  10   4        270.80        293.17         5.25 o                         
   5  10   4          4.09          5.22         0.49 o                         
   6  10   4         12.77         12.05         1.10 o                         
   1  11   4        176.01        189.96         5.54 o                         
   2  11   4         71.57         68.76         2.27 o                         
   3  11   4          1.56          0.62         0.64 o                         
   4  11   4          0.12          0.52         0.52 o                         
  -4  -8   5         76.19         81.64         3.05 o                         
  -3  -8   5         25.08         22.46         2.22 o                         
  -2  -8   5         18.48         19.43         1.21 o                         
  -1  -8   5         45.91         49.22         1.66 o                         
   0  -8   5          2.44          2.63         1.14 o                         
   1  -8   5         54.86         56.94         3.51 o                         
  -6  -7   5         55.87         54.57         2.15 o                         
  -5  -7   5        178.13        179.70         4.21 o                         
  -4  -7   5          6.32          8.74         0.82 o                         
  -3  -7   5         33.28         34.32         1.50 o                         
  -2  -7   5         72.38         75.02         2.09 o                         
  -1  -7   5        301.38        287.42         3.82 o                         
   0  -7   5        215.86        220.24         3.38 o                         
   1  -7   5          8.64          7.20         0.76 o                         
   2  -7   5         68.61         72.54         2.03 o                         
   3  -7   5          4.07          2.09         0.72 o                         
  -7  -6   5        139.40        141.42         4.27 o                         
  -6  -6   5        214.75        220.25         3.86 o                         
  -5  -6   5          0.65          0.90         0.46 o                         
  -4  -6   5         27.81         28.48         1.24 o                         
  -3  -6   5         55.68         58.87         2.03 o                         
  -2  -6   5         24.48         23.21         1.10 o                         
  -1  -6   5        409.06        411.10         7.05 o                         
   0  -6   5         73.53         72.85         1.51 o                         
   1  -6   5        166.46        160.85         5.42 o                         
   2  -6   5          0.13          0.48         0.37 o                         
   3  -6   5         13.20         15.85         1.38 o                         
   4  -6   5        106.25        109.06         3.24 o                         
  -7  -5   5        107.21         99.30         2.38 o                         
  -6  -5   5        200.58        199.13         3.53 o                         
  -5  -5   5         37.02         36.79         1.72 o                         
  -4  -5   5          2.66          4.17         0.71 o                         
  -3  -5   5        460.87        448.96         8.76 o                         
  -2  -5   5        200.42        203.23         2.83 o                         
  -1  -5   5        181.03        170.34         2.94 o                         
   0  -5   5        425.36        414.00         4.56 o                         
   1  -5   5         99.63         92.15         2.33 o                         
   2  -5   5         85.54         82.25         2.12 o                         
   3  -5   5        137.31        134.27         2.18 o                         
   4  -5   5         33.99         40.20         1.18 o                         
   5  -5   5        149.01        145.91         3.39 o                         
  -8  -4   5          1.55          1.36         0.56 o                         
  -7  -4   5        163.95        160.65         3.72 o                         
  -6  -4   5         54.76         54.11         1.64 o                         
  -5  -4   5        211.93        222.96         3.61 o                         
  -4  -4   5         97.40         96.66         2.10 o                         
  -3  -4   5         19.70         19.47         1.00 o                         
  -2  -4   5         17.96         20.10         0.91 o                         
  -1  -4   5         18.82         19.24         0.69 o                         
   0  -4   5         68.32         68.64         1.22 o                         
   1  -4   5        273.08        266.85         3.60 o                         
   2  -4   5         40.31         40.28         1.23 o                         
   3  -4   5        242.57        241.99         3.85 o                         
   4  -4   5         76.78         76.92         1.31 o                         
   5  -4   5          0.96          0.82         0.38 o                         
   6  -4   5         81.97         79.19         2.27 o                         
  -8  -3   5        348.59        354.15         6.73 o                         
  -7  -3   5         15.31         19.71         0.93 o                         
  -6  -3   5        213.20        217.58         3.13 o                         
  -5  -3   5        277.81        277.09         5.59 o                         
  -4  -3   5          4.37          4.66         0.50 o                         
  -3  -3   5         65.19         66.29         1.28 o                         
  -2  -3   5         33.10         33.35         0.77 o                         
  -1  -3   5        694.79        660.63         6.78 o                         
   0  -3   5         37.88         34.48         0.69 o                         
   1  -3   5        231.11        233.69         2.59 o                         
   2  -3   5        172.01        158.69         2.26 o                         
   3  -3   5         24.46         22.63         0.61 o                         
   4  -3   5          6.72          8.11         0.46 o                         
   5  -3   5         54.00         52.43         2.11 o                         
   6  -3   5          0.01          0.25         0.30 o                         
   7  -3   5         74.15         81.84         2.95 o                         
  -8  -2   5         27.57         33.57         1.63 o                         
  -7  -2   5        191.91        193.90         3.24 o                         
  -6  -2   5          8.95          9.64         0.65 o                         
  -5  -2   5         18.02         17.95         0.77 o                         
  -4  -2   5        608.90        603.13         6.06 o                         
  -3  -2   5        165.15        165.35         1.85 o                         
  -2  -2   5        508.90        507.38         5.10 o                         
  -1  -2   5        291.95        279.80         2.84 o                         
   0  -2   5          5.07          4.50         0.30 o                         
   1  -2   5         84.99         88.20         1.30 o                         
   2  -2   5          7.47          8.87         0.39 o                         
   3  -2   5        731.46        736.04        19.00 o                         
   4  -2   5         81.61         83.14         1.23 o                         
   5  -2   5        118.88        125.99         2.04 o                         
   6  -2   5        147.58        145.60         3.23 o                         
   7  -2   5          6.94          7.41         0.49 o                         
  -8  -1   5         19.85         21.63         1.54 o                         
  -7  -1   5         11.37         12.70         0.76 o                         
  -6  -1   5        172.35        169.83         3.18 o                         
  -5  -1   5        338.21        341.64         4.03 o                         
  -4  -1   5         19.54         21.83         0.71 o                         
  -3  -1   5        956.04        927.48        24.79 o                         
  -2  -1   5         57.81         60.56         0.91 o                         
  -1  -1   5        193.61        190.35         1.83 o                         
   0  -1   5        180.35        184.12         1.88 o                         
   1  -1   5        143.83        140.72         1.79 o                         
   2  -1   5        469.35        454.01        11.67 o                         
   3  -1   5        181.63        184.34         1.87 o                         
   4  -1   5        206.27        215.25         7.98 o                         
   5  -1   5        166.89        158.60         6.01 o                         
   6  -1   5          0.72          1.37         0.57 o                         
   7  -1   5         41.84         44.96         1.97 o                         
   8  -1   5          5.45          6.53         0.94 o                         
  -8   0   5         16.62         18.55         1.12 o                         
  -7   0   5        181.29        180.93         2.61 o                         
  -6   0   5        233.70        221.97         3.09 o                         
  -5   0   5         24.03         25.54         0.93 o                         
  -4   0   5        381.68        384.58         3.66 o                         
  -3   0   5         76.61         83.65         1.20 o                         
  -2   0   5        898.45        888.84        23.18 o                         
  -1   0   5          0.53          0.45         0.14 o                         
   0   0   5        219.10        219.99         2.21 o                         
   1   0   5       3915.48       3942.57        65.00 o                         
   2   0   5         33.45         39.08         0.69 o                         
   3   0   5        390.59        377.80        11.72 o                         
   4   0   5        119.83        124.22         3.66 o                         
   5   0   5         14.38         16.42         1.12 o                         
   6   0   5         94.97         99.33         3.38 o                         
   7   0   5         87.54         91.64         6.03 o                         
   8   0   5        135.73        140.07         3.70 o                         
  -8   1   5        344.39        349.27         6.06 o                         
  -7   1   5          1.62          2.15         0.55 o                         
  -6   1   5         23.93         27.01         0.88 o                         
  -5   1   5        192.96        174.64         2.57 o                         
  -4   1   5         47.85         45.65         1.01 o                         
  -3   1   5         81.22         68.97         1.07 o                         
  -2   1   5        146.93        155.37         1.90 o                         
  -1   1   5        596.16        587.72        11.36 o                         
   0   1   5        265.70        275.97         2.99 o                         
   1   1   5         27.48         26.12         0.50 o                         
   2   1   5         83.00         91.94         1.28 o                         
   3   1   5          3.78          3.29         0.24 o                         
   4   1   5        202.57        215.47         3.71 o                         
   5   1   5        314.24        300.29         5.32 o                         
   6   1   5         88.96         85.79         2.43 o                         
   7   1   5        792.47        801.50        12.31 o                         
   8   1   5          0.01         -0.03         0.20 o                         
   9   1   5          2.78          2.89         1.26 o                         
  -7   2   5         10.97         11.95         0.90 o                         
  -6   2   5         24.54         27.64         1.18 o                         
  -5   2   5        342.61        316.44         4.53 o                         
  -4   2   5        679.24        675.85         7.40 o                         
  -3   2   5        124.10        120.13         1.49 o                         
  -2   2   5        189.10        196.89         1.97 o                         
  -1   2   5        537.05        557.43        10.71 o                         
   0   2   5         19.99         24.60         0.53 o                         
   1   2   5        373.75        422.79         7.05 o                         
   2   2   5        292.94        319.56         4.00 o                         
   3   2   5        554.66        522.37         8.74 o                         
   4   2   5        210.05        213.73         2.22 o                         
   5   2   5        357.81        368.13         6.77 o                         
   6   2   5         60.15         55.20         1.47 o                         
   7   2   5          0.11          0.39         0.24 o                         
   8   2   5         66.91         61.24         1.63 o                         
   9   2   5         43.03         45.17         1.87 o                         
  -7   3   5          8.33          5.37         0.83 o                         
  -6   3   5        218.77        209.79         3.38 o                         
  -5   3   5        151.59        152.23         2.21 o                         
  -4   3   5        293.99        258.59         2.86 o                         
  -3   3   5          6.29          7.59         0.51 o                         
  -2   3   5         30.42         31.97         0.78 o                         
  -1   3   5        116.27        115.77         1.54 o                         
   0   3   5        877.13        805.72        24.30 o                         
   1   3   5        899.96        959.65        19.65 o                         
   2   3   5        229.56        214.36         2.16 o                         
   3   3   5        236.38        218.55         2.46 o                         
   4   3   5          9.50         10.15         0.38 o                         
   5   3   5         94.94         97.37         1.26 o                         
   6   3   5          1.39          1.21         0.16 o                         
   7   3   5         40.32         46.53         0.87 o                         
   8   3   5         48.98         40.39         2.49 o                         
   9   3   5        157.16        160.00         3.21 o                         
  -7   4   5        256.80        250.14        11.28 o                         
  -6   4   5        114.32        115.77         2.39 o                         
  -5   4   5        109.03        104.46         1.83 o                         
  -4   4   5         13.83         12.76         0.67 o                         
  -3   4   5          2.12          2.05         0.31 o                         
  -1   4   5         24.12         22.63         0.63 o                         
   0   4   5        606.53        582.46        10.97 o                         
   1   4   5        519.69        512.94         8.17 o                         
   2   4   5        572.70        635.21        13.44 o                         
   3   4   5          0.08          0.19         0.10 o                         
   4   4   5         20.89         19.98         0.54 o                         
   5   4   5        488.61        488.51         5.69 o                         
   6   4   5        191.44        189.51         2.33 o                         
   7   4   5         57.79         52.86         1.51 o                         
   8   4   5         37.76         40.72         1.10 o                         
   9   4   5         55.16         67.55         2.77 o                         
  -6   5   5         43.10         47.81         1.75 o                         
  -5   5   5         25.71         26.44         0.77 o                         
  -4   5   5         86.26         87.39         1.82 o                         
  -3   5   5        381.22        396.15         4.52 o                         
  -1   5   5        861.05        808.12        20.74 o                         
   0   5   5         14.04         15.14         0.57 o                         
   1   5   5          9.14         10.39         0.52 o                         
   2   5   5        142.84        129.36         1.51 o                         
   3   5   5          0.04          0.20         0.12 o                         
   5   5   5        550.69        539.17         7.24 o                         
   6   5   5        144.07        145.18         2.43 o                         
   7   5   5        159.64        158.20         2.23 o                         
   8   5   5         42.10         36.92         1.05 o                         
   9   5   5         47.56         48.46         1.55 o                         
  -5   6   5        164.15        151.12         2.61 o                         
  -4   6   5        255.12        253.48         3.52 o                         
  -3   6   5         58.33         56.39         1.46 o                         
  -2   6   5         76.06         74.54         1.61 o                         
  -1   6   5        248.28        249.93         3.40 o                         
   0   6   5         20.15         17.76         0.77 o                         
   1   6   5         52.10         54.48         0.98 o                         
   2   6   5         19.23         24.60         0.63 o                         
   3   6   5        577.01        558.89         7.64 o                         
   4   6   5        317.28        307.91         3.31 o                         
   5   6   5        438.87        431.47         4.25 o                         
   6   6   5         10.57         11.14         0.74 o                         
   7   6   5         39.07         35.85         1.12 o                         
   8   6   5         30.85         31.41         1.24 o                         
   9   6   5         59.98         57.78         2.13 o                         
  -5   7   5         38.83         47.08         1.85 o                         
  -4   7   5          5.80          6.66         0.65 o                         
  -3   7   5          2.70          3.11         0.51 o                         
  -2   7   5         68.74         73.05         1.76 o                         
  -1   7   5        581.82        587.86        10.15 o                         
   0   7   5        117.36        119.40         2.83 o                         
   1   7   5        238.11        263.60         3.22 o                         
   2   7   5        293.44        289.41         5.26 o                         
   3   7   5         17.27         18.39         0.67 o                         
   4   7   5         18.27         18.83         0.75 o                         
   5   7   5        213.31        210.85         2.81 o                         
   6   7   5         10.95         12.28         0.78 o                         
   7   7   5        212.14        211.99         5.65 o                         
   8   7   5          7.83          6.47         0.69 o                         
  -4   8   5         46.13         48.14         2.76 o                         
  -3   8   5         39.26         40.88         2.00 o                         
  -2   8   5        336.11        344.99         6.45 o                         
  -1   8   5         16.31         20.23         1.43 o                         
   0   8   5         82.60         88.55         2.35 o                         
   1   8   5         37.08         32.12         1.79 o                         
   2   8   5          2.79          2.40         0.44 o                         
   3   8   5         10.47         12.28         0.79 o                         
   4   8   5         31.27         32.30         1.00 o                         
   5   8   5        482.90        468.73         5.75 o                         
   6   8   5         20.93         21.12         0.95 o                         
   7   8   5          4.45          5.64         0.68 o                         
   8   8   5         67.44         66.59         2.19 o                         
  -2   9   5          0.08          0.43         0.52 o                         
  -1   9   5        137.61        137.75         4.05 o                         
   0   9   5         36.12         36.79         1.59 o                         
   1   9   5         70.92         73.35         2.42 o                         
   2   9   5        218.27        197.70         4.20 o                         
   3   9   5         60.78         59.53         1.80 o                         
   4   9   5        328.79        325.64         4.90 o                         
   5   9   5          6.26          8.04         1.04 o                         
   6   9   5          5.87          7.05         0.67 o                         
   7   9   5          0.36          1.39         0.43 o                         
  -1  10   5         29.41         30.87         1.94 o                         
   0  10   5        179.75        171.59         4.32 o                         
   1  10   5        167.06        162.11         4.01 o                         
   2  10   5          0.96          1.57         0.58 o                         
   3  10   5        217.94        222.49         4.12 o                         
   4  10   5          3.93          3.64         0.67 o                         
   5  10   5         16.72         18.33         1.64 o                         
   6  10   5         43.09         47.18         2.21 o                         
   2  11   5         49.00         47.12         2.49 o                         
   3  11   5         22.66         21.60         1.46 o                         
   4  11   5         48.54         52.36         2.24 o                         
  -4  -7   6        101.89         99.97         2.69 o                         
  -3  -7   6          2.55          3.22         0.65 o                         
  -2  -7   6         75.17         76.07         2.77 o                         
  -1  -7   6          3.11          2.78         0.55 o                         
   0  -7   6          5.13          8.00         1.08 o                         
   1  -7   6         52.01         56.84         2.02 o                         
  -6  -6   6         67.12         67.35         2.93 o                         
  -5  -6   6         18.08         15.17         1.10 o                         
  -4  -6   6         81.84         83.79         2.16 o                         
  -3  -6   6         68.36         71.07         1.92 o                         
  -2  -6   6          1.70          2.94         0.51 o                         
  -1  -6   6        122.92        125.66         4.77 o                         
   0  -6   6         19.70         17.87         1.15 o                         
   1  -6   6         28.52         36.05         2.12 o                         
   2  -6   6         26.18         27.67         1.19 o                         
   3  -6   6          0.45          0.75         0.45 o                         
  -6  -5   6        102.05         99.39         2.66 o                         
  -5  -5   6          3.58          3.88         0.75 o                         
  -4  -5   6         99.36        100.91         2.32 o                         
  -3  -5   6         32.20         34.24         1.29 o                         
  -2  -5   6        375.09        376.19         4.80 o                         
  -1  -5   6          0.70          1.06         0.44 o                         
   0  -5   6         13.69         16.44         0.96 o                         
   1  -5   6        202.16        186.98         3.66 o                         
   2  -5   6         59.71         56.92         1.90 o                         
   3  -5   6        190.01        193.85         3.89 o                         
   4  -5   6         27.59         29.55         1.48 o                         
  -7  -4   6         12.89         15.71         1.17 o                         
  -6  -4   6        127.80        131.91         3.04 o                         
  -5  -4   6         73.49         71.05         1.97 o                         
  -4  -4   6        225.84        220.99         4.46 o                         
  -3  -4   6        247.54        241.00         3.82 o                         
  -2  -4   6         40.40         40.29         1.29 o                         
  -1  -4   6          6.72          6.69         0.53 o                         
   0  -4   6        226.75        225.90         3.20 o                         
   1  -4   6          2.73          2.12         0.50 o                         
   2  -4   6        316.53        309.62         6.09 o                         
   3  -4   6        104.00        103.28         3.41 o                         
   4  -4   6        104.29        103.74         1.94 o                         
   5  -4   6          1.17          1.27         0.56 o                         
  -7  -3   6        270.60        272.43         4.06 o                         
  -6  -3   6          0.09         -0.13         0.43 o                         
  -5  -3   6         57.04         59.78         4.25 o                         
  -4  -3   6         36.13         38.65         1.35 o                         
  -3  -3   6         12.29         14.13         0.82 o                         
  -2  -3   6        189.71        194.02         2.51 o                         
  -1  -3   6         18.50         22.14         0.73 o                         
   0  -3   6        297.26        288.61         3.47 o                         
   1  -3   6        351.52        369.85         4.61 o                         
   2  -3   6         15.04         13.53         0.73 o                         
   3  -3   6        197.03        190.09         2.65 o                         
   4  -3   6         29.51         28.40         0.81 o                         
   5  -3   6         22.07         24.16         2.12 o                         
   6  -3   6        159.60        158.45         4.35 o                         
  -7  -2   6         17.77         22.77         1.81 o                         
  -6  -2   6        121.56        119.87         2.56 o                         
  -5  -2   6         30.07         33.72         1.14 o                         
  -4  -2   6        197.87        198.29         3.02 o                         
  -3  -2   6          1.20          1.60         0.37 o                         
  -2  -2   6        322.27        314.80         4.29 o                         
  -1  -2   6        320.64        311.49         3.32 o                         
   0  -2   6          0.32          0.64         0.19 o                         
   1  -2   6          3.04          4.03         0.34 o                         
   2  -2   6         15.54         18.28         0.65 o                         
   3  -2   6         19.48         18.18         0.53 o                         
   4  -2   6        109.57        103.62         2.65 o                         
   5  -2   6          0.34          0.49         0.54 o                         
   6  -2   6         13.41         14.01         0.74 o                         
   7  -2   6        109.98        107.24         3.33 o                         
  -7  -1   6         35.82         39.92         1.27 o                         
  -6  -1   6         25.34         24.82         1.06 o                         
  -5  -1   6        123.30        120.12         2.32 o                         
  -4  -1   6        486.54        484.21         5.59 o                         
  -3  -1   6        266.93        269.20         3.00 o                         
  -2  -1   6        106.05        103.64         1.43 o                         
  -1  -1   6         10.22         11.54         0.48 o                         
   0  -1   6          0.10         -0.09         0.14 o                         
   1  -1   6         83.78         89.93         1.37 o                         
   2  -1   6        576.85        587.27         7.11 o                         
   3  -1   6         20.06         17.49         0.52 o                         
   4  -1   6         27.99         28.73         0.76 o                         
   5  -1   6        244.79        240.34         3.73 o                         
   6  -1   6          1.67          2.01         0.66 o                         
   7  -1   6         11.09         10.62         1.23 o                         
  -7   0   6         16.38         15.41         1.04 o                         
  -6   0   6         88.90         95.19         2.20 o                         
  -5   0   6         14.67         11.78         0.82 o                         
  -4   0   6        245.37        248.24         3.31 o                         
  -3   0   6          3.36          4.09         0.41 o                         
  -2   0   6         29.51         33.75         0.73 o                         
  -1   0   6         79.62         70.07         1.25 o                         
   0   0   6         79.45         79.37         1.10 o                         
   1   0   6         48.41         37.95         0.63 o                         
   2   0   6        514.20        499.66         6.80 o                         
   3   0   6        150.89        166.77         2.01 o                         
   4   0   6         51.44         56.40         0.98 o                         
   5   0   6          5.45          6.87         1.14 o                         
   6   0   6         68.64         70.44         2.59 o                         
   7   0   6        127.77        130.24         3.54 o                         
   8   0   6         37.18         40.89         1.99 o                         
  -7   1   6         56.16         62.17         2.22 o                         
  -6   1   6          0.23          0.10         0.27 o                         
  -5   1   6          0.87          0.09         0.37 o                         
  -4   1   6         23.01         24.43         0.90 o                         
  -3   1   6        388.25        381.97         4.07 o                         
  -2   1   6        530.56        510.95         4.94 o                         
  -1   1   6          4.46          3.41         0.30 o                         
   0   1   6        709.41        669.42        10.20 o                         
   1   1   6         27.87         33.06         0.66 o                         
   2   1   6         29.79         27.96         0.67 o                         
   3   1   6         27.47         28.83         0.59 o                         
   4   1   6          0.06          0.15         0.15 o                         
   5   1   6        161.81        161.44         2.26 o                         
   6   1   6         66.37         67.26         2.16 o                         
   7   1   6         77.29         83.35         2.58 o                         
   8   1   6         22.47         25.96         1.91 o                         
  -7   2   6          0.10          0.07         0.41 o                         
  -6   2   6         22.71         21.04         0.72 o                         
  -5   2   6        132.19        125.94         2.45 o                         
  -4   2   6        270.98        273.96         3.86 o                         
  -3   2   6         45.27         44.02         1.09 o                         
  -2   2   6        262.82        244.88         2.39 o                         
  -1   2   6         80.32         73.31         1.10 o                         
   0   2   6         11.60         12.96         0.45 o                         
   1   2   6         67.96         61.59         0.97 o                         
   2   2   6        224.42        236.66         2.79 o                         
   3   2   6        279.24        276.57         3.24 o                         
   5   2   6          4.48          5.87         0.30 o                         
   6   2   6        125.01        123.68         2.12 o                         
   7   2   6          3.61          4.92         0.51 o                         
   8   2   6         12.23         11.49         0.62 o                         
  -7   3   6         61.42         58.18         2.33 o                         
  -6   3   6         37.37         44.25         1.60 o                         
  -5   3   6        368.27        380.86         4.36 o                         
  -4   3   6         15.95         18.01         0.99 o                         
  -3   3   6        577.68        559.88         5.84 o                         
  -2   3   6        726.09        718.04        12.34 o                         
  -1   3   6         26.30         28.15         0.87 o                         
   0   3   6        401.08        397.51         4.20 o                         
   1   3   6         54.09         60.32         0.94 o                         
   2   3   6        442.61        430.31         6.10 o                         
   3   3   6         14.67         11.58         0.60 o                         
   4   3   6        132.72        127.79         1.70 o                         
   5   3   6        241.61        243.90         2.40 o                         
   6   3   6          7.24          8.28         0.34 o                         
   7   3   6         38.21         35.61         0.84 o                         
   8   3   6        140.48        127.59         2.07 o                         
   9   3   6         21.27         25.91         1.69 o                         
  -6   4   6        154.39        158.28         3.76 o                         
  -5   4   6          5.28          4.76         0.64 o                         
  -4   4   6          9.64         10.25         0.72 o                         
  -3   4   6        108.26        103.78         1.78 o                         
  -2   4   6        123.11        122.61         2.10 o                         
  -1   4   6        115.30        119.09         1.72 o                         
   0   4   6          7.75          8.04         0.46 o                         
   1   4   6        397.00        391.38         4.36 o                         
   2   4   6        108.10        102.88         1.33 o                         
   3   4   6        135.42        130.66         1.59 o                         
   4   4   6         79.22         84.07         1.32 o                         
   5   4   6         46.59         46.57         0.89 o                         
   6   4   6        353.02        353.00         4.37 o                         
   7   4   6         25.85         25.88         0.90 o                         
   8   4   6         18.62         21.22         0.84 o                         
   9   4   6         69.53         68.40         4.11 o                         
  -6   5   6          0.09          0.43         0.66 o                         
  -5   5   6         70.47         72.17         1.76 o                         
  -4   5   6          9.89         10.50         0.78 o                         
  -3   5   6         57.14         56.51         1.62 o                         
  -2   5   6          0.69         -0.16         0.34 o                         
  -1   5   6        769.61        752.77        13.21 o                         
   0   5   6        468.47        455.75         4.71 o                         
   1   5   6         17.78         21.92         0.65 o                         
   2   5   6         50.26         43.54         0.75 o                         
   3   5   6         99.12         96.04         1.37 o                         
   4   5   6         10.58         12.11         0.87 o                         
   5   5   6         22.44         21.33         1.00 o                         
   6   5   6          0.66          1.49         0.36 o                         
   7   5   6         65.07         62.06         1.66 o                         
   8   5   6          1.84          1.70         0.35 o                         
   9   5   6          0.01         -0.07         0.44 o                         
  -5   6   6          5.71          8.02         0.74 o                         
  -4   6   6        516.42        542.23         7.26 o                         
  -3   6   6         18.38         23.10         1.23 o                         
  -2   6   6         13.60         14.22         0.89 o                         
  -1   6   6         17.04         18.26         1.02 o                         
   0   6   6          3.20          4.32         0.44 o                         
   1   6   6        548.11        508.46         6.29 o                         
   2   6   6         51.52         45.82         1.08 o                         
   3   6   6        119.17        115.73         1.51 o                         
   4   6   6        299.30        291.03         3.34 o                         
   5   6   6        465.79        467.70         5.96 o                         
   6   6   6         10.29         11.36         0.65 o                         
   7   6   6         32.10         33.86         1.52 o                         
   8   6   6         57.83         59.61         2.61 o                         
  -4   7   6          1.53          2.05         0.86 o                         
  -3   7   6          1.03          0.84         0.46 o                         
  -2   7   6          4.94          4.87         0.64 o                         
  -1   7   6          3.90          4.20         0.59 o                         
   0   7   6        188.22        199.35         4.76 o                         
   1   7   6          2.72          4.11         0.46 o                         
   2   7   6        474.48        437.81         4.66 o                         
   3   7   6         38.18         33.70         0.88 o                         
   4   7   6          6.49          6.90         0.50 o                         
   5   7   6          3.40          3.47         0.39 o                         
   6   7   6         26.83         25.12         1.82 o                         
   7   7   6        281.30        292.01         3.97 o                         
   8   7   6        114.30        120.54         3.21 o                         
  -3   8   6          2.54          2.24         0.75 o                         
  -2   8   6        478.67        493.43         8.35 o                         
  -1   8   6        303.13        305.85         5.18 o                         
   0   8   6        130.66        123.50         4.63 o                         
   1   8   6        173.71        166.62         2.71 o                         
   2   8   6        218.72        196.30         4.02 o                         
   3   8   6          2.19          1.72         0.37 o                         
   4   8   6         72.00         67.90         1.72 o                         
   5   8   6         92.86         90.50         2.66 o                         
   6   8   6        112.12        111.47         2.69 o                         
   7   8   6          2.72          2.11         1.04 o                         
   8   8   6        150.18        162.59         7.04 o                         
  -2   9   6         92.72         98.06         3.32 o                         
  -1   9   6        210.79        221.89         4.05 o                         
   0   9   6          0.05          1.13         0.62 o                         
   1   9   6          4.66          3.95         0.67 o                         
   2   9   6        130.74        124.25         3.07 o                         
   3   9   6         18.06         22.78         1.09 o                         
   4   9   6        316.21        328.73         7.28 o                         
   5   9   6        125.65        125.50         2.53 o                         
   6   9   6          0.03          0.02         0.42 o                         
   7   9   6         36.16         43.60         2.84 o                         
   0  10   6         32.03         29.99         2.33 o                         
   1  10   6        181.03        199.43         4.17 o                         
   2  10   6          0.79          0.70         0.54 o                         
   3  10   6        221.38        217.29         4.47 o                         
   4  10   6         55.26         60.18         1.91 o                         
   5  10   6        141.52        145.56         4.43 o                         
   6  10   6          7.67          9.31         1.15 o                         
  -4  -6   7          0.08         -0.47         0.47 o                         
  -3  -6   7         40.47         46.92         1.59 o                         
  -2  -6   7         94.20         97.66         2.43 o                         
  -1  -6   7         61.84         56.82         1.67 o                         
   0  -6   7        563.69        526.88         8.21 o                         
   1  -6   7         22.03         19.59         2.02 o                         
   2  -6   7         15.43         14.87         1.36 o                         
  -5  -5   7        109.12        103.69         2.81 o                         
  -4  -5   7         52.12         55.11         1.72 o                         
  -3  -5   7         61.68         62.51         1.83 o                         
  -2  -5   7        100.14        101.42         2.30 o                         
  -1  -5   7        142.42        135.21         2.82 o                         
   0  -5   7         10.20         11.34         1.06 o                         
   1  -5   7         37.79         34.11         1.57 o                         
   2  -5   7          0.16         -0.32         0.32 o                         
   3  -5   7         30.19         31.36         1.65 o                         
  -6  -4   7         70.99         72.02         2.11 o                         
  -5  -4   7        195.59        191.01         3.53 o                         
  -4  -4   7          0.45          0.37         0.48 o                         
  -3  -4   7          0.53          1.41         0.46 o                         
  -2  -4   7         24.42         28.59         1.12 o                         
  -1  -4   7         66.78         65.14         1.48 o                         
   0  -4   7          2.42          4.17         0.53 o                         
   1  -4   7         12.08         11.59         0.87 o                         
   2  -4   7        243.67        241.92         4.39 o                         
   3  -4   7        136.54        136.16         2.54 o                         
   4  -4   7         13.44         14.43         1.13 o                         
  -6  -3   7         41.36         45.28         2.06 o                         
  -5  -3   7          0.12         -0.25         0.37 o                         
  -4  -3   7         15.04         15.77         1.04 o                         
  -3  -3   7         18.02         19.43         1.16 o                         
  -2  -3   7        104.39        105.86         2.42 o                         
  -1  -3   7        143.90        139.77         3.40 o                         
   0  -3   7         48.81         46.47         1.22 o                         
   1  -3   7        101.85        103.41         2.26 o                         
   2  -3   7          8.62          9.25         0.75 o                         
   3  -3   7          7.79          7.88         0.58 o                         
   4  -3   7          0.68          0.57         0.29 o                         
   5  -3   7         10.00         12.80         1.18 o                         
  -7  -2   7         75.05         76.08         2.06 o                         
  -6  -2   7          2.55          2.57         0.59 o                         
  -5  -2   7        131.65        134.84         2.56 o                         
  -4  -2   7         16.75         17.13         1.07 o                         
  -3  -2   7        585.06        568.92         7.98 o                         
  -2  -2   7        210.39        204.65         2.86 o                         
  -1  -2   7        247.86        241.99         2.84 o                         
   0  -2   7        212.28        210.53         2.58 o                         
   1  -2   7        117.61        114.57         2.03 o                         
   2  -2   7          2.59          3.53         0.45 o                         
   3  -2   7         29.92         30.62         0.89 o                         
   4  -2   7        293.40        285.67         3.64 o                         
   5  -2   7        112.27        116.70         2.69 o                         
   6  -2   7          0.19         -0.10         0.43 o                         
  -7  -1   7         22.93         23.12         1.89 o                         
  -6  -1   7          4.92          4.43         0.60 o                         
  -5  -1   7         42.12         40.88         1.43 o                         
  -4  -1   7        474.25        474.29         5.67 o                         
  -3  -1   7         16.28         15.65         0.86 o                         
  -2  -1   7         96.84         94.01         1.64 o                         
  -1  -1   7         13.36         15.26         0.64 o                         
   0  -1   7          0.10          0.38         0.21 o                         
   1  -1   7        781.11        793.53        15.32 o                         
   2  -1   7          4.86          5.54         0.51 o                         
   3  -1   7        220.17        224.89         2.98 o                         
   4  -1   7        216.63        208.29         2.97 o                         
   5  -1   7         27.97         31.00         2.02 o                         
   6  -1   7         44.62         44.56         1.29 o                         
   7  -1   7         54.66         59.92         3.01 o                         
  -7   0   7         59.89         59.38         2.01 o                         
  -6   0   7        125.46        122.05         3.69 o                         
  -5   0   7        500.20        501.10         6.01 o                         
  -4   0   7         15.55         16.09         0.92 o                         
  -3   0   7        110.92        114.32         1.94 o                         
  -2   0   7          7.09          7.88         0.50 o                         
  -1   0   7        248.47        235.85         3.91 o                         
   0   0   7         42.72         43.01         0.83 o                         
   1   0   7         31.28         34.20         0.99 o                         
   3   0   7          6.59          7.68         0.46 o                         
   4   0   7         22.19         21.53         0.57 o                         
   5   0   7          0.01          0.02         0.20 o                         
   6   0   7          7.87          8.93         0.49 o                         
   7   0   7        258.25        267.77         6.77 o                         
  -7   1   7         91.99         83.86         3.62 o                         
  -6   1   7          0.95          0.40         0.38 o                         
  -5   1   7          8.33          7.33         0.67 o                         
  -4   1   7          0.00          0.04         0.32 o                         
  -3   1   7         17.90         18.41         0.89 o                         
  -2   1   7         13.07         12.03         0.69 o                         
  -1   1   7        460.36        454.30         4.75 o                         
   0   1   7        144.08        146.43         1.87 o                         
   1   1   7        450.45        478.16         4.55 o                         
   2   1   7         92.47         98.41         1.46 o                         
   3   1   7         19.82         18.27         0.46 o                         
   4   1   7        156.59        159.90         1.73 o                         
   5   1   7         37.00         39.03         0.91 o                         
   6   1   7        221.63        221.22         3.41 o                         
   7   1   7          5.41          4.82         0.79 o                         
   8   1   7        352.83        318.90        34.67 o                         
  -6   2   7         32.59         32.71         1.46 o                         
  -5   2   7         67.06         64.56         1.68 o                         
  -4   2   7        182.28        178.31         2.99 o                         
  -3   2   7        332.15        329.62         4.01 o                         
  -2   2   7          2.99          2.80         0.37 o                         
  -1   2   7          1.26          0.80         0.22 o                         
   0   2   7         86.65         88.71         1.21 o                         
   1   2   7          2.84          2.57         0.35 o                         
   2   2   7          0.08         -0.04         0.19 o                         
   3   2   7         58.72         53.74         1.12 o                         
   4   2   7         16.83         15.17         0.54 o                         
   5   2   7        245.44        241.49         2.45 o                         
   6   2   7         29.63         29.83         1.13 o                         
   7   2   7         29.62         29.52         0.83 o                         
   8   2   7         31.94         29.46         1.10 o                         
  -6   3   7         23.05         24.17         1.07 o                         
  -5   3   7         84.24         87.47         2.10 o                         
  -4   3   7        222.86        222.88         3.43 o                         
  -3   3   7          3.36          3.78         0.56 o                         
  -2   3   7        316.48        304.74         3.77 o                         
  -1   3   7         74.34         73.09         1.31 o                         
   0   3   7        138.13        131.47         1.82 o                         
   1   3   7        717.70        695.91        10.85 o                         
   2   3   7        271.77        285.55         2.88 o                         
   3   3   7        157.62        149.30         2.10 o                         
   4   3   7        274.05        268.43         3.04 o                         
   5   3   7        108.14        109.36         1.60 o                         
   6   3   7          2.18          2.41         0.27 o                         
   7   3   7          2.05          1.26         0.34 o                         
   8   3   7         42.86         47.01         1.57 o                         
  -6   4   7        265.79        274.24         5.87 o                         
  -5   4   7        144.04        145.64         2.67 o                         
  -4   4   7         30.62         33.72         1.15 o                         
  -3   4   7         29.53         32.91         1.19 o                         
  -2   4   7        182.17        181.00         3.21 o                         
  -1   4   7        661.29        664.13         7.78 o                         
   0   4   7         72.22         74.68         1.34 o                         
   1   4   7        104.25         98.40         1.36 o                         
   2   4   7        194.11        192.07         2.25 o                         
   3   4   7         31.64         31.78         1.26 o                         
   4   4   7        292.97        289.10         5.54 o                         
   5   4   7        258.61        254.96         2.82 o                         
   6   4   7        133.81        127.21         2.38 o                         
   7   4   7        127.18        123.20         1.96 o                         
   8   4   7          3.25          5.19         0.83 o                         
  -5   5   7          3.58          7.22         0.92 o                         
  -4   5   7        116.80        115.76         2.58 o                         
  -3   5   7         22.23         23.91         0.99 o                         
  -2   5   7        321.37        320.56         5.26 o                         
  -1   5   7        837.99        841.04        19.31 o                         
   0   5   7        532.01        526.21         5.50 o                         
   1   5   7         15.26         14.87         0.52 o                         
   2   5   7         11.54         15.44         0.80 o                         
   3   5   7        150.16        146.66         2.18 o                         
   4   5   7         73.68         73.28         1.44 o                         
   5   5   7        633.54        626.09         8.42 o                         
   6   5   7        184.59        180.35         2.96 o                         
   7   5   7         24.42         26.62         0.87 o                         
   8   5   7         40.35         40.07         1.43 o                         
  -4   6   7        114.34        109.45         2.89 o                         
  -3   6   7        179.44        184.78         3.75 o                         
  -2   6   7          5.14          4.17         0.62 o                         
  -1   6   7          0.03          0.22         0.32 o                         
   0   6   7          0.68          0.07         0.35 o                         
   1   6   7         16.24         12.11         0.61 o                         
   2   6   7        136.04        146.15         1.76 o                         
   3   6   7         41.96         40.48         1.03 o                         
   4   6   7        269.73        260.24         3.15 o                         
   5   6   7        241.00        230.87         4.80 o                         
   6   6   7         73.71         71.38         2.27 o                         
   7   6   7         48.53         55.73         1.72 o                         
   8   6   7          3.73          1.16         0.65 o                         
  -4   7   7          2.71          1.90         0.76 o                         
  -3   7   7          5.44          6.09         0.76 o                         
  -2   7   7          9.15          8.62         0.85 o                         
  -1   7   7          6.83          9.62         0.90 o                         
   0   7   7        138.67        145.09         2.82 o                         
   1   7   7         52.20         57.69         1.50 o                         
   2   7   7         90.57         96.42         1.99 o                         
   3   7   7        120.62        119.51         2.32 o                         
   4   7   7          0.19         -0.06         0.23 o                         
   5   7   7          2.82          2.85         0.42 o                         
   6   7   7          0.09          0.46         0.58 o                         
   7   7   7         22.39         21.95         1.43 o                         
   8   7   7        125.17        118.81         4.08 o                         
  -3   8   7         65.13         67.67         2.71 o                         
  -2   8   7          5.02          5.63         0.78 o                         
  -1   8   7        168.71        166.68         3.34 o                         
   0   8   7          0.69          0.60         0.45 o                         
   1   8   7          0.23          1.01         0.36 o                         
   2   8   7         12.27          8.40         0.76 o                         
   3   8   7          1.09          1.27         0.40 o                         
   4   8   7         88.76         88.23         1.66 o                         
   5   8   7        155.92        156.73         2.37 o                         
   6   8   7         75.71         76.16         1.95 o                         
   7   8   7         30.42         37.46         1.94 o                         
  -1   9   7          1.95          1.69         0.64 o                         
   0   9   7         21.88         23.02         1.38 o                         
   1   9   7         49.86         47.52         1.73 o                         
   2   9   7         10.00         10.86         0.85 o                         
   3   9   7        161.46        165.48         3.32 o                         
   4   9   7          0.88          0.45         0.34 o                         
   5   9   7         45.86         39.50         1.84 o                         
   6   9   7          4.77          4.65         0.98 o                         
   1  10   7        161.65        164.02         4.73 o                         
   2  10   7        103.63         97.94         2.85 o                         
   3  10   7          5.54          7.96         1.10 o                         
   4  10   7        148.63        147.71         6.22 o                         
   5  10   7          0.00         -0.12         0.59 o                         
  -4  -5   8         25.13         27.03         1.69 o                         
  -3  -5   8        214.41        211.63         4.11 o                         
  -2  -5   8          4.94          5.93         0.82 o                         
  -1  -5   8        100.35         99.09         3.34 o                         
   0  -5   8          0.27          0.48         0.57 o                         
   1  -5   8          2.69          1.51         0.66 o                         
   2  -5   8         32.26         31.84         2.00 o                         
  -5  -4   8         44.18         48.79         1.95 o                         
  -4  -4   8         35.12         41.00         1.67 o                         
  -3  -4   8        106.09         98.86         2.34 o                         
  -2  -4   8         85.29         80.17         2.00 o                         
  -1  -4   8         29.93         31.01         1.03 o                         
   0  -4   8          7.38          8.33         0.92 o                         
   1  -4   8         75.31         80.57         2.12 o                         
   2  -4   8          2.52          2.80         0.59 o                         
   3  -4   8        231.80        227.48         4.96 o                         
  -5  -3   8          2.74          2.93         0.64 o                         
  -4  -3   8          8.81          8.51         0.80 o                         
  -3  -3   8         62.88         62.59         1.79 o                         
  -2  -3   8         19.44         19.44         0.99 o                         
  -1  -3   8        231.84        233.17         3.62 o                         
   0  -3   8          0.97         -0.15         0.36 o                         
   1  -3   8         91.28         93.05         2.28 o                         
   2  -3   8         75.23         73.80         2.39 o                         
   3  -3   8         17.49         18.57         1.10 o                         
   4  -3   8         54.82         52.57         1.50 o                         
  -6  -2   8          0.60          0.55         0.57 o                         
  -5  -2   8         39.63         45.67         1.61 o                         
  -4  -2   8         88.08         85.64         2.35 o                         
  -3  -2   8         67.82         67.49         2.06 o                         
  -2  -2   8         60.80         62.72         1.60 o                         
  -1  -2   8         18.87         20.26         0.86 o                         
   0  -2   8        127.86        124.42         2.89 o                         
   1  -2   8          0.34          0.42         0.34 o                         
   2  -2   8          2.74          4.65         0.58 o                         
   3  -2   8         12.13         13.11         0.64 o                         
   4  -2   8          0.32         -0.26         0.26 o                         
   5  -2   8        120.96        130.53         3.01 o                         
  -6  -1   8         29.86         31.45         1.59 o                         
  -5  -1   8         14.38         12.75         0.90 o                         
  -4  -1   8        135.37        134.18         3.13 o                         
  -3  -1   8        454.09        454.75         6.63 o                         
  -2  -1   8         33.49         34.41         1.08 o                         
  -1  -1   8        100.99         99.92         2.17 o                         
   0  -1   8          3.84          5.38         0.47 o                         
   1  -1   8          0.51          0.21         0.32 o                         
   2  -1   8        114.17        110.41         2.08 o                         
   3  -1   8        111.88        108.86         2.44 o                         
   4  -1   8         45.05         50.67         1.27 o                         
   5  -1   8          2.68          3.24         0.55 o                         
   6  -1   8         38.58         39.65         2.29 o                         
  -6   0   8          0.21         -0.02         0.42 o                         
  -5   0   8         61.13         61.95         1.74 o                         
  -4   0   8         37.95         39.58         1.43 o                         
  -3   0   8          0.53         -0.34         0.34 o                         
  -2   0   8         33.56         33.48         1.16 o                         
  -1   0   8          3.77          3.43         0.40 o                         
   0   0   8        105.23        106.00         1.60 o                         
   1   0   8         88.48         84.02         1.65 o                         
   2   0   8         69.08         68.80         1.61 o                         
   3   0   8        444.18        434.11         6.28 o                         
   4   0   8          0.07          0.08         0.14 o                         
   5   0   8          5.06          5.68         0.70 o                         
   6   0   8          2.14          3.15         0.65 o                         
   7   0   8         21.89         24.53         2.34 o                         
  -6   1   8         33.04         36.08         1.55 o                         
  -5   1   8          0.12          0.15         0.38 o                         
  -4   1   8          1.72          1.58         0.53 o                         
  -3   1   8         29.75         31.74         1.22 o                         
  -2   1   8        431.23        429.90         4.89 o                         
  -1   1   8        477.10        477.19         4.81 o                         
   0   1   8          6.28          6.37         0.44 o                         
   1   1   8        167.09        165.97         1.96 o                         
   2   1   8          0.30          0.09         0.21 o                         
   3   1   8         13.40         12.87         0.68 o                         
   4   1   8          6.35          7.12         0.37 o                         
   5   1   8          0.13          0.45         0.21 o                         
   6   1   8         94.63         90.90         2.24 o                         
   7   1   8         68.39         73.45         1.84 o                         
  -6   2   8          0.05         -0.32         0.32 o                         
  -5   2   8         60.13         57.78         1.76 o                         
  -4   2   8         95.83         98.24         2.16 o                         
  -3   2   8        539.44        529.60         7.32 o                         
  -2   2   8        521.29        527.69         5.71 o                         
  -1   2   8          0.06          0.03         0.24 o                         
   0   2   8          3.34          4.83         0.46 o                         
   1   2   8          2.43          3.27         0.38 o                         
   2   2   8         42.35         41.28         1.14 o                         
   3   2   8         36.39         34.92         1.08 o                         
   4   2   8        259.79        261.41         5.18 o                         
   5   2   8        577.11        585.04         6.30 o                         
   6   2   8         11.35         11.82         0.55 o                         
   7   2   8         12.66         13.23         0.78 o                         
  -5   3   8          5.66          9.05         0.79 o                         
  -4   3   8        218.22        213.71         3.76 o                         
  -3   3   8          8.03          8.55         0.79 o                         
  -2   3   8        177.74        174.85         3.12 o                         
  -1   3   8        228.36        225.82         3.07 o                         
   0   3   8         10.94         10.58         0.56 o                         
   1   3   8        269.49        265.03         4.48 o                         
   2   3   8         68.09         67.34         1.37 o                         
   3   3   8        209.27        210.45         3.38 o                         
   4   3   8        148.22        147.51         2.79 o                         
   5   3   8          0.37          0.01         0.25 o                         
   6   3   8          6.15          5.84         0.38 o                         
   7   3   8         22.01         24.22         1.40 o                         
  -5   4   8         33.36         33.71         1.52 o                         
  -4   4   8         18.69         18.52         1.06 o                         
  -3   4   8          5.98          4.78         0.65 o                         
  -2   4   8         36.03         37.15         1.34 o                         
  -1   4   8        326.76        323.60         4.13 o                         
   0   4   8        475.87        482.24         5.47 o                         
   1   4   8        153.43        139.89         2.11 o                         
   2   4   8        128.67        130.82         2.04 o                         
   3   4   8         31.79         31.65         1.17 o                         
   4   4   8         37.29         36.76         1.14 o                         
   5   4   8         16.30         18.94         0.85 o                         
   6   4   8          1.14          0.97         0.23 o                         
   7   4   8        161.84        162.13         4.33 o                         
   8   4   8         28.53         31.66         1.95 o                         
  -4   5   8        181.44        183.58         3.66 o                         
  -3   5   8         10.52         11.81         0.89 o                         
  -2   5   8          2.59          3.51         0.61 o                         
  -1   5   8        203.14        211.24         3.90 o                         
   0   5   8         27.49         29.76         1.08 o                         
   1   5   8          7.36          9.35         0.41 o                         
   2   5   8         15.22         16.28         0.71 o                         
   3   5   8         34.19         33.59         1.11 o                         
   4   5   8        172.50        165.59         3.37 o                         
   5   5   8         42.67         45.25         2.03 o                         
   6   5   8        146.70        152.31         3.50 o                         
   7   5   8        124.28        137.49         3.09 o                         
  -4   6   8         76.47         78.11         2.45 o                         
  -3   6   8        284.95        286.64         5.71 o                         
  -2   6   8         79.85         83.01         2.51 o                         
  -1   6   8          7.13          7.26         0.77 o                         
   0   6   8         23.01         26.40         1.32 o                         
   1   6   8         24.65         24.10         0.85 o                         
   2   6   8        477.96        445.04         4.76 o                         
   3   6   8        125.99        116.52         2.27 o                         
   4   6   8          8.67         10.09         0.67 o                         
   5   6   8        338.67        341.24         5.76 o                         
   6   6   8         46.30         46.85         4.58 o                         
   7   6   8         22.21         25.48         2.46 o                         
  -3   7   8          6.94          7.91         0.99 o                         
  -2   7   8         62.36         63.71         1.99 o                         
  -1   7   8         67.65         68.25         1.99 o                         
   0   7   8          7.38          8.92         0.77 o                         
   1   7   8        349.78        331.79         4.19 o                         
   2   7   8        123.83        110.16         1.75 o                         
   3   7   8        108.50        104.56         1.90 o                         
   4   7   8         41.55         44.02         0.99 o                         
   5   7   8         77.49         81.33         2.43 o                         
   6   7   8          1.60          2.39         0.55 o                         
   7   7   8          5.96          5.48         1.10 o                         
  -2   8   8         45.43         45.24         1.96 o                         
  -1   8   8        379.53        392.45         5.84 o                         
   0   8   8        245.29        251.16         4.53 o                         
   1   8   8         41.77         39.97         1.25 o                         
   2   8   8         17.55         16.72         0.75 o                         
   3   8   8         57.05         51.05         1.23 o                         
   4   8   8          9.08         11.95         1.03 o                         
   5   8   8        121.70        120.49         6.44 o                         
   6   8   8         37.52         31.92         2.98 o                         
   0   9   8         25.77         29.94         1.41 o                         
   1   9   8         49.88         51.91         2.50 o                         
   2   9   8         34.87         38.53         1.44 o                         
   3   9   8        152.16        148.86         3.84 o                         
   4   9   8        109.03        108.33         3.30 o                         
   5   9   8        170.91        174.39         8.25 o                         
  -3  -4   9          8.79         12.25         1.17 o                         
  -2  -4   9          6.57          4.73         0.82 o                         
  -1  -4   9          1.44          2.69         0.74 o                         
   0  -4   9         13.25         13.12         1.32 o                         
   1  -4   9         27.87         34.65         2.16 o                         
  -4  -3   9         16.30         16.19         1.31 o                         
  -3  -3   9          1.65          1.58         0.51 o                         
  -2  -3   9         38.82         40.83         1.43 o                         
  -1  -3   9         68.37         69.57         1.79 o                         
   0  -3   9        184.02        182.91         3.64 o                         
   1  -3   9         48.97         50.65         1.87 o                         
   2  -3   9         18.13         20.64         1.26 o                         
   3  -3   9         15.52         17.82         2.11 o                         
  -4  -2   9        171.25        171.99         3.75 o                         
  -3  -2   9          1.47          1.24         0.52 o                         
  -2  -2   9        162.09        167.43         3.08 o                         
  -1  -2   9         98.03         98.75         2.13 o                         
   0  -2   9         24.46         25.17         1.93 o                         
   1  -2   9          1.27          2.35         0.53 o                         
   2  -2   9         36.00         35.13         2.08 o                         
   3  -2   9          1.44          1.80         0.39 o                         
   4  -2   9         35.83         37.40         1.52 o                         
  -5  -1   9         81.03         77.59         2.43 o                         
  -4  -1   9         12.15         11.56         0.96 o                         
  -3  -1   9        167.62        165.16         3.18 o                         
  -2  -1   9          0.16         -0.28         0.38 o                         
  -1  -1   9         15.32         16.60         0.74 o                         
   0  -1   9          5.66          6.22         0.58 o                         
   1  -1   9          8.49         10.17         0.86 o                         
   2  -1   9        589.42        570.67        12.45 o                         
   3  -1   9          0.49          1.01         0.40 o                         
   4  -1   9         22.84         26.66         1.10 o                         
   5  -1   9         59.42         62.10         2.22 o                         
  -5   0   9         26.32         29.87         1.50 o                         
  -4   0   9        208.64        216.19         3.89 o                         
  -3   0   9          2.41          2.48         0.53 o                         
  -2   0   9         88.90         84.03         1.89 o                         
  -1   0   9         65.06         61.41         1.37 o                         
   0   0   9         58.80         57.48         1.57 o                         
   1   0   9        132.10        131.76         2.51 o                         
   2   0   9         51.80         48.67         1.33 o                         
   3   0   9        191.17        183.54         3.49 o                         
   4   0   9         78.43         73.85         1.73 o                         
   5   0   9          8.06          9.07         0.82 o                         
   6   0   9         10.79         12.61         1.13 o                         
  -5   1   9          0.37          0.34         0.57 o                         
  -4   1   9         32.29         31.85         1.52 o                         
  -3   1   9         34.20         34.09         1.24 o                         
  -2   1   9         86.99         88.90         1.82 o                         
  -1   1   9          1.48          1.98         0.39 o                         
   0   1   9        324.75        317.86         3.79 o                         
   1   1   9         13.05         14.00         0.81 o                         
   2   1   9        122.22        123.12         2.94 o                         
   3   1   9          4.39          5.12         0.84 o                         
   4   1   9          0.13          0.57         0.34 o                         
   5   1   9        156.02        157.25         5.73 o                         
   6   1   9          1.74          1.88         0.45 o                         
  -5   2   9         21.89         24.90         2.00 o                         
  -4   2   9        112.62        111.81         2.42 o                         
  -3   2   9          4.90          5.34         0.66 o                         
  -2   2   9          8.67          9.49         0.81 o                         
  -1   2   9          5.42          4.93         0.52 o                         
   0   2   9          2.64          2.74         0.52 o                         
   1   2   9          1.98          3.08         0.48 o                         
   2   2   9          6.84          8.39         0.79 o                         
   3   2   9         45.33         49.63         1.71 o                         
   4   2   9        245.00        242.37         3.19 o                         
   5   2   9         34.97         30.32         1.59 o                         
   6   2   9         94.30         97.24         2.72 o                         
  -4   3   9         18.77         20.61         1.48 o                         
  -3   3   9        120.48        119.87         2.48 o                         
  -2   3   9          0.52          0.50         0.41 o                         
  -1   3   9        119.72        115.48         2.57 o                         
   0   3   9         13.72         16.90         0.84 o                         
   1   3   9         81.98         80.33         1.86 o                         
   2   3   9        383.01        376.77         5.25 o                         
   3   3   9         21.32         23.37         1.35 o                         
   4   3   9          0.36          0.75         0.37 o                         
   5   3   9         24.26         24.62         0.93 o                         
   6   3   9         22.34         23.58         1.03 o                         
   7   3   9          0.50          0.84         0.71 o                         
  -4   4   9         68.59         70.97         2.45 o                         
  -3   4   9         16.88         18.00         1.10 o                         
  -2   4   9         37.19         36.59         1.66 o                         
  -1   4   9        219.32        210.55         3.39 o                         
   0   4   9        245.75        245.91         3.25 o                         
   1   4   9         74.65         77.89         1.76 o                         
   2   4   9          6.37          6.03         0.54 o                         
   3   4   9         48.02         46.19         1.52 o                         
   4   4   9         10.61         10.81         0.87 o                         
   5   4   9        136.28        135.73         2.36 o                         
   6   4   9        117.01        115.75         1.90 o                         
   7   4   9         34.80         34.03         2.66 o                         
  -4   5   9         11.58          6.94         2.28 o                         
  -3   5   9        115.84        118.30         4.22 o                         
  -2   5   9          4.17          3.70         0.59 o                         
  -1   5   9        107.61        111.20         2.81 o                         
   0   5   9        205.02        204.79         3.61 o                         
   1   5   9        326.72        323.19         5.07 o                         
   2   5   9          4.89          3.86         0.42 o                         
   3   5   9          3.07          3.24         0.61 o                         
   4   5   9         48.77         47.36         1.46 o                         
   5   5   9         82.40         75.41         2.44 o                         
   6   5   9        107.23         95.19         5.64 o                         
   7   5   9         18.95         22.74         1.46 o                         
  -3   6   9         15.49         16.91         1.14 o                         
  -2   6   9         45.01         42.97         1.60 o                         
  -1   6   9         18.95         20.04         1.14 o                         
   0   6   9          0.39          1.08         0.46 o                         
   1   6   9         11.34         11.53         0.63 o                         
   2   6   9          0.16          0.02         0.31 o                         
   3   6   9        117.67        120.40         2.87 o                         
   4   6   9         55.58         51.97         1.53 o                         
   5   6   9         68.67         71.95         2.20 o                         
   6   6   9         29.01         30.86         3.34 o                         
  -2   7   9          0.90          0.49         0.51 o                         
  -1   7   9          1.07          0.64         0.46 o                         
   0   7   9         24.62         24.03         1.33 o                         
   1   7   9         38.67         43.47         1.42 o                         
   2   7   9         66.59         76.91         1.89 o                         
   3   7   9          8.14          7.92         0.65 o                         
   4   7   9         10.50          9.26         1.00 o                         
   5   7   9         27.72         32.41         1.55 o                         
   6   7   9          0.37          0.48         0.70 o                         
  -1   8   9         42.26         44.88         1.98 o                         
   0   8   9        100.00         94.25         2.40 o                         
   1   8   9         18.79         19.58         1.40 o                         
   2   8   9          1.39          2.15         0.42 o                         
   3   8   9          1.35          2.70         0.46 o                         
   4   8   9          0.41          0.76         0.69 o                         
   5   8   9         33.32         32.32         3.89 o                         
   2   9   9          4.29          1.42         0.99 o                         
   3   9   9         13.07         18.42         1.43 o                         
   0  -3  10        117.11        114.34         6.19 o                         
  -2  -2  10          1.41          1.58         0.59 o                         
  -1  -2  10        118.01        125.36         2.75 o                         
   0  -2  10          4.22          6.63         0.90 o                         
   1  -2  10         37.08         38.27         1.71 o                         
   2  -2  10          0.90          1.21         0.79 o                         
  -3  -1  10         15.76         17.23         1.26 o                         
  -2  -1  10        239.25        236.19         4.01 o                         
  -1  -1  10          7.18          8.30         0.61 o                         
   0  -1  10         21.35         18.77         1.27 o                         
   1  -1  10          8.20          9.33         0.80 o                         
   2  -1  10          9.81         11.01         1.05 o                         
   3  -1  10        200.57        202.30         4.73 o                         
  -3   0  10        166.01        162.26         3.31 o                         
  -2   0  10        158.60        152.81         3.36 o                         
  -1   0  10        115.05        116.60         2.11 o                         
   0   0  10          0.02          0.33         0.29 o                         
   1   0  10         52.15         55.20         1.67 o                         
   2   0  10        108.25        101.74         2.45 o                         
   3   0  10          8.56          8.39         0.82 o                         
   4   0  10        205.29        205.47         4.35 o                         
  -4   1  10          0.09          0.69         0.47 o                         
  -3   1  10         59.66         58.86         1.84 o                         
  -2   1  10         32.10         35.07         1.39 o                         
  -1   1  10         33.91         35.18         1.12 o                         
   0   1  10        124.05        123.36         2.10 o                         
   1   1  10         14.52         16.13         0.94 o                         
   2   1  10         27.23         27.14         1.27 o                         
   3   1  10         21.10         19.56         1.14 o                         
   4   1  10         95.66         92.40         3.57 o                         
   5   1  10         78.06         83.81         2.37 o                         
  -4   2  10         57.64         47.04         4.00 o                         
  -3   2  10         70.93         70.95         1.91 o                         
  -2   2  10        265.72        265.16         3.67 o                         
  -1   2  10        397.71        397.69         4.94 o                         
   0   2  10         16.04         17.15         0.78 o                         
   1   2  10         10.96         10.99         0.84 o                         
   2   2  10          0.16         -0.08         0.44 o                         
   3   2  10         38.39         41.00         1.96 o                         
   4   2  10         68.13         72.88         2.12 o                         
   5   2  10         12.56         12.83         0.85 o                         
  -3   3  10         73.94         74.12         2.33 o                         
  -2   3  10          5.54          5.54         0.69 o                         
  -1   3  10          4.56          4.49         0.73 o                         
   0   3  10         18.07         20.43         0.87 o                         
   1   3  10        173.14        171.43         3.24 o                         
   2   3  10         98.59         97.09         2.55 o                         
   3   3  10         68.29         75.56         2.35 o                         
   4   3  10         25.58         27.13         1.91 o                         
   5   3  10         79.14         78.11         3.89 o                         
   6   3  10         20.77         20.98         4.33 o                         
  -3   4  10          5.74          8.02         0.85 o                         
  -2   4  10          1.12          0.92         0.72 o                         
  -1   4  10        178.54        173.23         2.98 o                         
   0   4  10         34.82         33.80         1.05 o                         
   1   4  10        157.93        171.04         3.56 o                         
   2   4  10        124.92        121.32         2.91 o                         
   3   4  10         15.67         20.25         2.15 o                         
   4   4  10          0.00          0.18         0.39 o                         
   5   4  10          1.35          0.46         0.81 o                         
   6   4  10         45.77         47.94         1.91 o                         
  -2   5  10         89.43         87.65         2.72 o                         
  -1   5  10         41.07         42.85         1.49 o                         
   0   5  10        273.55        278.55         5.10 o                         
   1   5  10         26.70         25.89         1.16 o                         
   2   5  10         42.31         37.25         1.62 o                         
   3   5  10         29.52         27.35         1.29 o                         
   4   5  10         11.21         11.70         0.89 o                         
   5   5  10        294.54        307.62         7.71 o                         
   6   5  10          0.02          0.92         1.04 o                         
  -2   6  10         48.24         46.76         4.30 o                         
  -1   6  10         33.27         33.78         1.45 o                         
   0   6  10         25.64         25.74         1.18 o                         
   1   6  10          0.56          0.03         0.64 o                         
   2   6  10         15.35         15.26         0.85 o                         
   3   6  10        104.66         99.27         7.01 o                         
   4   6  10        124.63        133.52         3.98 o                         
   5   6  10         31.52         32.46         2.26 o                         
   0   7  10        127.49        134.66         4.17 o                         
   1   7  10          0.26          0.07         0.44 o                         
   2   7  10         90.31         84.15         2.33 o                         
   3   7  10        105.62        106.03         3.75 o                         
   4   7  10          6.36          5.89         1.10 o                         
   5   7  10          5.18          8.69         2.10 o                         
   2   8  10         41.56         46.55         1.85 o                         
   3   8  10          7.53          7.92         1.10 o                         
  -1   0  11         63.95         59.04         2.17 o                         
   0   0  11         57.72         60.13         3.18 o                         
   1   0  11          8.86          9.68         1.62 o                         
   2   0  11         74.85         87.64         3.22 o                         
  -2   1  11          7.39          7.19         1.10 o                         
  -1   1  11         18.98         26.24         2.21 o                         
   0   1  11          0.65          1.32         0.69 o                         
   1   1  11        189.52        195.92         9.23 o                         
   2   1  11          1.60          1.52         0.65 o                         
   3   1  11          7.23          7.14         1.05 o                         
  -2   2  11          1.53          0.25         0.48 o                         
  -1   2  11          3.15          4.92         1.05 o                         
   0   2  11          5.05          6.35         0.75 o                         
   1   2  11         18.33         13.95         1.57 o                         
   2   2  11          3.40          3.42         0.73 o                         
   3   2  11          2.45          2.02         0.91 o                         
  -1   3  11          0.03         -0.34         0.46 o                         
   0   3  11         20.79         21.75         1.31 o                         
   1   3  11          2.62          3.85         0.86 o                         
   2   3  11         25.40         28.26         2.06 o                         
   3   3  11        141.21        141.41         3.82 o                         
   4   3  11          1.47          0.36         0.63 o                         
  -1   4  11         15.31         16.30         1.97 o                         
   0   4  11         83.85         85.24         3.54 o                         
   1   4  11        125.98        121.01         2.83 o                         
   2   4  11         79.19         80.27         3.23 o                         
   3   4  11          0.23          0.08         0.53 o                         
   4   4  11         21.67         27.43         2.07 o                         
   0   5  11         50.45         60.73         2.31 o                         
   1   5  11         77.67         80.44         2.41 o                         
   2   5  11         50.64         47.99         2.25 o                         
   3   5  11          2.10          2.41         0.91 o                         
   4   5  11         14.82         10.91         2.99 o                         
   1   6  11         11.34         12.89         1.09 o                         
   2   6  11         38.26         51.98         2.70 o                         
   3   6  11          0.17          0.64         0.76 o                         
                                                                                
